# Supplementary material for: Pathway connectivity and signaling coordination in the yeast stress-activated signaling network
Source: Mol Syst Biol. 2014 Nov 19;10(11):759. doi: 10.15252/msb.20145120 (PMC4299600; doi:10.15252/msb.20145120)
Supplement: Supplementary file 3 — Supplementary Dataset S2 [file msb0010-0759-sd3.txt]

UID	WT expression change (B&H FDR <0.05)	hog1 (q<0.025)	pde2 (q<0.025)	mck1 (q<0.025)	msn2 (q<0.025)	rim11 (q<0.025)	cdc14 (q<0.01)	gpb2	rim15	npr2	npr3	swc3	swc5	whi2	pph3	sub1	tpk1	ygr122w	nnk1	bck1	yak1	kin2	pho85	cka2	cka1	ckb1ckb2 (1.5X difference from WT in two replicates)	arf3	scd6
		original 'source' used as inference input	original 'source' used as inference input	original 'source' used as inference input	original 'source' used as inference input	original 'source' used as inference input	validation mutant	original 'source' used as inference input	original 'source' used as inference input	original 'source' used as inference input	original 'source' used as inference input	original 'source' used as inference input	original 'source' used as inference input	original 'source' used as inference input	original 'source' used as inference input	original 'source' used as inference input	original 'source' used as inference input	original 'source' used as inference input	validation mutant	validation mutant	validation mutant	validation mutant	validation mutant	validation mutant	validation mutant	validation mutant	validation mutant	validation mutant
tT(UGU)G2	no sig epression change						amplified												amplified	amplified		amplified					amplified
YGR069W	no sig epression change																				amplified
snR17a	repressed																		amplified							amplified	amplified
snR17b	repressed																		defective							amplified	amplified
snR190	repressed													defective		defective										amplified	amplified
snR30	repressed																		amplified	amplified						amplified	amplified
snR31	repressed																						defective			amplified	amplified
snR47	repressed																									amplified	amplified
snR54	repressed						defective			defective	defective	defective	defective	defective	defective	defective							defective			amplified
snR56	repressed																						defective			amplified
snR71	no sig epression change																		amplified	amplified		amplified	amplified			amplified
tA(UGC)G	repressed						amplified									defective			defective	defective		amplified				amplified	amplified
tC(GCA)P2	no sig epression change						amplified												amplified	amplified	amplified					amplified	amplified
tD(GUC)I1	no sig epression change						amplified												amplified	amplified						amplified	amplified
tD(GUC)I2	no sig epression change						amplified												amplified	amplified						amplified	amplified
tD(GUC)J3	repressed						defective												amplified	amplified			defective		amplified	amplified	amplified
tD(GUC)K	no sig epression change						amplified												amplified	amplified						amplified	amplified
tD(GUC)L1	no sig epression change						amplified												amplified	amplified			amplified			amplified	amplified
tD(GUC)L2	no sig epression change						amplified												amplified	amplified						amplified	amplified
tD(GUC)O	no sig epression change						amplified												amplified	amplified						amplified	amplified
tF(GAA)B	repressed																		defective							amplified	amplified
tF(GAA)F	repressed						defective												defective							amplified	amplified
tF(GAA)H2	no sig epression change						defective												amplified							amplified	amplified
tG(GCC)O2	no sig epression change																		amplified							amplified	defective
tI(AAU)I1	repressed						defective		defective										amplified						amplified	amplified
tI(UAU)L	no sig epression change						defective												amplified	amplified	amplified		amplified			amplified
tK(CUU)G3	repressed						defective												amplified			amplified				amplified	amplified
tK(CUU)P	repressed						amplified												defective				defective		amplified	amplified	amplified
tK(UUU)D	repressed	defective		defective			defective		defective						defective				defective				defective			amplified	amplified
tK(UUU)G2	repressed						defective												defective	defective						amplified	amplified
tK(UUU)P	repressed						defective												amplified				defective			amplified	amplified
tL(CAA)A	repressed	defective					defective												defective	defective			defective			amplified
tL(CAA)C	repressed								defective									defective	defective							amplified	amplified
tL(CAA)D	repressed	defective					defective		defective					defective		amplified	amplified	defective	amplified							amplified	amplified
tL(CAA)G1	repressed						defective									amplified	amplified		defective			defective				amplified	amplified
tL(CAA)G2	repressed						defective		defective	defective									defective	defective		amplified	defective			amplified	amplified
tL(CAA)K	no sig epression change						defective												amplified			amplified	amplified			amplified	amplified
tL(CAA)L	no sig epression change																		amplified		amplified		amplified			amplified
tL(CAA)M	repressed																		amplified	amplified						amplified	amplified
tL(CAA)N	repressed						defective		defective										amplified	amplified		defective	defective			amplified	amplified
tM(CAU)M	repressed						amplified												amplified	amplified		defective	defective		amplified	amplified
tN(GUU)O1	repressed	defective		defective			defective		defective	defective								defective	amplified				defective			amplified
tP(UGG)A	repressed																		defective	defective			defective		amplified	amplified
tP(UGG)F	repressed																		defective	defective						amplified
tP(UGG)H	repressed																		defective	defective					amplified	amplified	amplified
tP(UGG)N2	repressed																		defective	defective						amplified
tQ(UUG)D2	no sig epression change						amplified												amplified	amplified			amplified			amplified	amplified
tQ(UUG)L	no sig epression change						amplified												amplified	amplified	amplified					amplified	amplified
tR(CCG)L	no sig epression change						amplified												amplified	amplified			amplified			amplified	amplified
tR(UCU)B	repressed						defective												amplified	amplified					amplified	amplified	amplified
tR(UCU)D	repressed						defective												amplified	amplified					amplified	amplified	amplified
tS(CGA)C	repressed						defective		defective							amplified	amplified	defective	amplified	amplified						amplified	amplified
tS(GCU)F	repressed						defective												amplified							amplified	amplified
tS(GCU)L	repressed																	defective	amplified							amplified	amplified
tS(GCU)O	repressed						defective												amplified							amplified	amplified
tT(UGU)G1	no sig epression change						amplified												amplified	amplified			amplified			amplified	amplified
tV(AAC)G1	repressed	defective					defective								defective				amplified	amplified					amplified	amplified	amplified
tV(AAC)K1	repressed	defective					defective												amplified	amplified					amplified	amplified
tV(AAC)K2	repressed	defective					defective												amplified			amplified			amplified	amplified	amplified
tX(XXX)D	repressed						defective		defective	defective																amplified	amplified
tY(GUA)M1	repressed																		amplified	amplified					amplified	amplified
YBL054W	repressed																						defective			amplified
YBR046C	induced	defective	defective			defective												defective								amplified
YBR050C	induced																						defective			amplified
YBR182C	no sig epression change	amplified		amplified																		amplified				amplified
YBR247C	repressed	defective	defective	defective														amplified							amplified	amplified
YCL073C	induced																	amplified								amplified
YCR057C	repressed	defective		defective							defective				defective			amplified							amplified	amplified
YCR072C	repressed	defective	defective	defective											defective											amplified
YCR101C	induced	defective		defective			defective									defective										amplified
YDL014W	repressed	defective	defective																							amplified
YDL024C	induced	defective					defective											amplified								amplified
YDL037C	repressed	amplified				amplified				amplified								amplified			amplified					amplified	amplified
YDL167C	repressed			defective														amplified							amplified	amplified
YDR024W	induced						defective														defective	amplified				amplified
YDR101C	repressed	defective		defective														amplified					defective			amplified
YDR120C	repressed	defective		defective											defective			amplified					defective			amplified
YDR182W	no sig epression change																									amplified
YDR184C	repressed														defective										amplified	amplified
YDR398W	repressed			defective											defective			amplified								amplified
YDR496C	repressed			defective														amplified							amplified	amplified	defective
YDR534C	no sig epression change																				amplified					amplified	defective
YEL040W	repressed	defective																								amplified
YEL071W	repressed	amplified		defective																						amplified
YER088C	no sig epression change		amplified		amplified																					amplified
YER145C	repressed	defective					defective																	amplified		amplified
YFL065C	repressed						defective																			amplified	amplified
YGL029W	repressed						amplified											amplified	amplified			amplified			amplified	amplified	defective
YGL169W	repressed	defective	defective	defective																						amplified
YGL171W	repressed																	amplified								amplified	defective
YGL236C	repressed					amplified												amplified								amplified
YGR079W	repressed	defective		defective																	amplified		defective			amplified
YGR128C	repressed										defective				defective			amplified							amplified	amplified
YGR156W	no sig epression change						defective																			amplified
YGR159C	repressed																			defective			defective		amplified	amplified
YGR211W	repressed	defective																						defective		amplified
YGR240C	repressed																									amplified
YGR283C	repressed											amplified						amplified							amplified	amplified
YHR007C	repressed	defective	defective													defective										amplified
YHR052W	repressed					amplified					defective							amplified							amplified	amplified
YHR053C	repressed																		amplified			amplified	defective		amplified	amplified
YHR055C	repressed																				defective		defective		defective	amplified
YHR066W	repressed																	amplified			amplified				amplified	amplified	defective
YHR094C	induced	defective																						defective		amplified
YHR095W	repressed																			defective			defective			amplified
YHR197W	repressed																	amplified							amplified	amplified
YIL008W	repressed	defective	defective	defective							defective				defective	defective							defective			amplified	defective
YIL103W	repressed		defective									amplified													amplified	amplified
YJL047C	induced																									amplified
YJL086C	no sig epression change																					amplified				amplified	defective
YJL098W	repressed										defective			amplified				amplified								amplified
YJL109C	repressed																									amplified
YJL137C	induced	defective																amplified					amplified			amplified
YJR070C	repressed	defective		defective					defective																	amplified
YJR097W	repressed																								amplified	amplified
YJR155W	induced			defective					defective					defective		defective					defective			amplified		amplified
YKL009W	repressed																	amplified					defective		amplified	amplified
YKL068W	repressed		defective	defective																						amplified
YKL078W	repressed																	amplified			amplified		defective			amplified
YKL099C	repressed														defective			amplified							amplified	amplified	defective
YKL107W	induced						amplified					amplified		amplified				amplified						amplified		amplified
YKL217W	induced																		amplified	amplified	amplified					amplified	defective
YKR081C	repressed														defective			amplified							amplified	amplified	defective
YLL012W	repressed	defective	defective	defective	defective																					amplified
YLL034C	repressed	defective	defective	defective											defective	defective		amplified								amplified
YLR003C	repressed			defective																						amplified	defective
YLR009W	repressed			defective																			defective		amplified	amplified
YLR031W	induced						defective					amplified		defective				amplified								amplified
YLR132C	induced	defective		defective																						amplified
YLR184W	repressed																		amplified	amplified		defective	defective			amplified
YLR221C	repressed			defective																						amplified	defective
YLR342W	repressed	defective																								amplified
YLR397C	repressed	defective	defective	defective											defective	defective										amplified
YLR401C	repressed	defective	defective	defective			defective	defective		defective					defective	defective		amplified								amplified
YML082W	repressed					amplified						amplified		amplified		amplified	amplified	amplified								amplified
YML123C	repressed																		amplified	defective	amplified		defective	defective	amplified	amplified	defective
YMR081C	induced				defective													amplified	amplified			amplified				amplified	defective
YMR093W	repressed		defective															amplified								amplified
YMR269W	repressed		defective				amplified											amplified								amplified	defective
YMR291W	induced	defective	defective		defective		defective																defective			amplified	defective
YMR305C	repressed	defective	defective	defective	defective				defective							defective							amplified	amplified		amplified	amplified
YMR310C	repressed	defective	defective	defective																			defective			amplified
YNL061W	repressed			defective											defective	defective		amplified								amplified
YNL110C	repressed																					amplified	defective		amplified	amplified	defective
YNL113W	repressed																								amplified	amplified
YNL132W	repressed	defective	defective						defective							defective										amplified
YNL248C	repressed	defective		defective														amplified							amplified	amplified
YNL299W	repressed	defective					defective		defective									amplified								amplified
YNL300W	repressed	defective				amplified	amplified		defective									amplified	amplified				amplified	amplified		amplified	amplified
YNL313C	repressed	defective	defective	defective			defective								defective											amplified
YNR053C	repressed																	amplified					defective		amplified	amplified
YOL039W	repressed	defective		defective			defective									defective			amplified							amplified
YOL052C	repressed															defective										amplified
YOL077C	repressed	defective		defective											defective			amplified					defective		amplified	amplified
YOL123W	no sig epression change																									amplified
YOR031W	induced																						amplified			amplified
YOR206W	repressed	defective		defective											defective			amplified							amplified	amplified
YOR247W	no sig epression change						defective																	amplified		amplified
YOR252W	repressed																									amplified	defective
YOR287C	repressed	defective					amplified											amplified							amplified	amplified	defective
YOR337W	repressed			defective		amplified												amplified								amplified
YOR338W	repressed																				amplified		defective			amplified
YOR340C	repressed	defective		defective														amplified							amplified	amplified	defective
YOR359W	repressed																									amplified
YPL044C	no sig epression change																		amplified	amplified		amplified				amplified	defective
YPL056C	repressed						defective						defective											amplified		amplified	amplified
YPL093W	repressed	defective													defective			amplified					defective		amplified	amplified
YPL207W	repressed	defective	defective	defective				defective	defective						defective	defective							defective			amplified
YPL211W	repressed	defective																							amplified	amplified
YPL221W	induced	defective																					defective			amplified
YPL223C	induced	defective	defective	defective	defective		amplified					defective										amplified		amplified		amplified	defective
YPL256C	repressed	defective	defective			amplified	amplified		defective		defective					defective							amplified			amplified
YPR030W	induced	defective	defective				defective	defective							defective	defective					defective					amplified
YPR200C	induced			defective																		amplified				amplified
snR46	repressed																						defective			defective
snR77	repressed									defective										defective						defective	amplified
tE(UUC)C	no sig epression change																		amplified				amplified		amplified	defective	amplified
tE(UUC)E2	no sig epression change																		amplified				amplified		amplified	defective	amplified
tE(UUC)E3	no sig epression change																		amplified				amplified			defective
tE(UUC)I	repressed																		defective				defective		amplified	defective	amplified
tE(UUC)J	no sig epression change																		amplified	amplified			amplified		amplified	defective
tE(UUC)K	repressed																		defective		defective		defective		amplified	defective	amplified
tE(UUC)L	no sig epression change																		amplified	amplified		amplified	amplified		amplified	defective	amplified
tE(UUC)M	no sig epression change																		amplified				amplified		amplified	defective	amplified
tE(UUC)P	no sig epression change																		amplified						amplified	defective
tE(UUC)Q	no sig epression change						amplified												amplified	amplified	amplified					defective
tL(CAA)G3	repressed						defective		defective	defective									amplified	amplified						defective	amplified
tL(UAA)L	repressed						defective												amplified							defective
tS(AGA)H	repressed	defective	defective	defective															defective	defective			defective			defective	amplified
tS(AGA)M	repressed																		defective	defective			defective			defective	amplified
tV(AAC)G2	repressed	defective					amplified		defective	defective									amplified	amplified						defective
tV(AAC)M1	repressed	defective		defective			amplified		defective	defective	defective	defective					defective	defective	amplified	amplified			defective		amplified	defective
tV(AAC)M3	repressed	defective		defective			defective		defective						defective			defective	amplified						amplified	defective
YAL044C	repressed	amplified												amplified				amplified								defective
YAR070C	no sig epression change																			amplified		amplified		defective		defective
YAR071W	repressed	defective																					defective	defective		defective
YBL029W	repressed					defective															amplified		defective	defective		defective
YBR027C	no sig epression change																			amplified						defective
YBR085W	repressed	defective																			amplified					defective
YBR093C	repressed	defective									defective					defective	defective			defective	defective		amplified			defective
YBR099C	induced	amplified					defective														amplified					defective
YBR196C	repressed										defective															defective
YBR219C	repressed																				amplified					defective
YBR296C	repressed		defective		defective	defective	amplified		defective					defective				defective	defective							defective
YCR013C	no sig epression change																									defective	amplified
YCR018C	repressed	defective																								defective
YCR037C	no sig epression change																									defective
YCR040W	induced						defective												amplified			amplified		defective	defective	defective
YCR106W	repressed																						defective			defective
YDL114W	induced																		amplified	amplified		amplified				defective
YDL247W	induced																									defective
YDR263C	induced						amplified																defective			defective
YDR278C	no sig epression change																		amplified				amplified		amplified	defective	defective
YDR281C	repressed																				amplified		defective			defective
YDR446W	induced									amplified	amplified	amplified		amplified		amplified	amplified	amplified		amplified		amplified				defective	amplified
YDR481C	repressed			defective		defective						defective		defective				defective						defective		defective
YDR523C	induced									amplified																defective
YEL065W	no sig epression change	amplified				amplified																	amplified	defective		defective
YEL070W	induced		defective				defective													defective			defective	amplified		defective
YER061C	no sig epression change	amplified																								defective
YER085C	induced							amplified										amplified					defective			defective
YER103W	induced	defective		defective	defective		defective									defective							defective			defective
YER187W	no sig epression change						defective														amplified					defective
YFL014W	induced	defective										defective						defective	amplified		amplified		defective	defective	amplified	defective	defective
YFR030W	no sig epression change																									defective
YGL019W	repressed	amplified																								defective
YGL020C	repressed	amplified									defective	amplified														defective
YGL055W	repressed	defective	defective				defective		defective															defective		defective
YGL184C	repressed			amplified			amplified															defective			amplified	defective
YGL258W	induced	amplified																					amplified			defective
YGR144W	induced	defective	amplified				defective		amplified			defective						amplified					amplified			defective
YGR197C	no sig epression change																									defective	amplified
YGR248W	induced	defective	defective		defective		defective	defective	defective						defective									defective		defective	defective
YHL024W	induced		defective	defective											defective						defective	amplified		defective		defective
YHL040C	no sig epression change																		amplified							defective
YHR087W	induced	defective					defective				amplified													defective		defective	defective
YHR215W	repressed	defective																					defective	defective		defective
YIL116W	no sig epression change					amplified	amplified																			defective
YIL117C	induced	amplified																								defective
YIL141W	induced						amplified																defective			defective
YIL162W	repressed			defective							defective				amplified	amplified	amplified						defective	defective		defective
YJL079C	no sig epression change					amplified													amplified							defective	amplified
YJL088W	induced																				defective		defective	defective		defective
YJL089W	induced						defective												amplified	amplified						defective
YJL136C	repressed			defective					defective		defective	defective														defective
YJR149W	induced			amplified					amplified			defective														defective
YJR150C	repressed					amplified												amplified				defective	defective	defective		defective
YJR160C	induced																									defective
YKL051W	induced			defective			defective																amplified			defective	defective
YKL053W	induced	amplified								amplified																defective	defective
YKL086W	induced																				defective	amplified	amplified			defective	defective
YKL136W	no sig epression change																		amplified				amplified			defective
YKL169C	induced							amplified				amplified			defective			amplified								defective	defective
YKL202W	no sig epression change																		amplified			amplified	amplified			defective
YKR005C	induced																									defective
YLL052C	induced					defective												defective								defective	defective
YLR140W	induced																				amplified	defective	defective			defective
YLR202C	induced		defective																	amplified	amplified					defective
YLR255C	induced																				defective		amplified			defective
YLR311C	induced																		amplified		amplified					defective
YLR329W	induced																				amplified					defective
YLR343W	induced	amplified								amplified																defective
YLR346C	induced						defective																	defective		defective
YLR415C	induced													amplified							amplified	amplified		defective		defective	defective
YML131W	induced	defective				defective	defective					defective						defective					amplified			defective
YMR001C	repressed	defective					defective																			defective
YMR105C	induced	defective	defective	defective	defective			defective	defective						defective	defective								defective		defective	defective
YMR120C	repressed	amplified				amplified	amplified																defective			defective	amplified
YMR189W	repressed										defective															defective
YMR246W	repressed	defective	defective	defective	defective		defective									defective							defective	defective		defective
YMR317W	repressed	defective				amplified				amplified								amplified			amplified		defective	defective		defective	amplified
YMR322C	induced				defective																defective		amplified			defective
YNL251C	induced	amplified					amplified																defective			defective
YNL289W	induced	amplified				defective	amplified		amplified									defective					defective			defective
YNR073C	induced		defective				defective			amplified						defective					amplified		defective	defective		defective
YNR075W	repressed	defective	defective																							defective
YOL091W	induced																									defective
YOL101C	repressed																								defective	defective
YOR039W	repressed																									defective
YOR072W	induced																		defective		defective					defective
YOR202W	repressed																									defective
YOR345C	induced										amplified			amplified					amplified	defective	amplified	defective	defective	defective		defective
YOR348C	induced	defective												amplified						amplified				defective		defective	defective
YOR374W	induced	defective					amplified									defective							defective	defective		defective
YOR381W	no sig epression change																									defective
YOR394W	no sig epression change																				amplified					defective
YPL016W	induced						amplified																			defective
YPL025C	induced																		defective		defective	amplified			defective	defective
YPL036W	induced						defective																amplified			defective	defective
YPR006C	repressed											defective											defective			defective
YPR012W	induced			defective				amplified	amplified					amplified		amplified	amplified		amplified	amplified		amplified				defective
YPR059C	induced							amplified						amplified												defective
YPR192W	induced										defective		defective		defective						defective				defective	defective	defective
YPR195C	no sig epression change																					amplified		defective		defective
15S_rRNA	no sig epression change																										amplified
21S_rRNA	repressed
ETS1-1	repressed
ETS2-2	induced										amplified		defective				defective	defective
ICR1	induced																										defective
ITS1-1	repressed
ITS2-2	repressed
LSR1	repressed						defective			amplified				defective					amplified	amplified							amplified
NME1	repressed						defective					amplified							defective
NTS1-2	induced						amplified																defective	defective	amplified
NTS2-1	no sig epression change						defective																		defective
NTS2-2	no sig epression change						defective
Q0017	no sig epression change
Q0045	repressed																						amplified
Q0050	repressed																										amplified
Q0055	no sig epression change																						amplified
Q0060	no sig epression change
Q0065	no sig epression change																					amplified
Q0070	no sig epression change																						amplified
Q0075	repressed
Q0080	repressed											defective		defective					defective								amplified
Q0085	repressed																						amplified
Q0105	no sig epression change
Q0110	no sig epression change																						amplified
Q0115	no sig epression change																										amplified
Q0120	repressed
Q0130	repressed
Q0140	induced									amplified				amplified						defective							amplified
Q0182	induced									amplified		amplified
Q0250	no sig epression change																						amplified
Q0255	no sig epression change																				amplified		amplified
Q0275	repressed																						defective
RDN18-1	repressed
RDN18-2	repressed													defective
RDN25-1	repressed													defective
RDN37-1	repressed						defective												amplified
RDN37-2	repressed						defective							defective
RDN5-1	repressed																		defective	defective
RDN5-2	repressed																		defective	defective
RDN5-3	repressed																		defective	defective					defective
RDN5-4	repressed						amplified												defective	defective
RDN5-5	repressed						defective												defective	defective
RDN5-6	repressed																		defective	defective
RDN58-1	repressed
RNA170	no sig epression change
RPR1	repressed						defective												amplified								amplified
RUF20	repressed									defective																	defective
RUF23	induced															amplified	amplified	amplified				amplified	amplified
RUF5-1	induced									amplified				defective									amplified
RUF5-2	no sig epression change
SCR1	repressed						defective							defective									defective				amplified
snR10	repressed						defective												amplified		defective
snR11	repressed						defective												defective
snR128	repressed
snR13	repressed								defective										amplified								amplified
snR14	no sig epression change																		amplified						defective		amplified
snR161	repressed						amplified												defective	defective							amplified
snR18	repressed																		amplified					defective			amplified
snR189	no sig epression change																			amplified
snR19	repressed						defective												amplified								amplified
snR191	repressed						defective												defective
snR24	no sig epression change																										defective
snR3	no sig epression change																		amplified
snR32	repressed																		amplified		defective
snR33	repressed																										amplified
snR34	repressed						amplified												defective								amplified
snR35	repressed																		defective								amplified
snR36	no sig epression change				amplified														amplified	amplified							amplified
snR37	repressed													defective						defective	defective
snR4	repressed													defective													amplified
snR40	no sig epression change																			amplified			amplified				defective
snR42	repressed	defective																	amplified								amplified
snR43	no sig epression change						defective
snR44	repressed																		defective	defective
snR45	repressed																		defective	defective							amplified
snR48	no sig epression change																		amplified				amplified				amplified
snR49	repressed						defective												amplified	amplified			defective
snR5	no sig epression change																		amplified
snR50	no sig epression change																			amplified			amplified				amplified
snR51	no sig epression change																			amplified		amplified	amplified				defective
snR52	no sig epression change																		amplified	amplified
snR55	repressed																		amplified				defective				amplified
snR58	no sig epression change																		amplified				amplified				defective
snR6	no sig epression change																		amplified						defective		amplified
snR60	repressed							defective	defective	defective	defective			defective		defective	defective	defective
snR63	repressed																		amplified								amplified
snR64	repressed						amplified												defective				defective				amplified
snR65	repressed																		defective
snR66	repressed																		defective
snR67	repressed																						defective
snR68	repressed																		amplified		defective
snR7-L	repressed						amplified												defective	defective							amplified
snR7-S	repressed
snR70	no sig epression change																		amplified								amplified
snR72	no sig epression change																		amplified	amplified
snR75	repressed																		defective
snR76	no sig epression change
snR78	repressed																		defective	defective
snR79	repressed			defective					defective	defective	defective			defective				defective									defective
snR8	repressed																					defective					amplified
snR80	repressed									defective									defective
snR81	no sig epression change																		amplified	amplified			amplified
snR82	repressed																		amplified	amplified
snR83	repressed
snR84	repressed						defective												defective	defective							amplified
snR85	repressed																		amplified				defective				amplified
snR86	repressed																										amplified
snR87	repressed						defective																defective
snR9	no sig epression change																		amplified								amplified
SRG1	no sig epression change	amplified
tA(AGC)K2	repressed						defective														defective	defective			amplified		amplified
tA(UGC)A	no sig epression change						amplified												amplified								amplified
tA(UGC)E	no sig epression change						amplified												amplified		amplified	amplified					amplified
tD(GUC)J1	induced						amplified							amplified	amplified	amplified	amplified		defective		defective	amplified			defective		amplified
tF(GAA)D	repressed																		defective						amplified		amplified
tF(GAA)G	repressed	defective	defective				defective												defective								amplified
tF(GAA)H1	repressed						defective												defective								amplified
tF(GAA)P1	repressed																		defective				defective		amplified		amplified
tF(GAA)P2	repressed						defective								defective				defective								amplified
tF(GAA)Q	no sig epression change						defective														amplified
tG(GCC)D2	no sig epression change																		amplified						defective		amplified
tG(GCC)F1	no sig epression change																		amplified
tG(GCC)G2	repressed																		defective	defective
tG(GCC)M	no sig epression change																		amplified	amplified			amplified				amplified
tH(GUG)E1	repressed						defective												defective	defective					amplified
tH(GUG)K	repressed								defective						defective				amplified
tH(GUG)M	repressed						defective
tI(AAU)B	repressed						amplified												defective	defective
tI(AAU)G	repressed						amplified												defective	defective					amplified
tI(AAU)N1	repressed						defective												amplified	amplified			amplified		amplified
tI(UAU)D	no sig epression change						defective												amplified	amplified	amplified	amplified					defective
tK(CUU)D2	repressed
tK(UUU)G1	repressed	defective		defective			defective		defective							amplified	amplified		amplified				defective				amplified
tK(UUU)K	repressed						defective												amplified			defective	defective				amplified
tK(UUU)L	repressed	defective		defective			defective		defective	defective									defective								amplified
tK(UUU)O	repressed	defective					defective												defective	defective			defective				amplified
tK(UUU)Q	no sig epression change																		amplified	amplified			amplified		defective
tL(UAA)B1	repressed						amplified						amplified						amplified			defective	defective
tL(UAA)D	repressed						defective												amplified	amplified
tL(UAA)K	repressed	defective					defective												amplified	amplified			defective
tL(UAG)L1	no sig epression change																			amplified	amplified
tL(UAG)L2	repressed						defective												defective	defective
TLC1	repressed	defective									amplified								amplified
tM(CAU)O1	no sig epression change																		amplified			amplified
tM(CAU)P	repressed			defective			defective		defective										amplified		amplified	amplified
tN(GUU)F	repressed	defective		defective			defective		defective						defective				amplified	amplified
tN(GUU)N1	repressed	defective		defective			defective												amplified	amplified	amplified
tN(GUU)P	repressed						defective												amplified	amplified			defective
tP(UGG)O1	repressed
tQ(UUG)E1	no sig epression change						amplified												amplified	amplified							amplified
tR(ACG)K	repressed	defective					defective												defective	defective			defective
tR(ACG)O	repressed	defective					defective												defective			amplified					amplified
tR(UCU)Q1	induced																				amplified		defective		amplified
tS(AGA)G	repressed						amplified												amplified	amplified			defective		amplified		amplified
tS(AGA)L	repressed	defective					defective		defective										amplified				defective
tT(AGU)C	repressed	defective					amplified												amplified						amplified
tT(AGU)D	repressed						amplified														defective				amplified		amplified
tT(AGU)I1	repressed						defective												amplified
tT(AGU)I2	repressed						amplified		defective						defective						defective						amplified
tT(AGU)J	repressed						amplified												defective						amplified
tT(CGU)K	induced						amplified	defective									defective		defective	defective	amplified						defective
tT(UGU)H	repressed	defective											amplified
tT(UGU)Q1	no sig epression change						defective												amplified	amplified	amplified
tV(CAC)D	repressed						defective												amplified						amplified
tV(UAC)D	no sig epression change	amplified					amplified												amplified
tW(CCA)G1	repressed	defective		defective															defective	defective							amplified
tW(CCA)G2	repressed						amplified												amplified								amplified
tW(CCA)K	no sig epression change																		amplified								amplified
tW(CCA)P	repressed			defective															amplified	amplified							amplified
tY(GUA)J1	induced	amplified												amplified									amplified				defective
tY(GUA)M2	repressed																		defective	defective					amplified
tY(GUA)Q	induced						defective				amplified			amplified
YAL001C	induced	defective
YAL002W	induced
YAL003W	repressed	defective		defective					defective
YAL004W	no sig epression change																			amplified			amplified	defective	defective		defective
YAL005C	no sig epression change
YAL007C	repressed						defective				defective
YAL008W	induced	defective		defective					defective
YAL009W	induced													defective
YAL010C	induced	defective					defective
YAL011W	no sig epression change
YAL012W	repressed	defective														defective			amplified				amplified				amplified
YAL013W	no sig epression change
YAL014C	repressed
YAL015C	induced
YAL016W	induced
YAL017W	induced	defective	defective	defective			defective					amplified
YAL018C	no sig epression change						amplified
YAL019W	repressed	amplified		defective
YAL019W-A	induced													amplified													defective
YAL020C	no sig epression change	amplified					amplified																amplified
YAL021C	repressed	amplified
YAL022C	repressed	amplified																					defective
YAL023C	repressed						defective																				amplified
YAL024C	no sig epression change
YAL025C	repressed																	amplified			amplified						defective
YAL026C	repressed
YAL026C-A	no sig epression change																			amplified
YAL027W	induced	defective					defective
YAL028W	induced											amplified
YAL029C	repressed								amplified		defective			defective
YAL030W	induced
YAL031C	induced
YAL032C	induced											amplified
YAL033W	repressed
YAL034C	induced	defective	defective		defective	amplified												amplified					defective
YAL034W-A	no sig epression change																				amplified						defective
YAL035W	repressed	defective		defective												defective
YAL036C	repressed	defective	defective	defective											defective	defective
YAL037C-B	no sig epression change						defective																				defective
YAL037W	induced	amplified																				amplified
YAL038W	repressed																						amplified
YAL039C	repressed	amplified				defective			amplified			defective	defective		amplified			defective				defective
YAL040C	no sig epression change					amplified																					defective
YAL041W	induced	amplified
YAL042W	repressed			defective
YAL043C	induced
YAL044W-A	repressed
YAL046C	repressed					defective			defective			defective
YAL047C	induced																										amplified
YAL048C	induced																	amplified
YAL049C	no sig epression change
YAL051W	induced	defective
YAL053W	repressed
YAL054C	induced															defective							amplified		defective		defective
YAL055W	induced	defective					defective
YAL056W	induced							defective
YAL058W	repressed
YAL059W	repressed		defective															amplified					defective
YAL060W	induced	defective	defective		defective	amplified	defective																				defective
YAL061W	induced	defective	defective		defective																		defective	defective			defective
YAL062W	induced																		amplified		amplified
YAL063C	no sig epression change																		amplified								defective
YAL063C-A	induced							amplified		amplified	amplified		amplified	amplified	amplified	amplified	amplified	amplified				amplified					amplified
YAL064W	induced		defective	defective		defective			defective					amplified	defective	defective					defective		defective
YAL064W-B	no sig epression change
YAL065C	no sig epression change	amplified
YAL067C	no sig epression change																				amplified	amplified			amplified
YAL068C	no sig epression change
YAL069W	induced						amplified
YAR002C-A	repressed	defective		defective
YAR002W	no sig epression change
YAR003W	induced											defective	defective
YAR007C	induced						amplified																defective
YAR008W	repressed	defective					defective																	amplified			defective
YAR009C	repressed																				defective						defective
YAR010C	repressed																				defective
YAR014C	repressed
YAR015W	repressed
YAR018C	repressed																						defective
YAR019C	induced	defective
YAR020C	induced
YAR023C	induced														defective
YAR027W	induced	defective					defective
YAR028W	no sig epression change
YAR029W	no sig epression change
YAR030C	no sig epression change
YAR031W	no sig epression change
YAR033W	induced					amplified
YAR035W	no sig epression change						amplified															amplified	amplified
YAR042W	repressed	amplified
YAR047C	induced							amplified				amplified		amplified				amplified			defective	amplified	amplified
YAR050W	no sig epression change																										defective
YAR053W	induced									amplified	amplified	amplified		amplified				amplified
YAR060C	induced	amplified														defective					amplified
YAR062W	induced																										defective
YAR066W	repressed	defective	defective	defective		defective	defective		defective									defective									amplified
YAR068W	repressed	defective	defective			defective			defective																		amplified
YAR069C	induced				defective							amplified		amplified		amplified	amplified		defective				defective		amplified
YAR073W	repressed															defective							amplified
YAR075W	repressed															defective
YBL001C	repressed	amplified
YBL002W	repressed	amplified					amplified									defective
YBL003C	repressed	amplified					amplified									defective
YBL004W	repressed	defective	defective																				defective
YBL005W	induced
YBL005W-A	repressed			defective																	defective						defective
YBL005W-B	repressed																										defective
YBL006C	no sig epression change
YBL007C	no sig epression change
YBL008W	repressed
YBL008W-A	repressed																					defective	defective		defective
YBL009W	repressed	defective	defective	defective			defective																	amplified
YBL010C	induced
YBL011W	repressed	defective					defective
YBL013W	induced											amplified															defective
YBL014C	repressed							defective	defective
YBL015W	induced	defective	defective	defective	defective	amplified			defective			amplified						amplified
YBL016W	repressed	defective		defective
YBL017C	no sig epression change
YBL018C	repressed			defective																			defective				defective
YBL019W	induced	defective
YBL020W	repressed	defective												defective
YBL021C	no sig epression change
YBL022C	induced															defective
YBL023C	repressed						amplified
YBL024W	repressed	defective	defective	defective					defective						defective	defective
YBL025W	no sig epression change
YBL026W	repressed									defective
YBL027W	repressed			defective					defective									amplified			defective						defective
YBL028C	repressed			defective														amplified					defective		amplified		defective
YBL029C-A	induced					amplified	defective
YBL030C	repressed																						defective				amplified
YBL031W	repressed						defective
YBL032W	repressed	defective																					defective
YBL033C	induced
YBL034C	induced
YBL035C	repressed	defective	defective	defective			amplified		defective
YBL036C	repressed
YBL037W	induced
YBL038W	induced
YBL039C	repressed	defective																									defective
YBL039W-B	induced																		amplified
YBL040C	no sig epression change
YBL041W	induced
YBL042C	repressed			defective		amplified					amplified		amplified	amplified	defective			amplified									amplified
YBL043W	induced																			defective	amplified			amplified
YBL044W	no sig epression change																		amplified	amplified			amplified
YBL045C	induced					amplified
YBL046W	induced
YBL047C	induced	defective
YBL049W	induced						defective		amplified					amplified				amplified	amplified	amplified			amplified
YBL050W	induced															defective
YBL051C	no sig epression change
YBL052C	repressed	defective																									defective
YBL053W	induced													amplified					amplified	amplified	defective		amplified
YBL055C	repressed																						defective
YBL056W	no sig epression change	amplified
YBL057C	repressed											amplified
YBL058W	induced	defective	defective
YBL059C-A	repressed	amplified						amplified										amplified
YBL059W	repressed	amplified
YBL060W	induced
YBL061C	repressed	defective	defective	defective									defective
YBL063W	no sig epression change
YBL064C	induced	defective	defective	defective	defective	amplified	defective		defective							defective							amplified
YBL066C	no sig epression change
YBL067C	repressed	amplified										amplified
YBL068W	repressed			defective					defective
YBL068W-A	repressed
YBL069W	repressed						defective
YBL070C	induced																						defective		defective
YBL071W-A	repressed			defective															amplified
YBL072C	repressed
YBL074C	induced
YBL075C	induced		defective		defective		defective
YBL076C	repressed
YBL078C	induced	defective		defective			defective	defective	defective														defective
YBL079W	repressed		defective
YBL080C	induced	defective					defective
YBL081W	repressed
YBL082C	repressed						defective																				amplified
YBL083C	repressed																						defective
YBL084C	induced	defective
YBL085W	no sig epression change
YBL086C	induced					amplified	defective											amplified
YBL087C	repressed											defective				defective					defective
YBL088C	no sig epression change
YBL089W	no sig epression change
YBL090W	no sig epression change	amplified
YBL091C	repressed
YBL091C-A	induced
YBL092W	repressed																				defective
YBL093C	repressed	defective														defective
YBL094C	no sig epression change																		amplified	amplified		amplified
YBL095W	induced
YBL097W	no sig epression change
YBL098W	induced	amplified								amplified
YBL099W	no sig epression change
YBL100W-A	repressed			defective
YBL100W-B	repressed																										defective
YBL101C	induced	defective					defective
YBL102W	no sig epression change	amplified																									amplified
YBL103C	induced															amplified	amplified
YBL104C	no sig epression change
YBL105C	induced	defective
YBL106C	no sig epression change
YBL107C	repressed																					amplified	amplified				defective
YBL107W-A	repressed																										defective
YBL108C-A	induced	amplified
YBL109W	induced																										defective
YBL111C	repressed						defective
YBL112C	repressed						defective																amplified
YBL113C	repressed						defective
YBL113W-A	repressed	defective					amplified		defective
YBR001C	induced	defective	defective																				defective
YBR002C	repressed
YBR003W	induced	defective					defective											amplified
YBR004C	repressed						defective																defective
YBR005W	no sig epression change						defective																amplified
YBR006W	induced	defective	defective				defective	defective	defective	defective			defective			defective
YBR007C	induced								amplified							amplified	amplified
YBR008C	no sig epression change
YBR009C	repressed						amplified							defective													defective
YBR010W	repressed						amplified																				defective
YBR011C	repressed
YBR012C	repressed
YBR012W-A	repressed
YBR012W-B	repressed																				defective
YBR013C	no sig epression change						amplified
YBR014C	induced	defective
YBR015C	repressed	amplified
YBR016W	induced																						defective
YBR017C	repressed
YBR018C	induced						defective											amplified
YBR019C	induced						defective
YBR020W	induced																										defective
YBR021W	induced	defective																									defective
YBR022W	no sig epression change	amplified
YBR023C	repressed	defective
YBR024W	induced						defective
YBR025C	repressed
YBR026C	induced	defective	defective	defective
YBR028C	repressed	defective
YBR029C	repressed
YBR030W	repressed
YBR031W	repressed			defective
YBR033W	induced													amplified					amplified
YBR034C	repressed	defective		defective																			defective
YBR035C	induced	defective	defective					defective
YBR036C	no sig epression change
YBR037C	induced																	amplified
YBR038W	repressed	defective					defective											defective
YBR039W	no sig epression change
YBR040W	no sig epression change						defective												amplified			amplified	amplified
YBR041W	no sig epression change
YBR042C	repressed							defective
YBR043C	repressed	defective																					amplified
YBR044C	induced
YBR045C	induced	defective
YBR047W	induced	defective		defective		defective	defective	defective	defective				defective		defective	defective		defective					defective
YBR048W	repressed			defective			defective		defective							defective					defective
YBR049C	induced
YBR052C	induced	defective	defective	defective	defective			defective
YBR053C	induced	defective	defective				defective	defective
YBR054W	induced						defective																amplified				defective
YBR055C	repressed											amplified
YBR056C-B	no sig epression change																		amplified
YBR056W	induced	defective	defective				defective	defective	defective
YBR056W-A	no sig epression change	amplified		amplified															amplified				amplified	defective
YBR057C	no sig epression change																				amplified
YBR058C	no sig epression change	amplified
YBR058C-A	no sig epression change
YBR059C	induced	defective	defective						defective
YBR060C	repressed	defective
YBR061C	repressed		defective												defective			amplified
YBR062C	induced	defective					defective
YBR063C	induced						defective					amplified
YBR065C	induced			amplified						defective		amplified		amplified				amplified
YBR066C	induced	amplified		amplified		amplified			amplified	amplified						amplified	amplified	amplified						defective
YBR067C	repressed	defective		defective												defective											amplified
YBR068C	induced	defective							defective																		defective
YBR069C	repressed		defective	defective	defective		defective		defective
YBR070C	no sig epression change						amplified														amplified
YBR071W	repressed	defective	defective	defective	defective	defective	amplified		defective							defective		defective
YBR072C-A	no sig epression change
YBR072W	induced	defective	defective	defective	defective	amplified	defective	defective							defective	defective								amplified
YBR073W	repressed	defective		defective			defective
YBR074W	repressed			defective							defective
YBR076C-A	no sig epression change	amplified				amplified
YBR077C	induced
YBR078W	repressed	defective		defective			defective
YBR079C	repressed		defective	defective												defective
YBR080C	induced
YBR081C	induced
YBR082C	repressed
YBR083W	repressed	defective		defective					defective														defective
YBR084C-A	repressed			defective																							defective
YBR084W	repressed			defective			defective		defective
YBR085C-A	induced	defective	defective	defective	defective		defective																defective
YBR086C	no sig epression change	amplified
YBR087W	repressed
YBR088C	repressed	defective					amplified		defective							defective								amplified
YBR089C-A	repressed
YBR090C	repressed																		defective	defective		amplified	amplified		defective
YBR091C	repressed
YBR092C	repressed	defective
YBR094W	repressed
YBR095C	induced
YBR096W	induced	defective						defective	defective			defective			defective	defective	defective
YBR097W	induced						defective					amplified
YBR098W	induced
YBR101C	repressed	defective																						defective
YBR102C	no sig epression change	amplified
YBR103W	induced									defective
YBR104W	repressed																	amplified					defective		amplified
YBR105C	induced		defective		defective			defective								defective
YBR106W	repressed						defective				defective
YBR107C	induced	defective
YBR108W	induced	defective							defective			amplified											defective
YBR109C	repressed
YBR109W-A	repressed	defective				amplified
YBR110W	no sig epression change
YBR111C	no sig epression change	amplified	amplified	amplified
YBR111W-A	no sig epression change	amplified																									defective
YBR112C	repressed						defective
YBR113W	no sig epression change																		amplified			amplified			amplified		defective
YBR114W	induced																						defective
YBR115C	repressed	defective														defective							amplified
YBR117C	induced	defective	defective	defective	defective		amplified	defective			amplified							amplified									defective
YBR118W	repressed																				defective		amplified
YBR119W	induced	defective
YBR120C	induced																										amplified
YBR121C	repressed	defective							defective							defective
YBR121C-A	repressed	defective
YBR122C	induced
YBR123C	induced
YBR125C	induced	defective
YBR126C	induced	defective	defective		defective	amplified		defective								defective
YBR126W-A	no sig epression change
YBR126W-B	no sig epression change																			amplified
YBR127C	repressed
YBR128C	induced			defective		amplified
YBR129C	induced	amplified
YBR130C	no sig epression change																										defective
YBR131W	induced	amplified						amplified	amplified			amplified	amplified	amplified	amplified
YBR132C	induced	defective		defective			defective		defective															defective			defective
YBR133C	repressed
YBR134W	repressed																										defective
YBR135W	repressed
YBR136W	no sig epression change
YBR137W	induced	defective	defective	defective					defective							defective
YBR138C	induced
YBR139W	induced	defective	defective				defective		defective		amplified
YBR140C	no sig epression change
YBR141C	repressed																	amplified			amplified
YBR141W-A	induced
YBR142W	repressed								defective						defective			amplified									defective
YBR143C	repressed
YBR145W	repressed	defective		amplified		amplified
YBR146W	no sig epression change
YBR147W	no sig epression change						defective																amplified
YBR148W	induced																										amplified
YBR149W	induced	defective	defective	defective	defective											defective
YBR150C	induced
YBR151W	induced	defective	defective			amplified
YBR152W	no sig epression change
YBR153W	repressed
YBR154C	repressed											amplified															defective
YBR155W	repressed			defective														amplified				amplified					defective
YBR156C	repressed	defective		defective
YBR157C	induced			amplified		amplified										defective		amplified
YBR158W	repressed	defective		defective																			defective
YBR159W	repressed	amplified
YBR160W	induced	defective
YBR161W	induced	defective
YBR162C	repressed	defective	defective	defective			defective		defective
YBR162W-A	repressed																					amplified					defective
YBR163W	no sig epression change	amplified
YBR164C	induced										amplified			amplified		amplified	amplified
YBR165W	induced								amplified
YBR166C	induced
YBR167C	no sig epression change																										defective
YBR168W	induced
YBR169C	induced		defective	defective	defective		defective				amplified
YBR170C	induced																						defective
YBR171W	repressed
YBR172C	repressed	amplified		defective							defective							amplified
YBR173C	induced	defective							defective
YBR175W	induced
YBR176W	induced
YBR177C	induced																						defective
YBR178W	repressed											defective		defective									defective
YBR179C	induced			amplified
YBR180W	no sig epression change						defective												amplified		amplified	amplified
YBR181C	repressed			defective					defective			defective						amplified									defective
YBR183W	induced		defective		defective		defective							amplified									amplified
YBR184W	induced									amplified											amplified						amplified
YBR185C	no sig epression change
YBR186W	induced											amplified		amplified				amplified			amplified						defective
YBR187W	repressed	defective																					defective
YBR188C	no sig epression change
YBR189W	repressed			defective					defective
YBR190W	repressed						defective				defective										defective	amplified	amplified
YBR191W	repressed	defective		defective					defective		defective
YBR191W-A	repressed	defective																			defective
YBR192W	no sig epression change
YBR193C	induced	defective
YBR194W	no sig epression change																										defective
YBR195C	repressed		defective
YBR196C-A	no sig epression change																						amplified
YBR196C-B	no sig epression change	amplified					amplified															amplified
YBR197C	repressed																	defective
YBR198C	no sig epression change
YBR199W	induced		defective	defective			defective
YBR200W	no sig epression change						amplified
YBR201C-A	no sig epression change	amplified																	amplified	amplified
YBR201W	induced	defective		defective			defective		defective
YBR202W	repressed
YBR203W	induced						amplified
YBR204C	induced						defective	defective	defective			amplified				defective		amplified
YBR205W	repressed
YBR206W	repressed																				defective
YBR207W	no sig epression change					amplified
YBR208C	no sig epression change
YBR210W	no sig epression change
YBR211C	induced	amplified							amplified		amplified			amplified				amplified
YBR212W	induced																										defective
YBR213W	repressed									defective						amplified	amplified				amplified				amplified
YBR214W	induced	defective	defective	defective				defective																defective			defective
YBR215W	no sig epression change
YBR216C	induced
YBR217W	induced																					defective					amplified
YBR218C	repressed	defective
YBR220C	repressed
YBR221C	repressed										defective
YBR222C	induced	amplified																									defective
YBR223C	induced
YBR224W	induced	defective																	defective				defective
YBR225W	induced
YBR226C	no sig epression change						defective																amplified				amplified
YBR227C	no sig epression change
YBR228W	no sig epression change
YBR229C	induced								defective			amplified
YBR230C	induced	defective	defective		defective
YBR230W-A	induced	defective			defective
YBR231C	induced												amplified								defective
YBR233W	induced																						defective
YBR233W-A	repressed
YBR234C	induced	defective
YBR235W	repressed	amplified
YBR236C	induced
YBR237W	induced	defective
YBR238C	repressed	defective																			amplified
YBR239C	repressed
YBR240C	induced																				defective
YBR241C	induced	defective																					amplified				defective
YBR242W	repressed															defective
YBR243C	repressed						defective
YBR244W	repressed
YBR245C	repressed			defective
YBR246W	repressed
YBR248C	repressed					amplified																	amplified
YBR249C	repressed					amplified					defective		amplified		defective	defective	defective						amplified
YBR250W	induced
YBR251W	no sig epression change			amplified																							amplified
YBR252W	repressed						defective		defective						defective	defective
YBR253W	no sig epression change	amplified		amplified
YBR254C	repressed											amplified
YBR255C-A	induced	defective							defective		defective
YBR255W	induced
YBR256C	induced
YBR257W	repressed																										defective
YBR258C	no sig epression change																										amplified
YBR259W	no sig epression change
YBR260C	induced
YBR261C	repressed			defective					defective			defective				defective
YBR262C	repressed
YBR263W	repressed	defective		defective					defective
YBR264C	induced															amplified	amplified
YBR265W	repressed	defective
YBR267W	repressed			defective											defective			amplified
YBR268W	repressed	amplified										amplified	defective	amplified									defective
YBR269C	induced	defective
YBR270C	induced				defective							amplified
YBR271W	repressed														defective	defective		amplified									defective
YBR272C	induced
YBR273C	induced	defective
YBR274W	induced
YBR275C	repressed						defective
YBR276C	repressed
YBR278W	no sig epression change																										defective
YBR279W	induced			amplified			defective					amplified	amplified
YBR280C	induced	defective		defective			defective		defective
YBR281C	induced
YBR282W	no sig epression change																					amplified
YBR283C	repressed
YBR284W	induced														defective								defective
YBR285W	induced	defective											defective	amplified					amplified								amplified
YBR286W	no sig epression change
YBR287W	induced	defective	defective	defective		amplified																	defective
YBR288C	no sig epression change
YBR289W	induced						defective
YBR290W	induced
YBR291C	repressed	defective				defective			defective		amplified	defective				defective		defective					amplified
YBR292C	repressed																						defective
YBR293W	no sig epression change	amplified	amplified
YBR294W	no sig epression change																			amplified	amplified	amplified			defective
YBR295W	induced						defective
YBR297W	induced	defective													defective	defective			amplified		amplified		defective
YBR298C	induced	defective					defective															amplified
YBR299W	induced
YBR301W	no sig epression change	amplified	amplified																	amplified
YBR302C	induced					amplified			defective
YCL001W	repressed																						defective
YCL001W-A	induced									amplified				amplified		amplified	amplified	amplified		defective	defective		defective				amplified
YCL001W-B	induced									amplified					defective			amplified	amplified		defective	amplified
YCL002C	repressed																						defective
YCL004W	induced	amplified		amplified					amplified					amplified				amplified
YCL005W	no sig epression change
YCL005W-A	repressed
YCL007C	no sig epression change																			amplified	amplified
YCL008C	no sig epression change
YCL009C	repressed	defective																					defective				amplified
YCL010C	no sig epression change
YCL011C	repressed
YCL012C	no sig epression change						defective
YCL014W	repressed			defective			defective
YCL016C	induced
YCL017C	repressed
YCL018W	no sig epression change																		amplified				amplified		defective
YCL019W	repressed																										defective
YCL021W-A	repressed	defective		defective														defective
YCL024W	repressed						defective														amplified
YCL025C	no sig epression change	amplified					defective
YCL026C-A	induced					defective													amplified	amplified	amplified	amplified
YCL026C-B	induced	defective				defective															amplified			defective
YCL027W	induced	amplified	amplified	amplified		amplified			amplified									amplified				defective		amplified
YCL028W	repressed
YCL029C	repressed		defective	defective								amplified				defective
YCL030C	repressed					amplified																	amplified
YCL031C	repressed						amplified					amplified
YCL032W	induced	defective
YCL033C	no sig epression change		amplified
YCL034W	induced
YCL035C	induced	defective	defective	defective	defective				defective
YCL036W	repressed												defective								amplified		defective	defective
YCL037C	repressed			defective
YCL038C	induced
YCL039W	induced											amplified						amplified									defective
YCL040W	induced	defective	defective		defective																			defective			defective
YCL041C	no sig epression change																		amplified	amplified	amplified						defective
YCL042W	induced						amplified																				defective
YCL043C	repressed																										amplified
YCL044C	induced																		defective								defective
YCL045C	repressed
YCL047C	induced	defective
YCL048W	no sig epression change																		amplified	amplified		amplified		amplified	defective
YCL049C	induced						defective											amplified
YCL050C	repressed
YCL051W	induced
YCL052C	induced	defective						defective	defective							defective
YCL054W	repressed	defective		defective											defective			amplified
YCL055W	induced	amplified		amplified
YCL056C	no sig epression change
YCL057C-A	repressed													amplified
YCL057W	induced							defective	defective		amplified
YCL058C	induced						amplified													amplified	amplified
YCL058W-A	repressed																	amplified
YCL059C	repressed																						amplified				defective
YCL061C	no sig epression change						amplified
YCL063W	repressed						defective
YCL064C	no sig epression change	amplified																					amplified
YCL065W	repressed									defective
YCL066W	no sig epression change																		amplified	amplified		amplified
YCL067C	induced						defective				defective																amplified
YCL068C	induced	amplified							amplified			amplified
YCR002C	no sig epression change
YCR003W	no sig epression change	amplified
YCR004C	induced	defective	defective															amplified
YCR005C	induced	defective		amplified						defective	defective												amplified
YCR006C	no sig epression change
YCR007C	no sig epression change
YCR008W	no sig epression change					amplified
YCR009C	induced
YCR011C	induced							defective
YCR012W	repressed										defective
YCR014C	induced
YCR015C	no sig epression change
YCR016W	repressed							defective							defective			amplified									defective
YCR017C	repressed
YCR018C-A	no sig epression change																				amplified
YCR019W	induced	defective
YCR020C	induced																		amplified
YCR020C-A	repressed																						defective
YCR020W-B	induced						defective																				amplified
YCR021C	no sig epression change						defective																amplified
YCR022C	no sig epression change																				amplified	amplified
YCR023C	induced	amplified
YCR024C	induced						defective
YCR024C-A	repressed																						defective
YCR024C-B	repressed			defective																	defective		defective
YCR025C	induced												defective
YCR026C	no sig epression change
YCR027C	no sig epression change
YCR028C	repressed	defective
YCR028C-A	repressed
YCR030C	induced	defective	defective									amplified
YCR031C	repressed								defective												defective
YCR032W	induced
YCR033W	no sig epression change
YCR034W	repressed			defective
YCR035C	repressed	defective										amplified
YCR036W	induced						defective
YCR038C	induced								amplified
YCR038W-A	no sig epression change						amplified																amplified
YCR039C	induced																										amplified
YCR041W	repressed															amplified	amplified
YCR042C	induced						defective
YCR043C	repressed															defective							defective
YCR044C	no sig epression change
YCR045C	no sig epression change																										defective
YCR045W-A	repressed	defective					defective												amplified		amplified						amplified
YCR046C	repressed																		amplified								amplified
YCR047C	repressed	defective		defective			defective		defective				defective			defective							defective
YCR048W	repressed	defective					defective																defective				amplified
YCR051W	repressed			defective									defective			defective							defective
YCR052W	repressed			defective									defective
YCR053W	repressed
YCR054C	repressed
YCR059C	repressed	defective		defective																			defective
YCR060W	repressed
YCR061W	induced	defective	defective					defective	defective						defective	defective											defective
YCR063W	repressed
YCR064C	no sig epression change						amplified														amplified	amplified					amplified
YCR065W	no sig epression change						amplified
YCR066W	induced
YCR067C	induced	defective							defective
YCR068W	induced
YCR069W	induced
YCR071C	repressed
YCR073C	repressed	defective
YCR073W-A	induced	defective
YCR075C	induced
YCR075W-A	no sig epression change
YCR076C	induced										defective
YCR077C	repressed
YCR079W	induced	defective										amplified
YCR081W	induced	defective
YCR082W	no sig epression change
YCR083W	repressed	amplified
YCR084C	repressed						defective																				amplified
YCR085W	no sig epression change	amplified																		amplified
YCR086W	no sig epression change
YCR087C-A	repressed			defective
YCR087W	no sig epression change																					amplified
YCR088W	repressed
YCR089W	induced	amplified																									defective
YCR090C	repressed											amplified
YCR091W	induced	defective	defective	defective	defective		defective	defective	defective			amplified
YCR092C	no sig epression change	amplified
YCR093W	no sig epression change	amplified
YCR094W	repressed
YCR095C	induced						defective
YCR095W-A	induced	amplified					defective							amplified								amplified
YCR096C	induced						defective															defective					amplified
YCR097W	no sig epression change	amplified					defective															amplified
YCR097W-A	repressed																					defective	defective
YCR098C	no sig epression change																				amplified	amplified	amplified
YCR099C	induced						defective
YCR100C	induced						defective
YCR102C	no sig epression change																					amplified
YCR105W	induced													amplified				amplified		amplified		amplified	defective
YCR107W	no sig epression change
YCR108C	induced						amplified													amplified	amplified
YDL001W	no sig epression change
YDL002C	induced
YDL003W	no sig epression change						amplified																amplified	amplified	defective		defective
YDL004W	no sig epression change
YDL005C	induced	defective
YDL006W	induced			defective
YDL007W	induced						defective
YDL008W	repressed
YDL010W	induced
YDL012C	repressed
YDL013W	induced			amplified									amplified
YDL015C	repressed
YDL016C	repressed																				amplified	defective
YDL017W	induced				amplified				amplified
YDL018C	no sig epression change	amplified	amplified
YDL019C	induced	defective	defective		defective	amplified												amplified
YDL020C	induced	amplified					defective		amplified									amplified
YDL021W	induced						defective					defective	defective		defective								defective
YDL022W	induced	defective				amplified	defective				amplified					defective							defective	defective
YDL025C	induced	defective					defective		amplified			amplified		amplified
YDL027C	induced	defective					defective	defective				amplified	defective
YDL028C	no sig epression change
YDL029W	induced	defective
YDL030W	repressed
YDL031W	repressed	defective	defective	defective				defective	defective				defective		defective	defective
YDL033C	repressed
YDL035C	induced	defective	defective				defective
YDL036C	repressed	amplified																amplified
YDL039C	repressed																	amplified			amplified			defective			amplified
YDL040C	repressed			defective												defective
YDL042C	repressed			defective			defective
YDL043C	repressed
YDL044C	induced
YDL045C	induced	defective		defective			defective
YDL045W-A	induced
YDL046W	no sig epression change
YDL047W	repressed			defective					defective			defective
YDL048C	no sig epression change
YDL049C	no sig epression change					amplified
YDL051W	repressed																										defective
YDL052C	repressed
YDL053C	repressed
YDL054C	induced	defective							defective							defective
YDL055C	repressed	defective		defective			defective																defective
YDL056W	induced
YDL057W	induced						defective
YDL058W	repressed
YDL059C	induced						defective																				amplified
YDL060W	repressed			defective														amplified					defective
YDL061C	repressed						defective													defective	defective		defective
YDL063C	repressed																	amplified		defective	amplified		defective		amplified
YDL064W	repressed						defective									defective							defective
YDL065C	no sig epression change																					amplified
YDL066W	repressed
YDL067C	repressed																						defective
YDL069C	induced																										amplified
YDL070W	repressed																						defective
YDL071C	repressed	defective					defective																defective
YDL072C	induced	defective	defective					defective	defective
YDL073W	induced	amplified	amplified						amplified					amplified
YDL074C	repressed																										defective
YDL075W	repressed			defective					defective		defective	defective						amplified									defective
YDL076C	induced
YDL077C	induced
YDL078C	no sig epression change	amplified
YDL079C	induced	defective	defective												defective									defective
YDL080C	no sig epression change
YDL081C	repressed																				defective
YDL082W	repressed			defective					defective							defective
YDL083C	repressed	defective		defective							defective
YDL084W	repressed
YDL085C-A	repressed
YDL085W	induced		defective																		defective			amplified
YDL086C-A	induced									amplified											defective						defective
YDL086W	no sig epression change																										amplified
YDL087C	induced																	amplified
YDL088C	induced
YDL089W	induced			defective			defective
YDL090C	no sig epression change	amplified				amplified
YDL091C	induced
YDL092W	repressed
YDL093W	repressed	defective					defective
YDL095W	repressed	defective		defective			defective
YDL097C	induced						defective
YDL098C	induced																										amplified
YDL099W	no sig epression change																			amplified	amplified
YDL100C	repressed
YDL101C	induced						amplified
YDL102W	repressed	defective					defective
YDL103C	induced
YDL104C	no sig epression change																				amplified
YDL105W	repressed	defective
YDL106C	induced
YDL107W	induced																										amplified
YDL108W	no sig epression change
YDL109C	induced								amplified									amplified
YDL110C	induced	defective	defective	defective	defective		defective		defective														defective
YDL111C	repressed
YDL112W	repressed	defective	defective	defective												defective
YDL113C	induced						defective
YDL115C	induced	defective																									amplified
YDL116W	induced
YDL117W	repressed
YDL119C	induced
YDL120W	repressed											amplified
YDL121C	repressed															defective
YDL122W	repressed
YDL123W	induced	amplified				amplified												amplified									defective
YDL124W	induced		defective
YDL125C	repressed																	defective
YDL126C	no sig epression change
YDL127W	no sig epression change	amplified		amplified			amplified
YDL128W	induced	defective										defective
YDL129W	repressed	defective					amplified																defective
YDL130W	repressed	defective					defective		defective												defective
YDL130W-A	induced	defective	defective				defective									defective
YDL131W	repressed	defective	defective	defective												defective							amplified
YDL132W	induced	defective	defective				defective		defective							defective
YDL133C-A	repressed																				defective		amplified
YDL133W	induced
YDL134C	induced
YDL135C	no sig epression change
YDL136W	repressed			defective																							defective
YDL137W	no sig epression change	amplified
YDL138W	no sig epression change
YDL139C	induced						defective																				amplified
YDL140C	repressed
YDL141W	repressed
YDL142C	induced	defective
YDL143W	repressed				defective
YDL144C	induced													defective
YDL145C	repressed
YDL146W	induced	defective		defective			defective		defective							defective
YDL147W	induced	defective					defective	defective	defective																		amplified
YDL148C	repressed	defective		defective				defective			defective			defective	defective	defective		amplified				amplified			amplified		defective
YDL149W	induced			defective			defective
YDL150W	repressed			defective										amplified
YDL153C	repressed																	amplified									defective
YDL154W	induced											defective
YDL155W	repressed
YDL156W	no sig epression change			amplified			defective
YDL157C	repressed
YDL158C	repressed
YDL159W	induced																	amplified
YDL160C	no sig epression change
YDL160C-A	repressed
YDL161W	induced	defective
YDL162C	induced		defective		defective																	defective					defective
YDL164C	no sig epression change						amplified
YDL165W	repressed	amplified
YDL166C	repressed											amplified		amplified		defective		amplified									defective
YDL168W	induced	defective																					amplified
YDL169C	induced						defective																defective
YDL170W	induced	amplified														amplified	amplified
YDL171C	repressed									defective
YDL172C	induced																				amplified						defective
YDL173W	induced																					defective	defective
YDL174C	induced					amplified												amplified
YDL175C	induced
YDL176W	no sig epression change
YDL177C	no sig epression change
YDL178W	no sig epression change
YDL179W	repressed						defective																defective
YDL180W	induced
YDL181W	induced	defective								defective
YDL182W	repressed		defective	defective												defective		defective					amplified
YDL183C	induced															amplified	amplified
YDL185W	repressed
YDL186W	induced																					amplified					defective
YDL187C	no sig epression change																			amplified	amplified	amplified	amplified		amplified
YDL188C	induced
YDL189W	repressed
YDL190C	induced
YDL191W	repressed			defective																							defective
YDL192W	repressed										defective
YDL193W	induced	defective
YDL194W	induced	defective														defective
YDL195W	repressed
YDL196W	induced						amplified													defective							defective
YDL197C	induced						amplified					amplified
YDL198C	repressed
YDL199C	induced	defective					defective											amplified
YDL200C	induced											amplified
YDL201W	repressed	defective		defective												defective
YDL202W	no sig epression change
YDL203C	repressed	defective
YDL204W	induced	defective	defective	defective	defective			defective	defective							defective
YDL205C	repressed	amplified																defective						defective
YDL206W	induced	defective				amplified	defective											amplified
YDL207W	repressed	defective	defective	defective	defective										defective	defective
YDL208W	repressed			defective														amplified
YDL209C	repressed	defective																			amplified
YDL210W	induced																					amplified
YDL211C	repressed	defective					defective
YDL212W	repressed
YDL213C	repressed			defective																							defective
YDL214C	induced	defective	defective	amplified	defective	amplified												amplified	amplified		amplified		defective	defective
YDL215C	induced																						defective
YDL216C	induced						defective											amplified
YDL217C	repressed
YDL218W	induced	defective					defective					amplified									defective			amplified
YDL219W	repressed	amplified
YDL220C	induced	defective					amplified					amplified
YDL222C	induced	defective	defective	defective	defective																amplified			defective			defective
YDL223C	induced	defective	defective	defective	defective			defective							defective	defective							defective				defective
YDL224C	induced
YDL225W	induced
YDL226C	repressed						defective
YDL227C	repressed						defective														amplified		defective				defective
YDL229W	repressed	defective																			defective
YDL230W	induced						defective		defective			amplified
YDL231C	no sig epression change	amplified
YDL232W	repressed																			defective
YDL233W	induced
YDL234C	induced						defective																defective
YDL235C	no sig epression change
YDL236W	repressed
YDL237W	no sig epression change	amplified
YDL238C	induced
YDL239C	induced		defective				defective	defective
YDL240W	repressed	defective
YDL241W	repressed	defective				defective	amplified									defective		defective
YDL243C	induced						defective
YDL244W	no sig epression change																				amplified	amplified
YDL246C	induced	defective		defective														defective
YDL247W-A	induced				defective										defective				defective
YDL248W	induced
YDR001C	induced	defective	defective	defective	defective										defective
YDR002W	repressed										defective
YDR003W	induced						defective
YDR003W-A	induced	defective	defective				defective			defective
YDR004W	induced
YDR005C	induced	defective																amplified					defective
YDR006C	no sig epression change	amplified
YDR007W	repressed
YDR008C	no sig epression change																						amplified
YDR009W	induced
YDR011W	no sig epression change	amplified
YDR012W	repressed			defective
YDR013W	no sig epression change
YDR014W	no sig epression change
YDR014W-A	induced																					amplified		amplified
YDR016C	no sig epression change
YDR017C	repressed	amplified
YDR018C	induced						defective							amplified				amplified	amplified	amplified	amplified	amplified
YDR019C	induced	defective
YDR020C	repressed		defective									amplified		amplified	defective			amplified					defective
YDR021W	repressed																				amplified				amplified		defective
YDR022C	induced														defective
YDR023W	repressed															defective
YDR025W	repressed			defective					defective
YDR026C	repressed																										defective
YDR027C	induced						defective
YDR028C	induced
YDR030C	no sig epression change
YDR031W	induced	defective
YDR032C	induced	defective	defective					defective	defective							defective
YDR033W	repressed																						defective
YDR034C	no sig epression change
YDR034C-C	repressed			defective																amplified							defective
YDR034C-D	repressed																										defective
YDR035W	repressed															defective
YDR036C	no sig epression change
YDR037W	repressed	defective
YDR038C	induced	defective														defective							defective
YDR039C	induced	defective														defective							defective
YDR040C	induced	defective														defective							defective
YDR041W	induced						defective
YDR042C	induced											defective
YDR043C	induced	amplified		amplified										amplified
YDR044W	repressed	defective																									amplified
YDR045C	repressed											amplified
YDR046C	no sig epression change					amplified
YDR047W	no sig epression change
YDR049W	no sig epression change			amplified
YDR050C	repressed
YDR051C	induced									amplified																	amplified
YDR052C	induced
YDR054C	induced	defective
YDR055W	repressed	amplified	amplified					amplified																defective
YDR056C	repressed	amplified
YDR057W	induced	defective										defective
YDR058C	induced						defective																defective
YDR059C	induced			defective																							defective
YDR060W	repressed	defective		defective														amplified									defective
YDR061W	induced	amplified										amplified
YDR062W	repressed															defective
YDR063W	induced	defective						defective	defective
YDR064W	repressed								defective		defective	defective						amplified			defective
YDR065W	induced																	defective
YDR066C	no sig epression change
YDR067C	no sig epression change						defective
YDR068W	induced																										amplified
YDR069C	induced						defective
YDR070C	induced	defective	defective	defective	defective	amplified	amplified	defective								defective
YDR071C	no sig epression change	amplified					defective																				defective
YDR072C	induced	amplified	amplified	amplified					amplified	amplified	amplified
YDR073W	no sig epression change
YDR074W	induced	defective	defective		defective		defective									defective							defective	defective
YDR075W	repressed														defective			amplified
YDR076W	repressed											defective				amplified	amplified	amplified			amplified
YDR077W	induced	defective										amplified								amplified			amplified
YDR078C	no sig epression change
YDR079C-A	repressed
YDR079W	induced
YDR080W	induced	defective
YDR081C	no sig epression change
YDR082W	no sig epression change
YDR083W	repressed																	amplified					defective		amplified		defective
YDR084C	no sig epression change	amplified
YDR085C	induced	defective	defective		defective	amplified	defective
YDR086C	repressed
YDR087C	repressed	defective						defective																			defective
YDR088C	induced	defective																		defective							amplified
YDR089W	no sig epression change
YDR090C	induced
YDR091C	repressed	defective														defective
YDR092W	no sig epression change
YDR093W	repressed	amplified																defective
YDR094W	repressed																	defective					defective
YDR096W	induced	defective	defective		defective		defective
YDR097C	repressed						defective
YDR098C	repressed																						amplified
YDR098C-B	repressed																				defective						defective
YDR099W	induced	defective	defective
YDR100W	induced	defective		defective				defective								defective
YDR102C	induced									amplified				amplified	amplified	amplified	amplified	amplified							defective
YDR103W	induced
YDR104C	induced
YDR105C	induced	defective							defective							defective
YDR106W	no sig epression change						amplified														amplified	amplified					amplified
YDR107C	induced
YDR108W	no sig epression change
YDR109C	induced												amplified
YDR110W	repressed
YDR111C	no sig epression change	amplified																					amplified
YDR113C	no sig epression change	amplified		amplified			amplified
YDR115W	no sig epression change
YDR116C	no sig epression change
YDR117C	induced											defective
YDR118W	induced
YDR118W-A	induced	defective																					defective
YDR119W	repressed										defective
YDR119W-A	induced	defective	defective		defective			defective	defective						defective												defective
YDR121W	repressed											amplified
YDR122W	induced	defective	defective
YDR123C	repressed						defective
YDR124W	induced
YDR125C	induced									amplified			defective					amplified
YDR126W	induced
YDR127W	repressed					amplified																	amplified
YDR128W	repressed
YDR129C	no sig epression change
YDR130C	induced								amplified
YDR131C	induced						defective
YDR132C	repressed	amplified									amplified
YDR133C	no sig epression change	amplified			amplified	amplified	defective																	defective
YDR134C	no sig epression change	amplified	amplified		amplified	amplified	defective																	defective
YDR135C	repressed	amplified
YDR137W	induced	defective
YDR138W	induced
YDR139C	repressed																			defective							defective
YDR140W	repressed			defective
YDR141C	no sig epression change
YDR142C	induced	defective
YDR143C	repressed	amplified
YDR144C	repressed						defective
YDR145W	no sig epression change
YDR146C	repressed		amplified
YDR147W	induced
YDR148C	induced	defective
YDR150W	no sig epression change	amplified
YDR151C	no sig epression change	amplified
YDR152W	repressed			defective												defective											defective
YDR153C	induced															amplified	amplified						defective
YDR154C	repressed																			defective
YDR155C	repressed					defective																	defective
YDR156W	repressed
YDR157W	no sig epression change																					amplified
YDR158W	repressed	defective
YDR159W	induced
YDR160W	no sig epression change
YDR161W	repressed	defective		defective				defective	defective						defective	defective	defective										defective
YDR162C	induced
YDR163W	induced																					defective					amplified
YDR164C	repressed
YDR165W	repressed			defective												defective
YDR166C	induced
YDR167W	repressed																										defective
YDR168W	induced
YDR169C	induced											amplified											defective
YDR169C-A	induced						defective
YDR170C	repressed
YDR170W-A	repressed			defective								defective
YDR171W	induced						defective																defective	defective
YDR172W	repressed	defective		defective							defective	defective	defective			defective
YDR173C	induced
YDR174W	repressed						defective
YDR175C	induced			amplified
YDR176W	induced
YDR177W	induced							defective				defective				defective
YDR178W	induced	defective	defective		defective	amplified			defective														amplified				defective
YDR179C	repressed																										defective
YDR179W-A	repressed						defective																defective
YDR180W	repressed
YDR181C	induced																										amplified
YDR183C-A	repressed
YDR183W	no sig epression change																										amplified
YDR185C	induced	defective		defective
YDR186C	no sig epression change
YDR188W	repressed
YDR189W	no sig epression change
YDR190C	repressed											amplified
YDR191W	induced	amplified					defective	amplified	amplified					amplified				amplified
YDR192C	induced														defective
YDR194C	repressed	defective		defective
YDR195W	no sig epression change	amplified
YDR196C	induced								defective		amplified																amplified
YDR197W	no sig epression change						amplified
YDR198C	repressed		defective				amplified	defective	defective						defective
YDR200C	induced												amplified			amplified	amplified
YDR201W	no sig epression change
YDR202C	induced		defective				defective
YDR204W	induced	defective	defective
YDR205W	induced
YDR206W	repressed	defective	defective	defective						defective				defective		defective
YDR207C	induced														defective
YDR208W	no sig epression change
YDR210C-D	repressed																				defective						defective
YDR210W	no sig epression change
YDR210W-B	repressed																										defective
YDR211W	repressed											amplified
YDR212W	repressed
YDR213W	repressed	defective	defective	defective			defective		defective					defective				defective
YDR214W	no sig epression change																						amplified
YDR216W	induced																							defective
YDR217C	repressed	amplified
YDR218C	no sig epression change																				amplified	amplified
YDR219C	induced
YDR221W	induced
YDR222W	no sig epression change	amplified					amplified																amplified
YDR223W	induced								amplified			defective
YDR224C	repressed						amplified									defective
YDR225W	repressed						amplified																defective
YDR226W	repressed
YDR227W	no sig epression change
YDR228C	induced															amplified	amplified
YDR229W	induced
YDR231C	induced
YDR232W	repressed	defective																					defective				amplified
YDR233C	repressed	amplified																					defective
YDR234W	repressed	defective							defective						defective	defective
YDR235W	induced		amplified			amplified			amplified							amplified	amplified	amplified
YDR236C	no sig epression change
YDR237W	no sig epression change
YDR238C	repressed
YDR239C	repressed										amplified
YDR240C	no sig epression change
YDR241W	no sig epression change
YDR242W	no sig epression change																				amplified
YDR243C	repressed							defective						defective	defective
YDR244W	induced
YDR245W	repressed
YDR246W	no sig epression change	amplified
YDR246W-A	induced
YDR247W	induced													amplified									defective	amplified			defective
YDR248C	induced						defective				amplified
YDR249C	induced	amplified							amplified
YDR251W	induced																	amplified
YDR252W	induced
YDR253C	induced						amplified																				amplified
YDR254W	induced
YDR255C	induced	defective	defective	defective			defective		defective
YDR256C	induced						defective			amplified
YDR257C	no sig epression change
YDR258C	induced		defective		defective		defective
YDR259C	induced	defective	defective				amplified	defective							defective	defective		defective
YDR260C	no sig epression change	amplified
YDR261C	repressed
YDR261C-D	repressed																				defective						defective
YDR261W-A	repressed																										defective
YDR261W-B	repressed																										defective
YDR262W	induced																	amplified					defective
YDR264C	no sig epression change
YDR265W	induced																						defective
YDR266C	repressed
YDR267C	repressed											amplified
YDR268W	induced
YDR270W	induced						defective																defective
YDR272W	induced	defective									amplified
YDR273W	induced																						defective
YDR275W	repressed																				amplified
YDR276C	repressed	amplified	amplified		amplified				amplified														defective
YDR277C	induced						amplified															amplified	amplified	defective
YDR279W	repressed	defective		defective
YDR280W	repressed	defective
YDR282C	induced
YDR283C	induced
YDR284C	induced																	amplified
YDR285W	induced																						defective				amplified
YDR286C	induced
YDR287W	induced											amplified
YDR288W	induced	defective					defective
YDR289C	induced
YDR291W	no sig epression change
YDR292C	repressed	amplified
YDR293C	induced																	amplified
YDR294C	repressed	amplified
YDR295C	induced
YDR296W	no sig epression change	amplified
YDR297W	repressed	defective		defective			defective
YDR298C	no sig epression change
YDR299W	repressed														defective			amplified			amplified				amplified		defective
YDR300C	repressed	defective		defective
YDR301W	induced	amplified	amplified
YDR302W	repressed			amplified																			defective
YDR303C	no sig epression change
YDR304C	repressed	amplified						amplified
YDR305C	induced
YDR306C	induced
YDR307W	induced	defective
YDR308C	repressed	amplified
YDR309C	induced	amplified		amplified			amplified		amplified														amplified	amplified
YDR310C	repressed	amplified					defective
YDR311W	induced	defective
YDR312W	repressed										amplified	amplified						amplified									defective
YDR313C	induced
YDR314C	induced
YDR315C	induced			defective			defective
YDR316W	no sig epression change						amplified																				defective
YDR316W-A	repressed
YDR316W-B	repressed																				defective						defective
YDR317W	induced																										amplified
YDR318W	no sig epression change
YDR319C	no sig epression change
YDR320C	no sig epression change
YDR320C-A	repressed	amplified												amplified
YDR320W-B	no sig epression change
YDR321W	repressed	defective		defective											defective	defective
YDR322C-A	induced
YDR322W	no sig epression change
YDR323C	induced											defective
YDR324C	repressed																	amplified							amplified
YDR325W	repressed
YDR326C	repressed
YDR328C	repressed	amplified																					defective
YDR329C	induced						defective
YDR330W	induced						defective					amplified						amplified					defective
YDR331W	repressed	amplified											amplified
YDR332W	induced
YDR333C	induced
YDR334W	induced
YDR335W	induced	defective							defective
YDR336W	induced
YDR337W	no sig epression change
YDR338C	induced		amplified			amplified												amplified
YDR339C	repressed
YDR340W	no sig epression change																			amplified
YDR341C	repressed															defective							amplified
YDR342C	induced		defective		defective															amplified		amplified	amplified	defective	defective		defective
YDR343C	induced		defective																		defective	amplified	amplified	defective	defective		defective
YDR344C	no sig epression change	amplified																									defective
YDR345C	repressed	defective		defective			defective
YDR346C	repressed	defective		defective			defective		defective			amplified			defective	defective
YDR347W	repressed
YDR348C	no sig epression change
YDR349C	repressed
YDR350C	induced																	amplified
YDR351W	no sig epression change
YDR352W	repressed		defective				defective
YDR353W	repressed						defective
YDR354W	repressed
YDR356W	no sig epression change																										defective
YDR357C	repressed						amplified
YDR358W	induced	defective	defective				defective																defective
YDR359C	no sig epression change	amplified
YDR361C	repressed	defective	defective
YDR362C	no sig epression change
YDR363W	repressed
YDR363W-A	no sig epression change	amplified																									defective
YDR364C	repressed
YDR365C	repressed	defective		defective														amplified					defective
YDR365W-A	repressed																				defective
YDR365W-B	repressed																				defective						defective
YDR366C	no sig epression change						defective														amplified			defective
YDR367W	repressed
YDR368W	induced	defective			amplified													amplified					amplified
YDR369C	induced
YDR370C	no sig epression change
YDR371W	induced
YDR372C	no sig epression change
YDR373W	no sig epression change						defective
YDR374W-A	induced							defective	defective	amplified		amplified		defective		defective
YDR375C	no sig epression change
YDR376W	no sig epression change						amplified
YDR377W	no sig epression change
YDR378C	repressed										defective												defective
YDR379C-A	induced	defective					defective													amplified	amplified		defective
YDR379W	induced	amplified					defective
YDR380W	induced									defective	defective			defective				defective					defective	defective
YDR381C-A	induced						defective
YDR381W	repressed		amplified
YDR382W	repressed			defective
YDR383C	induced																	defective
YDR384C	repressed	defective							defective														defective
YDR385W	repressed
YDR386W	induced
YDR387C	induced
YDR388W	no sig epression change
YDR389W	no sig epression change	amplified
YDR390C	no sig epression change
YDR391C	induced	defective	defective	defective	defective			defective				defective											defective
YDR392W	induced
YDR393W	induced
YDR394W	induced
YDR395W	repressed			defective
YDR396W	no sig epression change																		amplified	amplified		amplified	amplified
YDR397C	repressed
YDR399W	repressed	amplified					defective																defective		amplified
YDR400W	repressed	amplified
YDR401W	induced																				defective	amplified	amplified
YDR402C	induced																	amplified	amplified
YDR403W	induced																					amplified
YDR404C	repressed
YDR405W	induced											amplified
YDR406W	induced		defective	defective	defective													amplified
YDR406W-A	no sig epression change						defective												amplified	amplified	amplified	amplified	amplified
YDR407C	induced
YDR408C	repressed			defective																			defective
YDR409W	induced
YDR410C	repressed	defective
YDR411C	no sig epression change																										amplified
YDR412W	repressed			defective					defective			amplified						amplified
YDR414C	repressed
YDR415C	induced
YDR416W	no sig epression change
YDR418W	repressed			defective					defective		defective
YDR419W	induced	defective
YDR420W	repressed					amplified
YDR421W	induced	defective
YDR422C	induced																	amplified
YDR423C	induced
YDR424C	repressed	amplified																					defective
YDR425W	induced						defective																defective
YDR427W	induced	defective		defective			defective		defective
YDR428C	repressed
YDR429C	repressed			defective					defective		defective				defective	defective		amplified
YDR430C	induced
YDR432W	repressed	defective		defective								defective				defective
YDR434W	no sig epression change
YDR435C	induced	defective	defective	defective			defective
YDR436W	induced	defective																amplified
YDR437W	repressed	defective						defective				defective	defective	defective			defective
YDR438W	no sig epression change
YDR439W	no sig epression change
YDR440W	repressed
YDR441C	repressed																						defective
YDR443C	induced	defective										amplified
YDR444W	repressed
YDR447C	repressed																	amplified
YDR448W	induced	amplified		amplified					amplified
YDR449C	repressed																	amplified							amplified
YDR450W	repressed																				defective
YDR451C	repressed	defective					amplified
YDR452W	induced
YDR453C	induced	defective	defective	defective	defective		amplified																	amplified
YDR454C	repressed
YDR456W	no sig epression change
YDR457W	no sig epression change	amplified
YDR458C	no sig epression change
YDR459C	induced
YDR460W	induced	defective
YDR461C-A	induced	defective										amplified
YDR461W	repressed	defective		defective		defective	amplified		defective									defective		defective	defective		amplified
YDR462W	induced
YDR463W	induced
YDR464W	repressed			defective			defective									defective
YDR465C	repressed																										defective
YDR466W	induced	defective
YDR467C	no sig epression change																					amplified
YDR468C	no sig epression change	amplified																									defective
YDR469W	repressed																					amplified					defective
YDR470C	induced						defective
YDR471W	repressed			defective														amplified					defective
YDR472W	repressed															defective
YDR473C	induced																										amplified
YDR475C	induced	defective
YDR476C	no sig epression change																										defective
YDR477W	induced
YDR478W	repressed													amplified				amplified
YDR479C	induced	defective		defective			defective											amplified
YDR480W	induced
YDR482C	repressed
YDR483W	repressed										defective					defective		defective
YDR484W	induced						defective
YDR485C	no sig epression change
YDR486C	induced	defective							defective
YDR487C	repressed	defective														defective
YDR488C	repressed						defective
YDR489W	repressed
YDR490C	induced	defective										amplified				defective
YDR492W	repressed	defective					defective																defective
YDR493W	no sig epression change
YDR494W	induced						amplified
YDR495C	induced	defective
YDR497C	no sig epression change	amplified																					amplified
YDR498C	induced
YDR499W	induced
YDR500C	repressed			defective																	defective
YDR501W	induced	amplified					amplified		amplified														defective	defective	amplified
YDR502C	repressed	defective																defective					amplified
YDR503C	induced
YDR504C	induced	defective		defective			defective
YDR505C	induced	defective
YDR506C	induced	defective					defective	defective		defective						defective
YDR507C	repressed	defective		defective			amplified																amplified
YDR508C	induced	defective		amplified
YDR509W	repressed												amplified	defective					defective	defective		defective	defective
YDR510W	repressed																						defective
YDR511W	induced	defective
YDR512C	induced	defective	defective
YDR513W	induced	defective	defective		defective	amplified
YDR514C	repressed
YDR515W	induced						defective
YDR516C	induced	defective	defective		defective	amplified										defective								defective
YDR517W	no sig epression change
YDR518W	repressed						defective		defective
YDR519W	repressed
YDR520C	no sig epression change
YDR524C	repressed
YDR524C-A	induced							amplified		amplified			amplified	amplified					defective	defective		amplified	amplified
YDR524C-B	repressed	defective		defective			defective
YDR525W-A	induced																										defective
YDR527W	repressed			defective
YDR528W	repressed	defective		defective			defective		defective							defective
YDR529C	induced	defective						defective		amplified
YDR530C	induced	defective
YDR531W	no sig epression change	amplified
YDR532C	induced																										amplified
YDR533C	induced	defective	defective	defective	defective			defective								defective								amplified
YDR535C	induced	defective					defective											amplified	amplified		amplified	amplified	defective	defective
YDR536W	induced	defective																					defective				defective
YDR538W	no sig epression change																						amplified
YDR539W	no sig epression change			amplified
YDR540C	induced						defective					defective												defective
YDR541C	no sig epression change						defective
YDR542W	repressed	defective			defective				defective								defective										defective
YDR543C	induced												defective									amplified
YDR544C	no sig epression change						amplified
YDR545C-A	no sig epression change						amplified												amplified		amplified
YDR545W	repressed			defective			defective
YEL001C	repressed
YEL002C	repressed
YEL003W	repressed						amplified					amplified						amplified									defective
YEL004W	induced						defective
YEL005C	induced
YEL006W	induced
YEL007W	induced
YEL008C-A	no sig epression change																								defective
YEL008W	no sig epression change						amplified												amplified			amplified	amplified
YEL009C	repressed
YEL009C-A	induced							amplified		amplified	amplified	amplified		amplified		amplified	amplified	amplified
YEL011W	induced	defective	defective		defective			defective															defective	defective
YEL012W	induced		defective				defective		defective
YEL013W	no sig epression change
YEL015W	no sig epression change	amplified
YEL016C	no sig epression change	amplified
YEL017C-A	repressed																						defective
YEL017W	no sig epression change
YEL018W	no sig epression change
YEL019C	no sig epression change
YEL020C	induced
YEL020W-A	no sig epression change	amplified
YEL022W	no sig epression change
YEL023C	induced											amplified
YEL024W	induced	defective	defective			amplified		defective			amplified					defective											defective
YEL025C	induced
YEL026W	repressed	defective		defective
YEL027W	repressed
YEL028W	no sig epression change
YEL029C	repressed
YEL030W	induced
YEL031W	repressed
YEL032W	no sig epression change
YEL033W	repressed																						defective		defective
YEL034W	repressed																						defective
YEL036C	repressed			defective					defective
YEL037C	repressed
YEL038W	repressed		amplified						amplified			defective			amplified			defective
YEL039C	induced		defective				defective				amplified	amplified			defective				amplified		defective			defective
YEL041W	induced	defective
YEL042W	repressed						defective
YEL043W	no sig epression change
YEL044W	repressed										amplified					defective
YEL046C	repressed	defective	defective	defective	defective	amplified										defective		amplified									amplified
YEL047C	no sig epression change						amplified
YEL048C	repressed																						defective
YEL049W	no sig epression change	amplified																									defective
YEL050C	no sig epression change
YEL051W	repressed																										defective
YEL052W	induced	defective
YEL053C	repressed		defective	defective	defective				defective							defective
YEL054C	repressed			defective					defective		defective	defective				defective		amplified			defective
YEL055C	repressed
YEL056W	induced	defective
YEL057C	induced						defective											amplified					amplified
YEL058W	repressed			defective		defective												defective
YEL059C-A	repressed					defective						defective						defective			amplified			defective
YEL060C	induced					defective																	defective				defective
YEL061C	repressed	defective					defective																				defective
YEL062W	induced
YEL063C	no sig epression change																										amplified
YEL064C	induced											amplified
YEL066W	repressed
YEL067C	induced					defective												defective					defective
YEL068C	no sig epression change
YEL069C	induced																			defective					defective
YEL072W	induced						amplified																				defective
YEL073C	induced	defective							defective													amplified
YEL074W	no sig epression change	amplified					amplified
YEL075C	repressed	defective					defective
YEL075W-A	no sig epression change						amplified																				amplified
YEL076C	repressed						defective						defective														amplified
YEL076C-A	repressed	defective		defective			defective
YEL077C	repressed						defective
YEL077W-A	repressed						amplified			defective									amplified
YER001W	repressed	defective				defective	defective					defective						defective
YER002W	repressed																			amplified		amplified					defective
YER003C	repressed						defective																amplified
YER004W	no sig epression change																										amplified
YER005W	no sig epression change
YER006W	repressed
YER007C-A	repressed																	amplified
YER007W	no sig epression change																										amplified
YER008C	induced
YER009W	repressed
YER010C	no sig epression change
YER011W	repressed	defective		defective		defective																	defective				amplified
YER012W	no sig epression change	amplified	amplified				defective
YER013W	induced	amplified
YER014W	induced
YER015W	induced
YER016W	repressed
YER017C	induced	amplified
YER018C	no sig epression change						defective																amplified				amplified
YER019C-A	repressed																						defective
YER019W	no sig epression change						defective
YER020W	induced																						defective
YER021W	induced	defective					defective
YER022W	induced	defective
YER023W	repressed
YER024W	induced	defective
YER025W	repressed	defective
YER026C	induced	defective
YER027C	induced	defective
YER028C	repressed																										amplified
YER029C	repressed	amplified
YER030W	repressed																					amplified					defective
[truncated: 4,333 more rows]
