# Supplementary material for: Pathway connectivity and signaling coordination in the yeast stress-activated signaling network
Source: Mol Syst Biol. 2014 Nov 19;10(11):759. doi: 10.15252/msb.20145120 (PMC4299600; doi:10.15252/msb.20145120)
Supplement: Supplementary file 4 — Supplementary Dataset S3 [file msb0010-0759-sd4.txt]

UID	NAME	Phosphorylation Site(s)	Avg: WT 5m/0m	Avg: WT 15m/0m
YBR038W	YBR038W ... CHS2 cytokinesis chitin synthase activity bud neck | YBR039W	y130	0.427348802	0.26763925
YBR038W	YBR038W ... CHS2 cytokinesis chitin synthase activity bud neck | YBR039W	s86	0.238851592	-0.104351863
YBR038W	YBR038W ... CHS2 cytokinesis chitin synthase activity bud neck | YBR039W	s100	0.003189551	0.053030327
YER132C	YER132C ... PMD1 sporulation molecular function unknown cytoplasm | YER133W	s838	-0.817367182	-0.334590237
YER132C	YER132C ... PMD1 sporulation molecular function unknown cytoplasm | YER133W	s1512	-1.165203484	-0.716666402
YER132C	YER132C ... PMD1 sporulation molecular function unknown cytoplasm | YER133W	s1620	0.039119231	0.564311013
YFL026W	YFL026W ... STE2 response to pheromone during c mating-type alpha-factor pheromone integral to plasma membrane | YFL027C	s331	-0.948749955	-0.114517667
YFL026W	YFL026W ... STE2 response to pheromone during c mating-type alpha-factor pheromone integral to plasma membrane | YFL027C	t411	1.046403256	0.677982522
YFR028C	YFR028C ... CDC14 protein amino acid dephosphory phosphoprotein phosphatase activitynucleus* | YFR029W	s546	-0.550716257	-1.35912728
YFR028C	YFR028C ... CDC14 protein amino acid dephosphory phosphoprotein phosphatase activitynucleus* | YFR029W	s467	0.653076494	0.149266758
YGL197W	YGL197W ... MDS3 negative regulation of sporula molecular function unknown cytoplasm* | YGL198W	s817	-0.704614407	-0.45816376
YGL197W	YGL197W ... MDS3 negative regulation of sporula molecular function unknown cytoplasm* | YGL198W	s693	0.06749576	-0.488440038
YGR097W	YGR097W ... ASK10 response to oxidative stress* transcription regulator activity cytoplasm* | YGR098C	s1070	0.343518154	0.228955555
YGR097W	YGR097W ... ASK10 response to oxidative stress* transcription regulator activity cytoplasm* | YGR098C	t1043	1.794981537	2.50949163
YGR097W	YGR097W ... ASK10 response to oxidative stress* transcription regulator activity cytoplasm* | YGR098C	s1045	1.388330911	2.009583893
YGR097W	YGR097W ... ASK10 response to oxidative stress* transcription regulator activity cytoplasm* | YGR098C	t808	3.723870023	4.349556403
YHL023C	YHL023C ... RMD11 biological process unknown molecular function unknown cellular component unknown | YHL024W	s486	-0.552973459	-0.251701897
YJL076W	YJL076W ... NET1 regulation of exit from mitosi ribosomal DNA (rDNA) binding nucleolus* | YJL077C	s1056	0.597699126	0.985093552
YJL076W	YJL076W ... NET1 regulation of exit from mitosi ribosomal DNA (rDNA) binding nucleolus* | YJL077C	s744	-0.476588036	-0.962128029
YJL076W	YJL076W ... NET1 regulation of exit from mitosi ribosomal DNA (rDNA) binding nucleolus* | YJL077C	s231	0.34746444	0.123961667
YJL076W	YJL076W ... NET1 regulation of exit from mitosi ribosomal DNA (rDNA) binding nucleolus* | YJL077C	s497	-0.085189965	-0.328609158
YJL076W	YJL076W ... NET1 regulation of exit from mitosi ribosomal DNA (rDNA) binding nucleolus* | YJL077C	s830	0.621686814	0.555225785
YJL076W	YJL076W ... NET1 regulation of exit from mitosi ribosomal DNA (rDNA) binding nucleolus* | YJL077C	s252	0.589209249	-0.210393345
YJL076W	YJL076W ... NET1 regulation of exit from mitosi ribosomal DNA (rDNA) binding nucleolus* | YJL077C	s1032	-0.242446881	-0.722356549
YJL076W	YJL076W ... NET1 regulation of exit from mitosi ribosomal DNA (rDNA) binding nucleolus* | YJL077C	s1082	-1.389770387	-1.042687729
YJL076W	YJL076W ... NET1 regulation of exit from mitosi ribosomal DNA (rDNA) binding nucleolus* | YJL077C	s259	-1.542737001	-2.722606911
YJL076W	YJL076W ... NET1 regulation of exit from mitosi ribosomal DNA (rDNA) binding nucleolus* | YJL077C	s452	1.829422382	2.621345825
YJR138W	YJR138W ... IML1 biological process unknown molecular function unknown vacuolar membrane (sensu Fungi) | YJR139C	s845	0.004934732	-0.150390484
YKL064W	YKL064W ... MNR2 magnesium ion transport magnesium ion transporter activity membrane | YKL065C	s576	0.07168816	-0.050336441
YKL171W	YKL171W ... YKL171W proteolysis and peptidolysis protein kinase activity cytoplasm | YKL172W	s65	1.369218633	1.137090111
YOL054W	YOL054W ... PSH1 RNA elongation from RNA polyme molecular function unknown nucleus | YOL055C	s143	0.741242173	0.322088155
YOL054W	YOL054W ... PSH1 RNA elongation from RNA polyme molecular function unknown nucleus | YOL055C	s191	0.223233251	-0.168889418
YOL054W	YOL054W ... PSH1 RNA elongation from RNA polyme molecular function unknown nucleus | YOL055C	t310	0.043518467	-0.207787741
YOL054W	YOL054W ... PSH1 RNA elongation from RNA polyme molecular function unknown nucleus | YOL055C	s403	-0.243669845	-0.398726271
YOL130W	YOL130W ... ALR1 magnesium ion transport* "di-, tri-valent inorganic cation tr"plasma membrane | YOL131W	t242	-0.116406297	-1.071294876
YOL130W	YOL130W ... ALR1 magnesium ion transport* "di-, tri-valent inorganic cation tr"plasma membrane | YOL131W	s176	0.91086398	0.306800765
YOL130W	YOL130W ... ALR1 magnesium ion transport* "di-, tri-valent inorganic cation tr"plasma membrane | YOL131W	s383	4.808774611	4.214076678
YOL130W	YOL130W ... ALR1 magnesium ion transport* "di-, tri-valent inorganic cation tr"plasma membrane | YOL131W	t143	1.113742659	1.089813382
YPR115W	YPR115W ... YPR115W biological process unknown molecular function unknown cytoplasm | YPR116W	s481	-0.104360399	-0.037953524
YPR159W	YPR159W ... KRE6 cell wall organization and bio glucosidase activity integral to membrane* | YPR160W	t117	-0.47491111	-0.21059192
YAL011W	YAL011W ... SWC3 chromatin remodeling* molecular function unknown nucleus* | YAL012W	s331	-0.884797799	-0.247383523
YAL038W	YAL038W PAC cluster CDC19 glycolysis* pyruvate kinase activity cytosol | YAL039C	s22	-0.313860158	0.381966737
YBL037W	YBL037W ... APL3 vesicle-mediated transport molecular function unknown AP-2 adaptor complex | YBL038W	t727	-0.371453624	-1.176160889
YBL058W	YBL058W ... SHP1 sporulation (sensu Fungi)* molecular function unknown cytoplasm* | YBL059C-A	s315	0.047948851	0.804475276
YBL058W	YBL058W ... SHP1 sporulation (sensu Fungi)* molecular function unknown cytoplasm* | YBL059C-A	s315,s322	0.953156937	0.415425245
YBR086C	YBR086C ... IST2 response to osmotic stress molecular function unknown plasma membrane* | YBR087W	t701,s704	-0.696244979	-0.22105125
YBR086C	YBR086C ... IST2 response to osmotic stress molecular function unknown plasma membrane* | YBR087W	s720	-1.360225648	-0.442206189
YBR108W	YBR108W � AIM3 biological process unknown molecular function unknown | Protein interacting with Rvs167p; null mutant is viable and displays elevated frequency of mitochondrial genome lossYBR109C	t861	0.059885442	-0.050391964
YBR108W	YBR108W � AIM3 biological process unknown molecular function unknown | Protein interacting with Rvs167p; null mutant is viable and displays elevated frequency of mitochondrial genome lossYBR109C	t729	0.40909653	0.112072411
YBR108W	YBR108W � AIM3 biological process unknown molecular function unknown | Protein interacting with Rvs167p; null mutant is viable and displays elevated frequency of mitochondrial genome lossYBR109C	s843,s847	0.499453704	0.38955766
YBR279W	YBR279W ... PAF1 RNA elongation from RNA polyme RNA polymerase II transcription elonucleus* | YBR280C	s147	0.331317743	0.05690218
YBR279W	YBR279W ... PAF1 RNA elongation from RNA polyme RNA polymerase II transcription elonucleus* | YBR280C	t422	-0.106921656	0.386667459
YBR279W	YBR279W ... PAF1 RNA elongation from RNA polyme RNA polymerase II transcription elonucleus* | YBR280C	s388	0.705936089	0.019426004
YCR033W	YCR033W ... SNT1 histone deacetylation* NAD-dependent histone deacetylase ahistone deacetylase complex | YCR034W	t796	-0.164843464	0.237222798
YCR033W	YCR033W ... SNT1 histone deacetylation* NAD-dependent histone deacetylase ahistone deacetylase complex | YCR034W	s318	-0.889214341	-0.444465435
YCR033W	YCR033W ... SNT1 histone deacetylation* NAD-dependent histone deacetylase ahistone deacetylase complex | YCR034W	t357	-1.00254043	-0.920290607
YDL006W	YDL006W ... PTC1 protein amino acid dephosphory protein phosphatase type 2C activitcytoplasm* | YDL007W	s133	0.374700238	0.004837676
YDL013W	YDL013W � SLX5 (HEX3) mitochondrial matrix protein i protein transporter activity mitochondrion* | Subunit of the Slx5-Slx8 SUMO-targeted ubiquitin ligase (STUbL) complex, stimulated by SUMO-modified substrates; contains a RING domain and two SIMs (SUMO-interacting motifs); forms SUMO-dependent nuclear foci, including DNA repair centersYDL014W	s29	0.044154848	-0.127225144
YDL020C	YDL020C ... RPN4 ubiquitin-dependent protein ca transcriptional activator activity proteasome regulatory particle (sen | YDL021W	s326	-1.001655623	-0.524282323
YDL065C	YDL065C ... PEX19 protein folding* protein binding cytosol | YDL066W	s62	0.183867436	-0.100737144
YDL081C	YDL081C RP cluster RPP1A translational elongation* structural constituent of ribosome cytosolic large ribosomal subunit ( | YDL082W	s96	0.777723422	-1.731441099
YDL102W	YDL102W � POL3 (CDC2) proteolysis and peptidolysis* aminopeptidase activity cytoplasm* | Catalytic subunit of DNA polymerase delta; required for chromosomal DNA replication during mitosis and meiosis, intragenic recombination, repair of double strand DNA breaks, and DNA replication during nucleotide excision repair (NER)YDL103C	s30	-1.765654996	-0.796659679
YDL150W	YDL150W PAC cluster RPC53 transcription from RNA polymer DNA-directed RNA polymerase activitDNA-directed RNA polymerase III com | YDL151C	s224,t232	-0.906249856	-0.728473866
YDL150W	YDL150W PAC cluster RPC53 transcription from RNA polymer DNA-directed RNA polymerase activitDNA-directed RNA polymerase III com | YDL151C	t228	0.466363717	0.380678215
YDL150W	YDL150W PAC cluster RPC53 transcription from RNA polymer DNA-directed RNA polymerase activitDNA-directed RNA polymerase III com | YDL151C	s224	0.815774541	0.608820166
YDL150W	YDL150W PAC cluster RPC53 transcription from RNA polymer DNA-directed RNA polymerase activitDNA-directed RNA polymerase III com | YDL151C	s224,t228	0.287360105	0.196633726
YDL150W	YDL150W PAC cluster RPC53 transcription from RNA polymer DNA-directed RNA polymerase activitDNA-directed RNA polymerase III com | YDL151C	s182	0.278990084	0.094517384
YDL150W	YDL150W PAC cluster RPC53 transcription from RNA polymer DNA-directed RNA polymerase activitDNA-directed RNA polymerase III com | YDL151C	s137,s138	0.57001019	0.145544693
YDL150W	YDL150W PAC cluster RPC53 transcription from RNA polymer DNA-directed RNA polymerase activitDNA-directed RNA polymerase III com | YDL151C	t228,t232	-0.559173814	-0.268972734
YDL153C	YDL153C PAC cluster SAS10 processing of 20S pre-rRNA* snoRNA binding nucleus* | YDL154W	s336	0.257266482	0.209091202
YDL153C	YDL153C PAC cluster SAS10 processing of 20S pre-rRNA* snoRNA binding nucleus* | YDL154W	s339	-0.035549029	-0.101302408
YDL153C	YDL153C PAC cluster SAS10 processing of 20S pre-rRNA* snoRNA binding nucleus* | YDL154W	s336,s339	0.13348791	0.285791842
YDL153C	YDL153C PAC cluster SAS10 processing of 20S pre-rRNA* snoRNA binding nucleus* | YDL154W	s533	1.104772823	0.889669294
YDL153C	YDL153C PAC cluster SAS10 processing of 20S pre-rRNA* snoRNA binding nucleus* | YDL154W	s477	0.606148489	0.026997932
YDL153C	YDL153C PAC cluster SAS10 processing of 20S pre-rRNA* snoRNA binding nucleus* | YDL154W	y475	0.609310746	0.375914945
YDL220C	YDL220C ... CDC13 telomere maintenance* single-stranded DNA binding nuclear telomere cap complex | YDL221W	s333	-0.296217626	-0.022359077
YDL223C	YDL223C ... HBT1 cellular morphogenesis during molecular function unknown mating projection | YDL224C	s956,s962	0.487189598	-0.678533601
YDL226C	YDL226C ... GCS1 ER to Golgi transport* actin binding* cytoskeleton* | YDL227C	t161	-0.230542734	1.360679225
YDR002W	YDR002W ... YRB1 ubiquitin-dependent protein ca Ran GTPase binding cytoplasm* | YDR003W	s60	0.455902673	0.362173263
YDR028C	YDR028C ... REG1 negative regulation of transcr protein phosphatase type 1 activitycytoplasm* | YDR029W	s769	-0.964934557	-0.109319675
YDR028C	YDR028C ... REG1 negative regulation of transcr protein phosphatase type 1 activitycytoplasm* | YDR029W	s421	0.289020839	0.144138095
YDR028C	YDR028C ... REG1 negative regulation of transcr protein phosphatase type 1 activitycytoplasm* | YDR029W	s242	0.285599904	0.247613152
YDR028C	YDR028C ... REG1 negative regulation of transcr protein phosphatase type 1 activitycytoplasm* | YDR029W	s254	-0.40501304	-0.680814184
YDR028C	YDR028C ... REG1 negative regulation of transcr protein phosphatase type 1 activitycytoplasm* | YDR029W	s75	-0.620361123	0.272154472
YDR072C	YDR072C ... IPT1 sphingolipid biosynthesis* "transferase activity, transferring"membrane fraction | YDR073W	s333	0.066342399	0.556504075
YDR158W	YDR158W ... HOM2 methionine metabolism* aspartate-semialdehyde dehydrogenascytoplasm* | YDR159W	s318	0.328562276	0.564057116
YDR207C	YDR207C ... UME6 sporulation (sensu Fungi)* DNA binding* nucleus | YDR208W	s141,s150	-0.413789193	-0.743564923
YDR207C	YDR207C ... UME6 sporulation (sensu Fungi)* DNA binding* nucleus | YDR208W	s645	-0.429407263	0.00620678
YDR207C	YDR207C ... UME6 sporulation (sensu Fungi)* DNA binding* nucleus | YDR208W	s150	0.671411203	0.323572604
YDR208W	YDR208W ... MSS4 sporulation (sensu Fungi)* 1-phosphatidylinositol-4-phosphate plasma membrane | YDR209C	t222	-1.166065081	-1.172261124
YDR208W	YDR208W ... MSS4 sporulation (sensu Fungi)* 1-phosphatidylinositol-4-phosphate plasma membrane | YDR209C	s341	1.112222788	1.071857177
YDR208W	YDR208W ... MSS4 sporulation (sensu Fungi)* 1-phosphatidylinositol-4-phosphate plasma membrane | YDR209C	t343	0.846095229	1.221547953
YDR208W	YDR208W ... MSS4 sporulation (sensu Fungi)* 1-phosphatidylinositol-4-phosphate plasma membrane | YDR209C	s661	0.612187898	0.754298034
YDR293C	YDR293C ... SSD1 cell wall organization and bio RNA binding cytoplasm | YDR294C	s183	-1.335409961	-0.784970469
YDR293C	YDR293C ... SSD1 cell wall organization and bio RNA binding cytoplasm | YDR294C	s231	-0.284183124	-0.044547282
YDR293C	YDR293C ... SSD1 cell wall organization and bio RNA binding cytoplasm | YDR294C	s164	-0.071279778	-0.721918096
YDR293C	YDR293C ... SSD1 cell wall organization and bio RNA binding cytoplasm | YDR294C	s1139	-5.983778975	-3.955621905
YDR379W	YDR379W ... RGA2 actin filament organization* signal transducer activity* intracellular | YDR380W	s763,s770	-1.03142775	-1.464003571
YDR379W	YDR379W ... RGA2 actin filament organization* signal transducer activity* intracellular | YDR380W	s142	1.424879025	1.861401135
YDR379W	YDR379W ... RGA2 actin filament organization* signal transducer activity* intracellular | YDR380W	s763	0.124057506	0.262235789
YDR379W	YDR379W ... RGA2 actin filament organization* signal transducer activity* intracellular | YDR380W	s763,s770,s772	-0.689084895	-0.749042083
YDR379W	YDR379W ... RGA2 actin filament organization* signal transducer activity* intracellular | YDR380W	s702	-0.544576822	-0.105937433
YER016W	YER016W ... BIM1 microtubule nucleation* structural constituent of cytoskelespindle pole body* | YER017C	s149	-0.168352123	-0.713163267
YER052C	YER052C ... HOM3 methionine metabolism* aspartate kinase activity cytoplasm | YER053C	t333	0.511857288	-0.328247974
YER063W	YER063W ... THO1 transcription, DNA-dependent molecular function unknown nucleus | YER064C	s68	-1.54085832	-0.372058887
YER111C	YER111C ... SWI4 G1/S transition of mitotic cel transcription factor activity nucleus | YER112W	s818	-1.622199765	-0.899412467
YER116C	YER116C ... SLX8 DNA recombination DNA binding nucleus | YER117W	s50	0.304768837	-0.009108169
YER122C	YER122C ... GLO3 ER to Golgi transport* ARF GTPase activator activity ER-Golgi intermediate compartment | YER123W	s398	-0.192992612	1.371130427
YER151C	YER151C ... UBP3 protein deubiquitination ubiquitin-specific protease activitcytoplasm | YER152C	s400	0.521007034	0.350802715
YER151C	YER151C ... UBP3 protein deubiquitination ubiquitin-specific protease activitcytoplasm | YER152C	s257	-0.508662931	-0.606621405
YFL023W	YFL023W PAC cluster BUD27 bud site selection molecular function unknown cytoplasm | YFL024C	s580	0.140508148	0.04514886
YFR017C	YFR017C ... YFR017C biological process unknown molecular function unknown cytoplasm | YFR018C	s164	0.221185213	-0.048667964
YFR017C	YFR017C ... YFR017C biological process unknown molecular function unknown cytoplasm | YFR018C	s175	-0.557929162	0.506650555
YFR017C	YFR017C ... YFR017C biological process unknown molecular function unknown cytoplasm | YFR018C	s83	0.6335524	0.279094923
YGL173C	YGL173C ... KEM1 35S primary transcript process recombinase activity* cytoplasm* | YGL174W	s1510	0.441365024	0.141035774
YGR038W	YGR038W ... ORM1 response to unfolded protein molecular function unknown endoplasmic reticulum | YGR039W	s32	0.460726993	0.492455679
YGR125W	YGR125W ... YGR125W biological process unknown molecular function unknown vacuole (sensu Fungi) | YGR126W	s42	0.018966112	-0.232046141
YGR125W	YGR125W ... YGR125W biological process unknown molecular function unknown vacuole (sensu Fungi) | YGR126W	s149	0.037111613	0.338050441
YGR184C	YGR184C ... UBR1 protein monoubiquitination* ubiquitin-protein ligase activity proteasome complex (sensu Eukaryota | YGR185C	s1196	-0.021462358	-0.238754792
YGR191W	YGR191W ... HIP1 manganese ion transport* L-histidine transporter activity plasma membrane | YGR192C	s54	-0.254756324	0.802687286
YHL027W	YHL027W ... RIM101 sporulation (sensu Fungi)* specific transcriptional repressor nucleus | YHL028W	s42	0.459953046	0.372699345
YHR118C	YHR118C ... ORC6 DNA replication initiation* DNA replication origin binding pre-replicative complex* | YHR119W	t146	-0.164289702	-0.479246445
YIL041W	YIL041W ... GVP36 biological process unknown molecular function unknown cytoplasm | YIL042C	s319	-0.345635824	0.061073293
YIL135C	YIL135C ... VHS2 G1/S transition of mitotic cel molecular function unknown cytoplasm | YIL136W	s325,s330	-0.050808039	0.265127513
YIL135C	YIL135C ... VHS2 G1/S transition of mitotic cel molecular function unknown cytoplasm | YIL136W	s325	-0.229124501	-0.215189489
YIL135C	YIL135C ... VHS2 G1/S transition of mitotic cel molecular function unknown cytoplasm | YIL136W	s330	0.214666987	0.286968289
YIL135C	YIL135C ... VHS2 G1/S transition of mitotic cel molecular function unknown cytoplasm | YIL136W	s84	0.063786927	-0.144181748
YIL135C	YIL135C ... VHS2 G1/S transition of mitotic cel molecular function unknown cytoplasm | YIL136W	s159	-0.552033921	-0.466674224
YIL135C	YIL135C ... VHS2 G1/S transition of mitotic cel molecular function unknown cytoplasm | YIL136W	s88	0.600298117	0.210145575
YIL135C	YIL135C ... VHS2 G1/S transition of mitotic cel molecular function unknown cytoplasm | YIL136W	s61	-0.112376704	-0.905789639
YJL084C	YJL084C � ALY2 biological process unknown cyclin binding | Protein proposed to regulate the endocytosis of plasma membrane proteins; interacts with the cyclin Pcl7p and ubiquitin ligase Rsp5p; phosphorylated by the cyclin-CDK complex, Pcl7p-Pho85p; mRNA is cell cycle regulated, peaking in M phaseYJL085W	s1022,s1023	-2.204159876	0.13075838
YJL084C	YJL084C � ALY2 biological process unknown cyclin binding | Protein proposed to regulate the endocytosis of plasma membrane proteins; interacts with the cyclin Pcl7p and ubiquitin ligase Rsp5p; phosphorylated by the cyclin-CDK complex, Pcl7p-Pho85p; mRNA is cell cycle regulated, peaking in M phaseYJL085W	s838	-0.05640088	-0.658427054
YJL115W	YJL115W ... ASF1 DNA damage response, signal tr transcription regulator activity* chromatin assembly complex | YJL116C	t270	-0.050942204	-0.349867276
YJL128C	YJL128C ... PBS2 protein amino acid phosphoryla MAP kinase kinase activity* cytoplasm | YJL129C	s83	-0.695747022	0.709820347
YJL128C	YJL128C ... PBS2 protein amino acid phosphoryla MAP kinase kinase activity* cytoplasm | YJL129C	s68	-1.998707243	-1.206657324
YJL128C	YJL128C ... PBS2 protein amino acid phosphoryla MAP kinase kinase activity* cytoplasm | YJL129C	s248	0.913787196	0.867013258
YJL128C	YJL128C ... PBS2 protein amino acid phosphoryla MAP kinase kinase activity* cytoplasm | YJL129C	s9	1.833154463	0.961278275
YJL165C	YJL165C ... HAL5 cation homeostasis protein kinase activity cellular component unknown | YJL166W	s233	-0.682013162	-1.083212928
YJR043C	YJR043C PAC cluster POL32 nucleotide-excision repair* delta DNA polymerase activity nucleus* | YJR044C	t305	-0.766130495	0.095458177
YJR043C	YJR043C PAC cluster POL32 nucleotide-excision repair* delta DNA polymerase activity nucleus* | YJR044C	s284	-0.775089897	0.505954129
YJR059W	YJR059W iESR cluster PTK2 G1/S transition of mitotic cel protein kinase activity cytoplasm* | YJR060W	s711	0.577429457	0.333152719
YJR076C	YJR076C ... CDC11 cell wall organization and bio structural constituent of cytoskeleprospore membrane* | YJR077C	t327	-1.389087061	-1.83616938
YKL101W	YKL101W ... HSL1 protein amino acid phosphoryla protein kinase activity bud neck* | YKL102C	s1284	0.471366007	0.156805576
YKL101W	YKL101W ... HSL1 protein amino acid phosphoryla protein kinase activity bud neck* | YKL102C	s880	0.671322993	0.241459539
YKL101W	YKL101W ... HSL1 protein amino acid phosphoryla protein kinase activity bud neck* | YKL102C	s1284,s1287	0.111403095	-0.691293283
YKL112W	YKL112W ... ABF1 DNA replication* DNA binding* nuclear chromatin | YKL113C	s467	-0.646605055	0.000200834
YKL112W	YKL112W ... ABF1 DNA replication* DNA binding* nuclear chromatin | YKL113C	s618	0.461621527	0.359883016
YKL112W	YKL112W ... ABF1 DNA replication* DNA binding* nuclear chromatin | YKL113C	s720	0.469716373	-0.025622197
YKL127W	YKL127W ... PGM1 glucose 1-phosphate utilizatio phosphoglucomutase activity cytosol | YKL128C	s120	-0.635887615	0.077865279
YKL146W	YKL146W ... AVT3 neutral amino acid transport neutral amino acid transporter activacuole | YKL147C	s59	-0.941655721	-0.341804406
YKL146W	YKL146W ... AVT3 neutral amino acid transport neutral amino acid transporter activacuole | YKL147C	s58,s59	0.053599218	-0.52234
YKL195W	YKL195W ... MIA40 mitochondrial intermembrane sp molecular function unknown mitochondrion* | YKL196C	s356	-1.249710793	-0.449395212
YKR003W	YKR003W ... OSH6 steroid biosynthesis oxysterol binding cellular component unknown | YKR004C	s311	0.134438648	-0.119071938
YKR089C	YKR089C � TGL4 (STC1) DNA repair* DNA helicase activity nucleus | Triacylglycerol lipase involved in triacylglycerol mobilization and degradation; found in lipid particles; phosphorylated and activated by Cdc28p; required with Tgl3p for timely bud formationYKR090W	s877	0.070027683	-0.075642174
YKR092C	YKR092C PAC cluster SRP40 nucleocytoplasmic transport unfolded protein binding nucleolus | YKR093W	s301	-1.428636787	1.327523162
YKR092C	YKR092C PAC cluster SRP40 nucleocytoplasmic transport unfolded protein binding nucleolus | YKR093W	t289	-2.267051099	-0.391468192
YKR092C	YKR092C PAC cluster SRP40 nucleocytoplasmic transport unfolded protein binding nucleolus | YKR093W	s301,s302	1.228070579	0.980512547
YKR092C	YKR092C PAC cluster SRP40 nucleocytoplasmic transport unfolded protein binding nucleolus | YKR093W	s394	-0.473706821	0.314528942
YLR006C	YLR006C ... SSK1 osmosensory signaling pathway enzyme activator activity* cytoplasm | YLR007W	t693,s697	-0.596230652	-0.180745659
YLR006C	YLR006C ... SSK1 osmosensory signaling pathway enzyme activator activity* cytoplasm | YLR007W	s673	0.272520868	0.082387392
YLR079W	YLR079W ... SIC1 G1/S transition of mitotic cel protein binding* cytoplasm* | YLR080W	s191	0.253461496	-0.196544382
YLR079W	YLR079W ... SIC1 G1/S transition of mitotic cel protein binding* cytoplasm* | YLR080W	s201	0.33290066	-0.057811761
YLR131C	YLR131C ... ACE2 G1-specific transcription in m transcriptional activator activity nucleus* | YLR132C	s249,s253	0.795326718	0.003120155
YLR131C	YLR131C ... ACE2 G1-specific transcription in m transcriptional activator activity nucleus* | YLR132C	s253	0.587209043	0.475893374
YLR131C	YLR131C ... ACE2 G1-specific transcription in m transcriptional activator activity nucleus* | YLR132C	s428	0.273429991	-0.750570394
YLR131C	YLR131C ... ACE2 G1-specific transcription in m transcriptional activator activity nucleus* | YLR132C	t501	0.050076269	-0.548176053
YLR131C	YLR131C ... ACE2 G1-specific transcription in m transcriptional activator activity nucleus* | YLR132C	s709,t713	-0.2270723	0.069782348
YLR131C	YLR131C ... ACE2 G1-specific transcription in m transcriptional activator activity nucleus* | YLR132C	s249	-0.275043834	-0.175149339
YLR175W	YLR175W PAC cluster CBF5 rRNA modification* pseudouridylate synthase activity small nucleolar ribonucleoprotein c | YLR176C	s47	1.032255863	-0.169577545
YLR175W	YLR175W PAC cluster CBF5 rRNA modification* pseudouridylate synthase activity small nucleolar ribonucleoprotein c | YLR176C	t423	-0.69723907	-0.533887271
YLR175W	YLR175W PAC cluster CBF5 rRNA modification* pseudouridylate synthase activity small nucleolar ribonucleoprotein c | YLR176C	s416	0.140116156	-0.209501128
YLR175W	YLR175W PAC cluster CBF5 rRNA modification* pseudouridylate synthase activity small nucleolar ribonucleoprotein c | YLR176C	t378	0.56780187	0.169311744
YLR249W	YLR249W PAC cluster YEF3 translational elongation translation elongation factor activribosome | YLR250W	s1040	0.056217603	0.56123175
YLR249W	YLR249W PAC cluster YEF3 translational elongation translation elongation factor activribosome | YLR250W	s1039,s1040	-0.31363475	0.401086709
YLR249W	YLR249W PAC cluster YEF3 translational elongation translation elongation factor activribosome | YLR250W	s1015	0.31649508	0.107035595
YLR258W	YLR258W iESR cluster GSY2 glycogen metabolism glycogen (starch) synthase activitycytoplasm | YLR259C	s651,s655	-0.193932191	-0.096189341
YLR258W	YLR258W iESR cluster GSY2 glycogen metabolism glycogen (starch) synthase activitycytoplasm | YLR259C	s651	-0.810783189	-0.531753829
YLR350W	YLR350W ... ORM2 response to unfolded protein molecular function unknown endoplasmic reticulum | YLR351C	t18	2.021445039	2.542775507
YLR373C	YLR373C ... VID22 vacuolar protein catabolism molecular function unknown integral to plasma membrane | YLR374C	s690	0.788727472	0.166219874
YLR421C	YLR421C ... RPN13 proteolysis and peptidolysis endopeptidase activity "proteasome regulatory particle, lid" | YLR422W	s153	0.100076997	-0.541834202
YML007W	YML007W ... YAP1 response to oxidative stress* transcription factor activity cytoplasm* | YML008C	s528	0.390432149	0.059452414
YML007W	YML007W ... YAP1 response to oxidative stress* transcription factor activity cytoplasm* | YML008C	s204	0.291595911	0.272544592
YML034W	YML034W ... SRC1 mitotic sister chromatid segre molecular function unknown cellular component unknown | YML035C	t291	0.081522511	-0.34431127
YML034W	YML034W ... SRC1 mitotic sister chromatid segre molecular function unknown cellular component unknown | YML035C	s181	0.440061362	-0.025908251
YML034W	YML034W ... SRC1 mitotic sister chromatid segre molecular function unknown cellular component unknown | YML035C	s181,s185	0.478772609	0.091295425
YML035C	YML035C ... AMD1 purine nucleotide metabolism AMP deaminase activity cytoplasm | YML036W	s58,s61	0.615842057	1.361057394
YML037C	YML037C ... YML037C biological process unknown molecular function unknown clathrin-coated vesicle | YML038C	s263	0.569527337	0.330712864
YML071C	YML071C ... COG8 intra-Golgi transport molecular function unknown Golgi transport complex | YML072C	s410	-0.27961245	0.29187204
YML111W	YML111W ... BUL2 protein monoubiquitination* molecular function unknown cytoplasm | YML112W	t22	3.354003161	2.574687431
YMR036C	YMR036C ... MIH1 G2/M transition of mitotic cel protein tyrosine phosphatase activicytoplasm* | YMR037C	s144	0.621862599	0.32361832
YMR037C	YMR037C ... MSN2 response to stress* DNA binding* nucleus* | YMR038C	s288	0.283797004	0.766311424
YMR039C	YMR039C ... SUB1 positive regulation of transcr transcription coactivator activity nucleus | YMR040W	s119	0.215464906	0.135949613
YMR039C	YMR039C ... SUB1 positive regulation of transcr transcription coactivator activity nucleus | YMR040W	s268,s269,s276	1.143426547	-0.650643555
YMR039C	YMR039C ... SUB1 positive regulation of transcr transcription coactivator activity nucleus | YMR040W	s268,s269	0.39327615	-0.110355745
YMR109W	YMR109W ... MYO5 cell wall organization and bio microfilament motor activity actin cortical patch | YMR110C	s992	0.058140479	0.088652911
YMR109W	YMR109W ... MYO5 cell wall organization and bio microfilament motor activity actin cortical patch | YMR110C	s357	-0.125765605	-0.027888046
YMR109W	YMR109W ... MYO5 cell wall organization and bio microfilament motor activity actin cortical patch | YMR110C	s777	-0.11019141	-0.25337306
YMR139W	YMR139W iESR cluster RIM11 protein amino acid phosphoryla protein serine/threonine kinase actcytoplasm | YMR140W	y199	0.098886262	1.183087705
YMR140W	YMR140W ... SIP5 cellular response to glucose s molecular function unknown cytoplasm | YMR141C	s27	2.541789265	1.999866088
YMR165C	YMR165C � PAH1 (SMP2) protein amino acid phosphoryla protein kinase activity cytoplasm | Mg<sup>2+</sup>-dependent phosphatidate (PA) phosphatase, catalyzes the dephosphorylation of PA to yield diacylglycerol and P<sub>i</sub>, responsible for de novo lipid synthesis; homologous to mammalian lipin 1YMR166C	s602	0.537373695	0.050306213
YMR165C	YMR165C � PAH1 (SMP2) protein amino acid phosphoryla protein kinase activity cytoplasm | Mg<sup>2+</sup>-dependent phosphatidate (PA) phosphatase, catalyzes the dephosphorylation of PA to yield diacylglycerol and P<sub>i</sub>, responsible for de novo lipid synthesis; homologous to mammalian lipin 1YMR166C	s814	-0.267205783	-0.280506669
YMR165C	YMR165C � PAH1 (SMP2) protein amino acid phosphoryla protein kinase activity cytoplasm | Mg<sup>2+</sup>-dependent phosphatidate (PA) phosphatase, catalyzes the dephosphorylation of PA to yield diacylglycerol and P<sub>i</sub>, responsible for de novo lipid synthesis; homologous to mammalian lipin 1YMR166C	s773	-2.373966577	-0.219347959
YMR184W	YMR184W � ADD37 biological process unknown molecular function unknown | Protein of unknown function involved in ER-associated protein degradation; green fluorescent protein (GFP)-fusion protein localizes to the cytoplasm and is induced in response to the DNA-damaging agent MMS; YMR184W is not an essential geneYMR185W	s79	-0.091914934	-0.000368742
YMR186W	YMR186W ... HSC82 response to stress* unfolded protein binding cytoplasm* | YMR187C	s612	-0.180211643	-0.247878458
YMR205C	YMR205C ... PFK2 glycolysis 6-phosphofructokinase activity cytoplasm* | YMR206W	t152	-0.276221849	-0.259973334
YMR205C	YMR205C ... PFK2 glycolysis 6-phosphofructokinase activity cytoplasm* | YMR206W	s171	0.343173273	0.498514596
YMR205C	YMR205C ... PFK2 glycolysis 6-phosphofructokinase activity cytoplasm* | YMR206W	s167	-1.070859497	-1.365296874
YMR205C	YMR205C ... PFK2 glycolysis 6-phosphofructokinase activity cytoplasm* | YMR206W	s163	-0.98563634	-0.839732573
YMR224C	YMR224C ... MRE11 DNA repair* protein binding* nucleus* | YMR225C	s560	0.578622221	0.788756691
YMR229C	YMR229C PAC cluster RRP5 rRNA processing* RNA binding* nucleolus* | YMR230W	s188	-0.523959072	-0.690272135
YMR229C	YMR229C PAC cluster RRP5 rRNA processing* RNA binding* nucleolus* | YMR230W	s187,s188	-0.199171862	-0.287948503
YMR275C	YMR275C ... BUL1 mitochondrion inheritance* protein binding* plasma membrane* | YMR276W	s70	2.845842143	2.985317101
YNL074C	YNL074C ... MLF3 response to drug molecular function unknown cytoplasm | YNL075W	t244	1.796427761	-1.868625072
YNL074C	YNL074C ... MLF3 response to drug molecular function unknown cytoplasm | YNL075W	t173	0.066383388	-0.291649718
YNL074C	YNL074C ... MLF3 response to drug molecular function unknown cytoplasm | YNL075W	s74	-0.754372246	-0.426807475
YNL074C	YNL074C ... MLF3 response to drug molecular function unknown cytoplasm | YNL075W	s160	0.743068834	0.766219604
YNL074C	YNL074C ... MLF3 response to drug molecular function unknown cytoplasm | YNL075W	s189	0.307227229	1.365803819
YNL272C	YNL272C ... SEC2 exocytosis guanyl-nucleotide exchange factor acytosol* | YNL273W	s515,s524	-0.396174269	-1.613348283
YNL272C	YNL272C ... SEC2 exocytosis guanyl-nucleotide exchange factor acytosol* | YNL273W	s515	0.685869303	-0.27721932
YNL278W	YNL278W ... CAF120 regulation of transcription fr molecular function unknown CCR4-NOT complex | YNL279W	t524	1.114583197	0.120300069
YNL293W	YNL293W ... MSB3 actin filament organization* Rab GTPase activator activity bud tip* | YNL294C	s33	0.559733934	0.381894251
YNL293W	YNL293W ... MSB3 actin filament organization* Rab GTPase activator activity bud tip* | YNL294C	s119	0.113168446	-0.271194914
YNL298W	YNL298W ... CLA4 protein amino acid phosphoryla protein serine/threonine kinase actactin cap | YNL299W	s26	-0.137701819	-0.831867281
YNL307C	YNL307C ... MCK1 protein amino acid phosphoryla glycogen synthase kinase 3 activitysoluble fraction | YNL308C	y199	0.0889216	1.228962894
YNL307C	YNL307C ... MCK1 protein amino acid phosphoryla glycogen synthase kinase 3 activitysoluble fraction | YNL308C	s24	0.389105774	0.060461229
YNL308C	YNL308C PAC cluster KRI1 ribosome biogenesis molecular function unknown nucleolus | YNL309W	s486	0.0266892	0.660308027
YNL308C	YNL308C PAC cluster KRI1 ribosome biogenesis molecular function unknown nucleolus | YNL309W	y482	-0.49108143	0.984961158
YNL308C	YNL308C PAC cluster KRI1 ribosome biogenesis molecular function unknown nucleolus | YNL309W	s177,s184,s185	-0.022718019	0.108792345
YNR006W	YNR006W ... VPS27 protein-Golgi retention* protein binding endosome | YNR007C	s495	0.321536244	0.746951987
YNR047W	YNR047W � FPK1 response to pheromone protein kinase activity | Protein kinase proposed to regulate the putative phospholipid translocases Lem3p-Dnf1p/Dnf2p; overexpression interferes with pheromone-induced growth arrest; localizes to the cytoplasm, early endosome/TGN compartments, and plasma membraneYNR048W	s140	-0.635663004	0.44878368
YOL081W	YOL081W ... IRA2 Ras protein signal transductio Ras GTPase activator activity cytoplasm* | YOL082W	s1018	-1.010650761	-0.741949437
YOR028C	YOR028C ... CIN5 regulation of transcription fr DNA binding* nucleus | YOR029W	s196	0.086351323	0.908242127
YOR254C	YOR254C ... SEC63 posttranslational protein-memb protein transporter activity mitochondrion* | YOR255W	s512	-0.688491773	-0.437546355
YOR290C	YOR290C ... SNF2 chromatin remodeling general RNA polymerase II transcripSWI/SNF complex* | YOR291W	s1480	0.770141487	-0.395709153
YOR290C	YOR290C ... SNF2 chromatin remodeling general RNA polymerase II transcripSWI/SNF complex* | YOR291W	s1375	-0.044190466	-0.204368974
YPL077C	YPL077C ... YPL077C biological process unknown molecular function unknown cellular component unknown | YPL078C	s95	-0.444723339	0.416701033
YPL158C	YPL158C � AIM44 biological process unknown molecular function unknown | Protein of unknown function; GFP-fusion protein localizes to the bud neck; transcription is regulated by Swi5p; null mutant displays elevated frequency of mitochondrial genome lossYPL159C	s717,s720	0.468738065	0.065266141
YPL181W	YPL181W ... CTI6 positive regulation of transcr transcription factor binding nucleus | YPL182C	s216	0.199446927	0.131459478
YPR070W	YPR070W ... MED1 transcription from RNA polymer RNA polymerase II transcription medmediator complex | YPR071W	s423	-0.904850963	-0.329698041
YPR074C	YPR074C PAC cluster TKL1 pentose-phosphate shunt transketolase activity cytoplasm | YPR074W-A	s335	0.107816539	-0.033703541
YPR160W	YPR160W ... GPH1 glycogen catabolism glycogen phosphorylase activity cytoplasm | YPR161C	t31	-0.627864431	-0.367648668
YPL249C	YPL249C ... GYP5 ER to Golgi transport* Rab GTPase activator activity cytosol* | YPL249C-A	s295	-0.712955374	-8.097014701
YCR034W	YCR034W PAC cluster FEN1 vesicle-mediated transport* fatty acid elongase activity endoplasmic reticulum* | YCR035C	t334,s338	0.299801353	0.070405579
YGR186W	YGR186W ... TFG1 transcription initiation from general RNA polymerase II transcriptranscription factor TFIIF complex | YGR187C	s655	0.513742819	-3.648988902
YNL112W	YNL112W ... DBP2 mRNA catabolism, nonsense-medi RNA helicase activity cytoplasm* | YNL113W	s90	0.00746493	-3.338522209
YOR287C	YOR287C PAC cluster YOR287C processing of 20S pre-rRNA molecular function unknown cellular component unknown | YOR288C	s85,s92,s96,s107	0.51608329	-1.225278175
YDR227W	YDR227W ... SIR4 double-strand break repair via histone binding* nuclear telomere cap complex* | YDR228C	t22	-0.660340746	-0.811605493
YDR039C	YDR039C ... ENA2 sodium ion transport "ATPase activity, coupled to transme"mitochondrion* | YDR040C	s1065	-2.461585764	-6.441343415
YDR033W	YDR033W ... MRH1 biological process unknown molecular function unknown mitochondrion* | YDR034C	s289,t295	-0.891709415	0.269256133
YBL047C	YBL047C ... EDE1 endocytosis molecular function unknown bud neck* | YBL048W	s1179	0.656725576	-2.524150437
YNL112W	YNL112W ... DBP2 mRNA catabolism, nonsense-medi RNA helicase activity cytoplasm* | YNL113W	s88	0.154575834	-2.285126141
YLR257W	YLR257W ... YLR257W biological process unknown molecular function unknown cytoplasm | YLR258W	s200	5.041954395	5.171599143
YBL097W	YBL097W ... BRN1 mitotic sister chromatid segre molecular function unknown nucleus* | YBL098W	s245,s254	0.116908931	-1.977240886
YAR014C	YAR014C ... BUD14 cellular morphogenesis during molecular function unknown bud neck* | YAR015W	s398,s401	1.487747362	1.562504819
YIR025W	YIR025W ... MND2 mitotic sister chromatid segre molecular function unknown anaphase-promoting complex | YIR026C	s293	0.429050446	-1.333107264
YGR245C	YGR245C PAC cluster SDA1 actin cytoskeleton organizatio molecular function unknown nucleus | YGR246C	s278	-1.090772654	-1.251122541
YNL292W	YNL292W PAC cluster PUS4 tRNA modification pseudouridylate synthase activity nucleus* | YNL293W	s372	0.595427586	0.929580404
YJR049C	YJR049C ... UTR1 iron ion homeostasis* NAD+ kinase activity cytoplasm* | YJR050W	s499,s503	-1.023009813	-1.432949803
YHR064C	YHR064C PAC cluster SSZ1 protein biosynthesis unfolded protein binding cytoplasm | YHR065C	s480	2.047181366	3.796220073
YKL140W	YKL140W ... TGL1 lipid metabolism* lipase activity* integral to membrane* | YKL141W	s466	0.227288421	-1.015581198
YEL043W	YEL043W ... YEL043W biological process unknown molecular function unknown endoplasmic reticulum | YEL044W	s930	0.537190641	-0.62185226
YFL004W	YFL004W ... VTC2 vacuole fusion, non-autophagic molecular function unknown vacuolar membrane | YFL005W	s657	-0.503234053	-1.903279601
YNR016C	YNR016C ... ACC1 protein-nucleus import* acetyl-CoA carboxylase activity* mitochondrion* | YNR017W	s1157	-0.082689601	1.186300675
YBL063W	YBL063W ... KIP1 microtubule nucleation* structural constituent of cytoskelespindle pole body* | YBL064C	t1088	-0.128087524	-0.650595912
YDR264C	YDR264C ... AKR1 endocytosis* protein-cysteine S-palmitoleyltransmembrane | YDR265W	s57	-0.424473459	-1.189553322
YOR042W	YOR042W ... CUE5 biological process unknown molecular function unknown cytoplasm | YOR043W	t70	0.62321151	1.027791855
YDR456W	YDR456W ... NHX1 vacuolar acidification* monovalent inorganic cation transpolate endosome | YDR457W	s499	0.10577313	0.079562468
YBR059C	YBR059C ... AKL1 actin cytoskeleton organizatio protein kinase activity cytoplasm* | YBR060C	s541	1.684186383	2.200505686
YER110C	YER110C PAC cluster KAP123 protein-nucleus import protein carrier activity cytoplasm* | YER111C	s646	-0.19711922	-1.116753043
YDL195W	YDL195W ... SEC31 ER to Golgi transport structural molecule activity COPII vesicle coat | YDL196W	s836	2.595926572	1.826645785
YOR140W	YOR140W ... SFL1 negative regulation of transcr specific transcriptional repressor nuclear chromosome | YOR141C	s733	-1.116670312	0.363211478
YHR158C	YHR158C ... KEL1 cellular morphogenesis* molecular function unknown cytoplasm* | YHR159W	s20,s23,s25	0.951656219	0.259159979
YML028W	YML028W ... TSA1 response to oxidative stress* thioredoxin peroxidase activity cytoplasm | YML029W	t174	1.68739965	3.13369424
YDR365C	YDR365C PAC cluster ESF1 rRNA processing RNA binding nucleus* | YDR366C	t220	-0.046811723	0.514291884
YLR116W	YLR116W ... MSL5 nuclear mRNA splicing, via spl RNA binding commitment complex | YLR117C	s95	0.042836734	-0.758160923
YNL102W	YNL102W PAC cluster POL1 DNA replication initiation* alpha DNA polymerase activity alpha DNA polymerase:primase comple | YNL103W	s170	-0.954120886	0.456991727
YPR091C	YPR091C ... YPR091C biological process unknown molecular function unknown endoplasmic reticulum | YPR092W	s640	-1.034586646	0.301496651
YLR323C	YLR323C ... CWC24 biological process unknown molecular function unknown spliceosome complex | YLR324W	s33	-0.293811547	1.219791824
YGL190C	YGL190C ... CDC55 protein biosynthesis* protein phosphatase type 2A activitnucleus* | YGL191W	s440	1.029557031	-0.212800451
YDR513W	YDR513W � iESR cluster GRX2 (TTR1) mRNA-nucleus export* DNA binding* nucleus* | Cytoplasmic glutaredoxin, thioltransferase, glutathione-dependent disulfide oxidoreductase involved in maintaining redox state of target proteins, also exhibits glutathione peroxidase activity, expression induced in response to stressYDR514C	s31	6.520169315	7.152855808
YOR070C	YOR070C ... GYP1 vesicle-mediated transport Rab GTPase activator activity mitochondrion* | YOR071C	s107	0.8950634	0.915198712
YDR447C	YDR447C RP cluster RPS17B protein biosynthesis* structural constituent of ribosome cytosolic small ribosomal subunit ( | YDR448W	s94	-0.482749793	0.491353935
YDL019C	YDL019C ... OSH2 steroid biosynthesis oxysterol binding plasma membrane* | YDL020C	s451	-0.213462833	-0.12108026
YKR093W	YKR093W ... PTR2 peptide transport peptide transporter activity plasma membrane | YKR094C	s45	0.112742432	-0.241227552
YHR205W	YHR205W ... SCH9 protein amino acid phosphoryla protein serine/threonine kinase actcytoplasm* | YHR206W	s726	-0.188511564	-0.912434627
YHR135C	YHR135C ... YCK1 protein amino acid phosphoryla casein kinase I activity endoplasmic reticulum* | YHR136C	s53	0.399039011	1.152369796
YPR112C	YPR112C PAC cluster MRD1 35S primary transcript process snoRNA binding* nucleolus | YPR113W	s220	-0.233988543	0.731697838
YPL112C	YPL112C ... PEX25 peroxisome organization and bi molecular function unknown peroxisomal membrane | YPL113C	s289	-0.744607164	-0.356495323
YCR034W	YCR034W PAC cluster FEN1 vesicle-mediated transport* fatty acid elongase activity endoplasmic reticulum* | YCR035C	t334,s336,s338	0.258558652	-0.350801904
YJR001W	YJR001W ... AVT1 neutral amino acid transport neutral amino acid transporter activacuole | YJR002W	t181	-1.751486244	-0.419835569
YML123C	YML123C ... PHO84 phosphate transport* inorganic phosphate transporter actintegral to plasma membrane | YML124C	s577	-1.025665864	-0.170442655
YPL204W	YPL204W ... HRR25 DNA repair* casein kinase activity nucleus* | YPL205C	t332	-0.406736874	-0.363090947
YLR113W	YLR113W ... HOG1 protein amino acid phosphoryla MAP kinase activity cytoplasm* | YLR114C	t174,y176	1.889375471	2.485094481
YDR011W	YDR011W ... SNQ2 response to drug* xenobiotic-transporting ATPase actimitochondrion* | YDR012W	s80	-0.236349853	-0.644001649
YPL120W	YPL120W ... VPS30 protein-vacuolar targeting* molecular function unknown membrane fraction | YPL121C	t142	-0.322185698	-0.083707549
YCL054W	YCL054W PAC cluster SPB1 processing of 27S pre-rRNA S-adenosylmethionine-dependent methnucleus* | YCL055W	s529	-0.347947486	-0.483886993
YMR221C	YMR221C ... FMP42 biological process unknown molecular function unknown mitochondrion* | YMR222C	s249	-1.989124336	-0.811937731
YDR219C	YDR219C � MFB1 ubiquitin-dependent protein ca protein binding | Mitochondria-associated F-box protein involved in maintenance of normal mitochondrial morphology; interacts with Skp1p through the F-box motif; preferentially localizes to the mother cell during buddingYDR220C	s219	-0.024673983	0.398321465
YBL085W	YBL085W ... BOI1 establishment of cell polarity phospholipid binding bud neck* | YBL086C	s589,s590	-0.477289619	-0.012078991
YER088C	YER088C ... DOT6 regulation of transcription fr molecular function unknown cytoplasm* | YER089C	t489	1.166172909	1.532848626
YLR314C	YLR314C ... CDC3 cell wall organization and bio structural constituent of cytoskeleprospore membrane* | YLR315W	s60	1.717574274	0.368814578
YGR113W	YGR113W ... DAM1 mitotic spindle organization a structural constituent of cytoskelecondensed nuclear chromosome kineto | YGR114C	s23	0.69049397	-0.068637102
YNL069C	YNL069C RP cluster RPL16B protein biosynthesis structural constituent of ribosome*cytosolic large ribosomal subunit ( | YNL070W	s187	-0.019439146	-0.420537212
YGL049C	YGL049C ... TIF4632 translational initiation translation initiation factor activribosome* | YGL050W	s351	-0.042760941	0.300041708
YJR039W	YJR039W ... YJR039W biological process unknown molecular function unknown mitochondrion | YJR040W	s807,y810	0.11495492	-0.638831152
YHR107C	YHR107C ... CDC12 cell wall organization and bio GTPase activity* cytoplasm* | YHR108W	t326	-0.38148705	-1.446752245
YGL190C	YGL190C ... CDC55 protein biosynthesis* protein phosphatase type 2A activitnucleus* | YGL191W	s437	1.037085941	-0.331508501
YML076C	YML076C ... WAR1 response to acid transcription factor activity nucleus* | YML077W	s126	-0.194197372	0.4855122
YIR006C	YIR006C ... PAN1 endocytosis* "protein binding, bridging" plasma membrane* | YIR007W	t995	1.788068992	0.719243608
YDR456W	YDR456W ... NHX1 vacuolar acidification* monovalent inorganic cation transpolate endosome | YDR457W	s569	-0.107914766	-0.512044255
YJL201W	YJL201W ... ECM25 cell wall organization and bio molecular function unknown cytoplasm | YJL202C	t410	-0.164450509	-0.12744501
YJL033W	YJL033W PAC cluster HCA4 35S primary transcript process ATP-dependent RNA helicase activitynucleolus | YJL034W	s710,s714,s721	0.062439149	-0.706627794
YHR023W	YHR023W ... MYO1 response to osmotic stress* microfilament motor activity contractile ring (sensu Saccharomyc | YHR024C	s1171	-0.099983259	-0.584484838
YLL038C	YLL038C PAC cluster ENT4 endocytosis* clathrin binding actin cortical patch | YLL039C	s182	-0.478939107	1.496865167
YMR196W	YMR196W iESR cluster YMR196W biological process unknown molecular function unknown cytoplasm | YMR197C	s1081	0.60094369	-0.673636869
YKL126W	YKL126W ... YPK1 protein amino acid phosphoryla protein serine/threonine kinase actcytosol* | YKL127W	t57	-4.778625052	-4.82509815
YLL021W	YLL021W ... SPA2 actin filament organization* cytoskeletal regulatory protein binbud neck* | YLL022C	s254	0.581642115	0.315252273
YGR186W	YGR186W ... TFG1 transcription initiation from general RNA polymerase II transcriptranscription factor TFIIF complex | YGR187C	t200	1.977875868	1.276849013
YDR284C	YDR284C ... DPP1 signal transduction* phosphatidate phosphatase activity*vacuolar membrane (sensu Fungi) | YDR285W	s285	-0.230824889	-0.208341357
YOL006C	YOL006C ... TOP1 regulation of transcription fr DNA topoisomerase type I activity nucleus | YOL007C	s49	0.019566535	0.23292675
YDR465C	YDR465C PAC cluster RMT2 peptidyl-arginine methylation protein-arginine N-methyltransferascytoplasm* | YDR466W	s184	-0.013588978	-0.243515861
YJL129C	YJL129C ... TRK1 potassium ion homeostasis potassium ion transporter activity plasma membrane | YJL130C	s414	1.161380301	0.60188203
YGL092W	YGL092W ... NUP145 mRNA-nucleus export* structural molecule activity nuclear pore | YGL093W	s667	-1.00696484	0.231039796
YMR086W	YMR086W ... YMR086W biological process unknown molecular function unknown cytoplasm | YMR087W	s352	0.488861594	1.225719672
YDR033W	YDR033W ... MRH1 biological process unknown molecular function unknown mitochondrion* | YDR034C	s289	-0.165045919	1.101453656
YLR337C	YLR337C ... VRP1 endocytosis* actin binding actin cortical patch | YLR338W	s720	0.548703228	0.790749204
YHR135C	YHR135C ... YCK1 protein amino acid phosphoryla casein kinase I activity endoplasmic reticulum* | YHR136C	s522,s523,s527	0.399038027	-0.300031433
YLR314C	YLR314C ... CDC3 cell wall organization and bio structural constituent of cytoskeleprospore membrane* | YLR315W	s77	0.160780343	0.457139124
YMR086W	YMR086W ... YMR086W biological process unknown molecular function unknown cytoplasm | YMR087W	s895,s898	0.443294922	-0.49302244
YOR083W	YOR083W ... WHI5 G1/S transition of mitotic cel transcriptional repressor activity cytoplasm* | YOR084W	s88	0.401016331	0.315925689
YGL180W	YGL180W iESR cluster ATG1 autophagy protein serine/threonine kinase actcytosol | YGL181W	s515	-0.985292252	-0.050033387
YLR410W	YLR410W ... VIP1 actin cytoskeleton organizatio molecular function unknown cytoplasm | YLR411W	s145	-0.360968788	0.459642708
YOR133W	YOR133W ... EFT1 translational elongation translation elongation factor activribosome | YOR134W	s82	-1.173387542	0.096781049
YDR060W	YDR060W ... MAK21 ribosomal large subunit assemb molecular function unknown Noc1p-Noc2p complex | YDR061W	s1024	0.539255048	-0.11662809
YER114C	YER114C ... BOI2 establishment of cell polarity phospholipid binding bud neck* | YER115C	s375	1.540350518	3.358484812
YOR261C	YOR261C ... RPN8 ubiquitin-dependent protein ca molecular function unknown "proteasome regulatory particle, lid" | YOR262W	s317,s319	-0.215663141	-0.04838743
YER166W	YER166W ... DNF1 endocytosis* phospholipid-translocating ATPase amitochondrion* | YER167W	s81	-0.400329417	-0.768799681
YMR029C	YMR029C ... FAR8 cell cycle arrest in response molecular function unknown cellular component unknown | YMR030W	s167	-0.121728422	-0.502406508
YMR014W	YMR014W PAC cluster BUD22 bud site selection molecular function unknown nucleus | YMR015C	s375	2.112794477	0.742763165
YOL070C	YOL070C � NBA1 biological process unknown molecular function unknown | Protein of unknown function, localizes to the bud neck and cytoplasm; interacts with Nap1p; may interact with ribosomes, based on co-purification experiments; potential Cdc28p substrateYOL071W	t111	-2.257218722	0.022626459
YLR130C	YLR130C ... ZRT2 low-affinity zinc ion transpor low-affinity zinc ion transporter aplasma membrane | YLR131C	s162	-0.695011165	-1.165287901
YBR112C	YBR112C ... CYC8 chromatin remodeling* transcription coactivator activity*nucleus | YBR113W	s817	0.041125969	-0.178770783
YLL021W	YLL021W ... SPA2 actin filament organization* cytoskeletal regulatory protein binbud neck* | YLL022C	t1179,s1180	0.094017759	-0.418461291
YKL129C	YKL129C ... MYO3 cell wall organization and bio microfilament motor activity actin cortical patch | YKL130C	s356	0.190676004	0.763428677
YGR113W	YGR113W ... DAM1 mitotic spindle organization a structural constituent of cytoskelecondensed nuclear chromosome kineto | YGR114C	s20	-0.442085496	-0.037113455
YKL038W	YKL038W ... RGT1 glucose metabolism* DNA binding* nucleus | YKL039W	s229	-0.508687821	-0.361502005
YHR154W	YHR154W ... RTT107 negative regulation of DNA tra molecular function unknown nucleus | YHR155W	s806	0.134039165	-0.447627313
YGL139W	YGL139W � FLC3 biological process unknown molecular function unknown | Putative FAD transporter, similar to Flc1p and Flc2p; localized to the ERYGL140C	s687	0.214468852	0.95181163
YLR138W	YLR138W ... NHA1 monovalent inorganic cation ho cation:cation antiporter activity plasma membrane | YLR139C	s568	0.143976499	-0.079861796
YML123C	YML123C ... PHO84 phosphate transport* inorganic phosphate transporter actintegral to plasma membrane | YML124C	t302,s303	-0.145239371	0.498975382
YGR192C	YGR192C ... TDH3 glycolysis* glyceraldehyde-3-phosphate dehydrogcytoplasm* | YGR193C	s59	0.115267636	-0.344863204
YPR161C	YPR161C ... SGV1 protein amino acid phosphoryla cyclin-dependent protein kinase actnucleus | YPR162C	s417	-3.073096139	1.048822815
YJL020C	YJL020C ... BBC1 actin cytoskeleton organizatio myosin I binding actin cortical patch | YJL022W	s621	-0.150702912	-1.314548167
YGL008C	YGL008C PAC cluster PMA1 regulation of pH* "hydrogen-exporting ATPase activity,"plasma membrane* | YGL009C	s911,t912	-0.464565791	0.001885698
YHR082C	YHR082C ... KSP1 protein amino acid phosphoryla protein serine/threonine kinase actnucleus | YHR083W	s883	-0.218849338	0.336712213
YDL022W	YDL022W iESR cluster GPD1 intracellular accumulation of glycerol-3-phosphate dehydrogenase cytosol* | YDL023C	s24	-3.106678057	-3.515880358
YDR027C	YDR027C ... VPS54 Golgi to vacuole transport* molecular function unknown mitochondrion* | YDR028C	s69	-1.230930887	-0.299383757
YBL042C	YBL042C ... FUI1 uridine transport uridine transporter activity plasma membrane | YBL043W	s56	0.100043168	0.417187706
YPR133C	YPR133C � SPN1 (IWS1) nucleotide-excision repair* delta DNA polymerase activity delta DNA polymerase complex | Protein that interacts with Spt6p and copurifies with Spt5p and RNA polymerase II, probable transcriptional elongation factor; metazoan homologs contain an acidic N terminus; mutations in the gene confer an Spt- phenotypeYPR133W-A	s23	0.223911639	0.007786197
YBL047C	YBL047C ... EDE1 endocytosis molecular function unknown bud neck* | YBL048W	s1093,s1100	0.7359091	0.789464216
YHR082C	YHR082C ... KSP1 protein amino acid phosphoryla protein serine/threonine kinase actnucleus | YHR083W	s416	-2.421850614	-0.997760141
YOL109W	YOL109W ... ZEO1 cell wall organization and bio molecular function unknown mitochondrion* | YOL110W	t22,s25	0.502851063	0.820705834
YDL117W	YDL117W ... CYK3 cytokinesis molecular function unknown cytoplasm* | YDL118W	s116	3.008788408	2.32870808
YBR049C	YBR049C ... REB1 regulation of transcription fr RNA polymerase II transcription facnucleus | YBR050C	s355	0.513038937	0.943417504
YDL019C	YDL019C ... OSH2 steroid biosynthesis oxysterol binding plasma membrane* | YDL020C	s422	1.321109617	1.889463761
YPL085W	YPL085W ... SEC16 vesicle-mediated transport* structural molecule activity endoplasmic reticulum membrane* | YPL086C	s663	0.938372593	1.083520301
YLR257W	YLR257W ... YLR257W biological process unknown molecular function unknown cytoplasm | YLR258W	s197	6.504395907	6.005473304
YOR276W	YOR276W PAC cluster CAF20 negative regulation of transla translation regulator activity mRNA cap complex | YOR277C	t102	-1.174432277	1.026136523
YGL035C	YGL035C ... MIG1 regulation of transcription fr specific RNA polymerase II transcricytoplasm* | YGL036W	s179	1.325614564	1.677460892
YDR524C	YDR524C ... AGE1 ER to Golgi transport* ARF GTPase activator activity cytoplasm | YDR524C-B	s450	-0.033458153	-0.901387157
YDR508C	YDR508C ... GNP1 amino acid transport amino acid transporter activity* mitochondrion* | YDR509W	y125	-0.078748105	0.033365409
YDR135C	YDR135C ... YCF1 response to metal ion* bilirubin transporter activity* vacuolar membrane | YDR136C	t911	-0.926668176	-0.894279412
YDR505C	YDR505C ... PSP1 biological process unknown molecular function unknown cytoplasm* | YDR506C	t334	-1.639339084	-0.61604185
YGR229C	YGR229C PAC cluster SMI1 cell wall organization and bio molecular function unknown nucleus* | YGR230W	s381,s400	-0.014294088	0.418659252
YPR091C	YPR091C ... YPR091C biological process unknown molecular function unknown endoplasmic reticulum | YPR092W	s646	0.292231553	0.435788443
YIL149C	YIL149C ... MLP2 mRNA-nucleus export* ribonucleoprotein binding mitochondrion* | YIL150C	s1660	0.247280762	0.166268299
YOR071C	YOR071C � NRT1 transport transporter activity | High-affinity nicotinamide riboside transporter; also transports thiamine with low affinity; shares sequence similarity with Thi7p and Thi72p; proposed to be involved in 5-fluorocytosine sensitivityYOR072W	s572	0.225848295	0.341762766
YOR195W	YOR195W ... SLK19 meiosis* molecular function unknown condensed nuclear chromosome kineto | YOR196C	t273	-1.563967114	-0.819018272
YDR508C	YDR508C ... GNP1 amino acid transport amino acid transporter activity* mitochondrion* | YDR509W	s124	0.482627687	-0.066839465
YJR092W	YJR092W ... BUD4 bud site selection* GTP binding contractile ring (sensu Saccharomyc | YJR093C	s997	-0.354488468	-0.779966657
YBR198C	YBR198C ... TAF5 transcription initiation from general RNA polymerase II transcripSAGA complex* | YBR199W	s411	0.268039642	-0.487538733
YOR220W	YOR220W � iESR cluster RCN2 biological process unknown molecular function unknown | Protein of unknown function; green fluorescent protein (GFP)-fusion protein localizes to the cytoplasm and is induced in response to the DNA-damaging agent MMS; phosphorylated in response to alpha factorYOR221C	s143	0.991265547	0.742784514
YKL160W	YKL160W ... ELF1 cell growth molecular function unknown nucleus | YKL161C	s142	0.094792445	-0.186484156
YGR162W	YGR162W PAC cluster TIF4631 translational initiation translation initiation factor activmitochondrion* | YGR163W	s948	-0.826438235	0.394956978
YBL047C	YBL047C ... EDE1 endocytosis molecular function unknown bud neck* | YBL048W	t487	1.859252631	2.162319013
YER026C	YER026C ... CHO1 phosphatidylserine biosynthesi CDP-diacylglycerol-serine O-phosphaendoplasmic reticulum | YER027C	s34	-0.220224487	-1.287430903
YIL078W	YIL078W PAC cluster THS1 protein biosynthesis threonine-tRNA ligase activity cytoplasm* | YIL079C	s195	0.112671101	-0.125528547
YHR146W	YHR146W ... CRP1 biological process unknown DNA binding nucleus | YHR147C	t344	0.696853907	0.679097963
YML123C	YML123C ... PHO84 phosphate transport* inorganic phosphate transporter actintegral to plasma membrane | YML124C	s577,s581	-0.1081396	0.71983161
YAL053W	YAL053W � FLC2 biological process unknown molecular function unknown | Putative FAD transporter; required for uptake of FAD into endoplasmic reticulum; involved in cell wall maintenanceYAL054C	s626	2.08642238	0.658968311
YER088C	YER088C ... DOT6 regulation of transcription fr molecular function unknown cytoplasm* | YER089C	s487	0.714029943	0.95694965
YIL115C	YIL115C ... NUP159 mRNA-nucleus export* structural molecule activity nuclear pore | YIL115W-A	s940	-0.255705384	0.313617658
YDR089W	YDR089W ... YDR089W membrane organization and biog molecular function unknown membrane | YDR090C	s336	-0.511562731	-0.32397699
YJR060W	YJR060W ... CBF1 chromatin assembly or disassem DNA binding* nucleus* | YJR061W	t138	0.314112574	1.525624106
YDR338C	YDR338C ... YDR338C biological process unknown molecular function unknown cellular component unknown | YDR339C	s31	-0.011777072	0.042842459
YML117W	YML117W ... NAB6 biological process unknown RNA binding cytoplasm | YML118W	s464	0.080053986	-0.608660213
YAR002W	YAR002W ... NUP60 nucleocytoplasmic transport* structural constituent of nuclear pnuclear pore | YAR003W	s352	0.395383451	-0.025680866
YLR399C	YLR399C ... BDF1 DNA repair* transcription regulator activity nucleus* | YLR400W	s119	0.521086611	-0.125197777
YGL139W	YGL139W � FLC3 biological process unknown molecular function unknown | Putative FAD transporter, similar to Flc1p and Flc2p; localized to the ERYGL140C	s709	-0.216118882	-0.114042557
YAL021C	YAL021C ... CCR4 regulation of transcription fr 3'-5'-exoribonuclease activity cytoplasm* | YAL022C	t285	-1.987992163	0.478787772
YML065W	YML065W ... ORC1 DNA replication initiation* ATPase activity* pre-replicative complex* | YML066C	s237	0.274685267	-0.046974582
YML123C	YML123C ... PHO84 phosphate transport* inorganic phosphate transporter actintegral to plasma membrane | YML124C	t302	0.111115152	0.711195912
YPL231W	YPL231W ... FAS2 fatty acid biosynthesis* phosphopantetheinyltransferase actimitochondrion* | YPL232W	s958	0.09454784	-0.210714556
YFL013C	YFL013C ... IES1 chromatin remodeling molecular function unknown nucleus* | YFL013W-A	s493,s504	0.368835015	0.328575495
YNR052C	YNR052C ... POP2 regulation of transcription fr 3'-5'-exoribonuclease activity cytoplasm* | YNR053C	s39	-0.031045905	-0.126380412
YDR219C	YDR219C � MFB1 ubiquitin-dependent protein ca protein binding | Mitochondria-associated F-box protein involved in maintenance of normal mitochondrial morphology; interacts with Skp1p through the F-box motif; preferentially localizes to the mother cell during buddingYDR220C	s319	3.430316286	3.456531333
YBR296C	YBR296C ... PHO89 phosphate transport sodium:inorganic phosphate symporteplasma membrane | YBR296C-A	t329,t331	-0.213378186	-0.928008128
YPL085W	YPL085W ... SEC16 vesicle-mediated transport* structural molecule activity endoplasmic reticulum membrane* | YPL086C	s706	0.491926622	0.18469203
YMR147W	YMR147W ... YMR147W biological process unknown molecular function unknown cellular component unknown | YMR148W	s83	0.55856086	0.635555147
YLR138W	YLR138W ... NHA1 monovalent inorganic cation ho cation:cation antiporter activity plasma membrane | YLR139C	s774	-0.167451551	-0.056909488
YOR089C	YOR089C ... VPS21 endocytosis* GTPase activity mitochondrion* | YOR090C	s188	-1.228234382	-1.582095236
YLR371W	YLR371W ... ROM2 cell wall organization and bio signal transducer activity* bud tip | YLR372W	s628	-0.361579067	-0.103061794
YHR158C	YHR158C ... KEL1 cellular morphogenesis* molecular function unknown cytoplasm* | YHR159W	s20	0.26817368	-0.684186109
YMR144W	YMR144W ... YMR144W biological process unknown molecular function unknown nucleus | YMR145C	s58	0.796019456	0.092621719
YHR065C	YHR065C PAC cluster RRP3 35S primary transcript process ATP-dependent RNA helicase activitynucleolus | YHR066W	s43,s45,s47	-0.509381363	0.096996184
YIL115C	YIL115C ... NUP159 mRNA-nucleus export* structural molecule activity nuclear pore | YIL115W-A	s805	0.40666001	-0.178183705
YKR031C	YKR031C ... SPO14 sporulation (sensu Fungi)* phospholipase D activity endosome* | YKR032W	s30	0.467923639	0.087062431
YER114C	YER114C ... BOI2 establishment of cell polarity phospholipid binding bud neck* | YER115C	s450	-0.486649775	-1.87582894
YMR011W	YMR011W ... HXT2 hexose transport glucose transporter activity* plasma membrane | YMR012W	s32	0.078868985	-0.149825246
YDR135C	YDR135C ... YCF1 response to metal ion* bilirubin transporter activity* vacuolar membrane | YDR136C	s908	-0.914468671	-1.209316332
YPR018W	YPR018W ... RLF2 nucleosome assembly transcription regulator activity nucleus* | YPR019W	s515	-0.193616937	0.528824151
YML073C	YML073C RP cluster RPL6A protein biosynthesis* structural constituent of ribosome*cytosolic large ribosomal subunit ( | YML074C	s12	-0.40448142	1.015935108
YOL041C	YOL041C PAC cluster NOP12 rRNA metabolism RNA binding nucleolus | YOL042W	t181	0.255521934	-0.222642605
YAL022C	YAL022C ... FUN26 nucleoside transport nucleoside transporter activity membrane* | YAL023C	s27	-1.07269332	-1.570932845
YOL006C	YOL006C ... TOP1 regulation of transcription fr DNA topoisomerase type I activity nucleus | YOL007C	s76	-0.11716871	0.615037445
YAR042W	YAR042W ... SWH1 steroid biosynthesis phosphatidylinositol binding endoplasmic reticulum* | YAR047C	s490	0.154231607	0.779006697
YCR034W	YCR034W PAC cluster FEN1 vesicle-mediated transport* fatty acid elongase activity endoplasmic reticulum* | YCR035C	t334	-0.289756792	-0.448979301
YGR229C	YGR229C PAC cluster SMI1 cell wall organization and bio molecular function unknown nucleus* | YGR230W	s409	0.183554854	0.739473051
YMR086W	YMR086W ... YMR086W biological process unknown molecular function unknown cytoplasm | YMR087W	s895	0.298519508	-0.030207675
YNL118C	YNL118C ... DCP2 mRNA catabolism* mRNA binding* cytoplasm* | YNL119W	s598	-2.746288772	1.166683527
YOR239W	YOR239W ... ABP140 actin cytoskeleton organizatio S-adenosylmethionine-dependent methactin filament | YOR241W	s321,s326	-1.528074819	-1.585535008
YPR156C	YPR156C ... TPO3 polyamine transport spermine transporter activity plasma membrane* | YPR157W	s132	-0.426373636	0.039514023
YNL166C	YNL166C ... BNI5 cytokinesis* molecular function unknown bud neck* | YNL167C	s70	1.23259537	1.16008668
YNL243W	YNL243W ... SLA2 cell wall organization and bio "protein binding, bridging" actin cortical patch* | YNL244C	t294,t296,s308	-0.596317091	0.891553047
YDL195W	YDL195W ... SEC31 ER to Golgi transport structural molecule activity COPII vesicle coat | YDL196W	s980	1.010337241	1.337893539
YIR006C	YIR006C ... PAN1 endocytosis* "protein binding, bridging" plasma membrane* | YIR007W	s1003	1.402409961	1.884701314
YKR067W	YKR067W iESR cluster GPT2 phospholipid biosynthesis glycerol-3-phosphate O-acyltransfercytoplasm* | YKR068C	s693	-0.151766183	0.462845656
YBR112C	YBR112C ... CYC8 chromatin remodeling* transcription coactivator activity*nucleus | YBR113W	s780	0.438440182	0.362877275
YPL085W	YPL085W ... SEC16 vesicle-mediated transport* structural molecule activity endoplasmic reticulum membrane* | YPL086C	s607	0.446727416	0.390942007
YDR217C	YDR217C ... RAD9 DNA repair* protein binding nucleus | YDR218C	s56	-0.05984245	-0.141403378
YOR188W	YOR188W PAC cluster MSB1 establishment of cell polarity molecular function unknown mitochondrion* | YOR189W	s538	-0.322407338	0.118552473
YHL007C	YHL007C ... STE20 protein amino acid phosphoryla protein serine/threonine kinase actincipient bud site* | YHL008C	t573	-0.006464541	0.279054607
YGR009C	YGR009C ... SEC9 vesicle fusion* t-SNARE activity membrane | YGR010W	s338	0.056569989	0.50937161
YJL141C	YJL141C iESR cluster YAK1 protein amino acid phosphoryla protein kinase activity cytoplasm* | YJL142C	y242	-0.261778817	0.09584989
YPL180W	YPL180W ... TCO89 glycerol metabolism molecular function unknown plasma membrane* | YPL181W	s203,s206	0.131062516	0.423859406
YMR162C	YMR162C ... DNF3 intracellular protein transpor phospholipid-translocating ATPase atrans-Golgi network transport vesic | YMR163C	s1616,s1619	2.696531416	2.484627515
YMR105C	YMR105C iESR cluster PGM2 glucose 1-phosphate utilizatio phosphoglucomutase activity cytosol | YMR105W-A	s119	-0.331711166	0.564661058
YCL005W	YCL005W � LDB16 biological process unknown molecular function unknown | Protein of unknown function; null mutants have decreased net negative cell surface charge; GFP-fusion protein expression is induced in response to the DNA-damaging agent MMS; native protein is detected in purified mitochondriaYCL005W-A	s241	1.034027362	0.722406815
YOR195W	YOR195W ... SLK19 meiosis* molecular function unknown condensed nuclear chromosome kineto | YOR196C	s27	-0.989527032	0.050395126
YOR148C	YOR148C ... SPP2 nuclear mRNA splicing, via spl molecular function unknown spliceosome complex | YOR149C	s117	-1.403042725	0.48410918
YLR138W	YLR138W ... NHA1 monovalent inorganic cation ho cation:cation antiporter activity plasma membrane | YLR139C	t765,s768	-0.78393585	-0.050864617
YDR211W	YDR211W PAC cluster GCD6 translational initiation translation initiation factor activribosome* | YDR212W	s538	2.197868675	-0.202151763
YKL196C	YKL196C ... YKT6 vesicle fusion* v-SNARE activity mitochondrion* | YKL197C	s178	-2.12355823	-0.474806604
YGR246C	YGR246C ... BRF1 transcription initiation from RNA polymerase III transcription fatranscription factor TFIIIB complex | YGR247W	s381	-0.851562253	0.046526969
YAL017W	YAL017W ... PSK1 protein amino acid phosphoryla protein serine/threonine kinase actcytoplasm | YAL018C	s1055	-2.019679756	0.140825524
YNL149C	YNL149C � PGA2 biological process unknown molecular function unknown | Essential protein required for maturation of Gas1p and Pho8p; involved in protein trafficking; GFP-fusion protein localizes to the ER and YFP-fusion protein to the nuclear envelope-ER network; null mutants have a cell separation defectYNL150W	s83	0.671127737	0.333970343
YCL024W	YCL024W ... KCC4 protein amino acid phosphoryla protein kinase activity bud neck | YCL025C	s822	0.415007016	-0.450718024
YER114C	YER114C ... BOI2 establishment of cell polarity phospholipid binding bud neck* | YER115C	s373	-0.873758244	-1.426788404
YLR248W	YLR248W ... RCK2 protein amino acid phosphoryla protein serine/threonine kinase actcytoplasm | YLR249W	s61	3.536700554	2.711551908
YMR162C	YMR162C ... DNF3 intracellular protein transpor phospholipid-translocating ATPase atrans-Golgi network transport vesic | YMR163C	s651	0.191445575	-0.065295497
YLR314C	YLR314C ... CDC3 cell wall organization and bio structural constituent of cytoskeleprospore membrane* | YLR315W	s175	0.297037711	-0.137073619
YMR153W	YMR153W ... NUP53 mRNA-nucleus export* structural molecule activity nuclear pore | YMR154C	s297	0.258963528	0.224762838
YIR003W	YIR003W � AIM21 biological process unknown molecular function unknown | Protein of unknown function; may interact with ribosomes; GFP-fusion protein colocalizes with Sac1p to the actin cytoskeleton; YIR003W is not an essential gene; null mutant displays elevated frequency of mitochondrial genome lossYIR004W	s476	4.26006033	3.821737184
YJR090C	YJR090C ... GRR1 G1/S transition of mitotic cel protein binding* cytoplasm* | YJR091C	s199	-0.096221054	0.120359904
YBR142W	YBR142W PAC cluster MAK5 rRNA processing* ATP-dependent RNA helicase activitynucleolus | YBR143C	s138	-0.445575509	-0.064332573
YBL046W	YBL046W � PSY4 biological process unknown molecular function unknown | Putative regulatory subunit of an evolutionarily conserved protein phosphatase; localization is cell-cycle dependent and regulated by Cdc28p phosphorylation; required for cisplatin resistance; homolog of mammalian R2YBL047C	s434	0.309837552	-0.042302676
YDL117W	YDL117W ... CYK3 cytokinesis molecular function unknown cytoplasm* | YDL118W	s105	0.877475541	0.679781666
YMR221C	YMR221C ... FMP42 biological process unknown molecular function unknown mitochondrion* | YMR222C	s269	-2.258984246	-0.73809334
YNL243W	YNL243W ... SLA2 cell wall organization and bio "protein binding, bridging" actin cortical patch* | YNL244C	s308	-2.020067089	-1.022013007
YMR031C	YMR031C ... YMR031C biological process unknown molecular function unknown cytoplasm* | YMR032W	s763	-0.270801138	1.689805326
YIL038C	YIL038C ... NOT3 regulation of transcription fr 3'-5'-exoribonuclease activity cytoplasm* | YIL039W	s442,s446	-1.387096131	-2.089564231
YBR059C	YBR059C ... AKL1 actin cytoskeleton organizatio protein kinase activity cytoplasm* | YBR060C	s504	0.68312825	0.189447132
YER164W	YER164W ... CHD1 chromatin remodeling* ATPase activity* mitochondrion* | YER165W	s987,s989	-0.154795047	-0.610917995
YKR028W	YKR028W ... SAP190 G1/S transition of mitotic cel protein serine/threonine phosphatascytoplasm | YKR029C	s857	-1.748754289	-0.212573334
YBL101C	YBL101C ... ECM21 cell wall organization and bio molecular function unknown cytoplasm | YBL102W	s527	-1.08738973	0.090135198
YJL020C	YJL020C ... BBC1 actin cytoskeleton organizatio myosin I binding actin cortical patch | YJL022W	s78	0.562543296	0.088507677
YOR326W	YOR326W ... MYO2 endocytosis* microfilament motor activity actin cap* | YOR327C	s1121	-0.128969464	0.308055929
YPL019C	YPL019C ... VTC3 vacuole fusion, non-autophagic molecular function unknown vacuolar membrane | YPL020C	s263	-1.058277265	-1.639034116
YPL085W	YPL085W ... SEC16 vesicle-mediated transport* structural molecule activity endoplasmic reticulum membrane* | YPL086C	s787	-0.346839575	-1.223966865
YNL197C	YNL197C ... WHI3 regulation of cell size RNA binding cytoplasm | YNL198C	s225	-0.931290152	-0.21882696
YKL140W	YKL140W ... TGL1 lipid metabolism* lipase activity* integral to membrane* | YKL141W	s492	-0.157333192	-0.295570286
YKL021C	YKL021C PAC cluster MAK11 ribosomal large subunit biogen molecular function unknown membrane fraction | YKL022C	s430	0.535782341	0.654615316
YOR359W	YOR359W ... VTS1 protein-vacuolar targeting RNA binding* cytosol | YOR360C	s30	2.083595454	0.210344466
YCR042C	YCR042C ... TAF2 transcription initiation from general RNA polymerase II transcriptranscription factor TFIID complex | YCR043C	s318	0.296117698	-0.14106041
YJL044C	YJL044C ... GYP6 intracellular protein transpor GTPase activator activity endosome* | YJL045W	t110	0.513468759	0.275998134
YHR052W	YHR052W PAC cluster CIC1 ribosomal large subunit biogen "protein binding, bridging" nucleolus* | YHR052W-A	s368	-1.454941666	1.112913275
YFL033C	YFL033C ... RIM15 protein amino acid phosphoryla protein kinase activity cytoplasm* | YFL034C-A	s733	-0.293769638	0.146207143
YJL065C	YJL065C ... DLS1 chromatin silencing at telomer molecular function unknown nucleus* | YJL066C	s17	0.208026054	-0.077858174
YPL265W	YPL265W ... DIP5 amino acid transport amino acid transporter activity* plasma membrane | YPL266W	s69	-0.814270159	-1.569843502
YER026C	YER026C ... CHO1 phosphatidylserine biosynthesi CDP-diacylglycerol-serine O-phosphaendoplasmic reticulum | YER027C	s4	0.237237671	-0.168400809
YBL034C	YBL034C ... STU1 microtubule nucleation structural constituent of cytoskelespindle pole body | YBL035C	s690	0.076195584	-0.6388122
YGR270W	YGR270W ... YTA7 protein catabolism ATPase activity nucleus | YGR271C-A	s241	-0.350917763	-0.390999209
YGL023C	YGL023C ... PIB2 vesicle-mediated transport phosphatidylinositol binding mitochondrion* | YGL024W	s53	0.251972337	0.078935397
YJL123C	YJL123C � MTC1 biological process unknown molecular function unknown | Protein of unknown function that may interact with ribosomes; green fluorescent protein (GFP)-fusion protein localizes to the cytoplasm and to COPI-coated vesicles (early Golgi); mtc1 is synthetically lethal with cdc13-1YJL124C	s340	-0.941232245	0.777794855
YLR187W	YLR187W ... SKG3 biological process unknown molecular function unknown cytoplasm* | YLR188W	s31	1.344567598	0.956928552
YPR158C-D	YPR158C-D YPR158C-D � TRANSPOSABLE TY ELEMENTYPR158W-A	s365	0.821630089	2.923503931
YAL053W	YAL053W � FLC2 biological process unknown molecular function unknown | Putative FAD transporter; required for uptake of FAD into endoplasmic reticulum; involved in cell wall maintenanceYAL054C	s643	0.128691088	0.156588949
YPL242C	YPL242C ... IQG1 actin filament organization* cytoskeletal protein binding contractile ring (sensu Saccharomyc | YPL243W	t30	2.201238955	2.282160243
YIL002W-A	YIL002W-A ... YIL002W-A biological process unknown molecular function unknown cellular component unknown | YIL003W	t5	0.762745497	1.067103761
YLR025W	YLR025W ... SNF7 late endosome to vacuole trans molecular function unknown cytoplasm* | YLR026C	s213	0.152980527	0.288243336
YPL137C	YPL137C � GIP3 biological process unknown molecular function unknown | Glc7-interacting protein whose overexpression relocalizes Glc7p from the nucleus and prevents chromosome segregation; may interact with ribosomes, based on co-purification experimentsYPL138C	s1042	2.530907445	2.434233424
YOL007C	YOL007C � CSI2 biological process unknown molecular function unknown | Protein of unknown function; green fluorescent protein (GFP)- fusion protein localizes to the mother side of the bud neck and the vacuole; YOL007C is not an essential geneYOL008W	s330	-0.480403875	-0.718509005
YBR296C	YBR296C ... PHO89 phosphate transport sodium:inorganic phosphate symporteplasma membrane | YBR296C-A	s314	-1.756019487	-0.346047065
YLR309C	YLR309C ... IMH1 vesicle-mediated transport molecular function unknown cytosol* | YLR310C	s308	0.114478906	-0.024206962
YDL003W	YDL003W ... MCD1 mitotic sister chromatid cohes molecular function unknown nucleus* | YDL004W	s263	-0.50444389	0.400271706
YDR508C	YDR508C ... GNP1 amino acid transport amino acid transporter activity* mitochondrion* | YDR509W	s113	-0.971819599	-1.509137237
YPL110C	YPL110C � GDE1 biological process unknown molecular function unknown | Glycerophosphocholine (GroPCho) phosphodiesterase; hydrolyzes GroPCho to choline and glycerolphosphate, for use as a phosphate source and as a precursor for phosphocholine synthesis; may interact with ribosomesYPL111W	s256	-0.097035523	-0.049855187
YML031W	YML031W ... NDC1 protein-nucleus import* structural constituent of cytoskelenuclear pore* | YML032C	s401	-0.347629273	0.077300986
YPL150W	YPL150W ... YPL150W biological process unknown protein kinase activity cellular component unknown | YPL151C	s620	0.935670138	1.136773967
YGR128C	YGR128C PAC cluster UTP8 processing of 20S pre-rRNA snoRNA binding small nucleolar ribonucleoprotein c | YGR129W	s148	0.027540248	-0.245698914
YAR042W	YAR042W ... SWH1 steroid biosynthesis phosphatidylinositol binding endoplasmic reticulum* | YAR047C	s678,s683	0.05517744	-0.311269736
YMR014W	YMR014W PAC cluster BUD22 bud site selection molecular function unknown nucleus | YMR015C	s285	-0.844276151	0.636759093
YKL126W	YKL126W ... YPK1 protein amino acid phosphoryla protein serine/threonine kinase actcytosol* | YKL127W	s71	0.086647626	0.026826784
YKR072C	YKR072C ... SIS2 G1/S transition of mitotic cel phosphopantothenoylcysteine decarbocytoplasm* | YKR073C	s47	0.110196146	0.657417612
YMR016C	YMR016C ... SOK2 pseudohyphal growth transcription factor activity nucleus | YMR017W	s250	0.564860313	0.0352723
YAR014C	YAR014C ... BUD14 cellular morphogenesis during molecular function unknown bud neck* | YAR015W	s254	0.279373778	0.010375996
YLR335W	YLR335W ... NUP2 mRNA-nucleus export* structural molecule activity mitochondrion* | YLR336C	s581	0.944001783	-0.137899868
YMR054W	YMR054W ... STV1 vacuolar acidification hydrogen-transporting ATPase activiGolgi apparatus* | YMR055C	s223	-0.022006573	0.282778273
YGR251W	YGR251W PAC cluster YGR251W processing of 20S pre-rRNA molecular function unknown nucleus* | YGR252W	s165	0.144676077	-0.149740463
YHR052W	YHR052W PAC cluster CIC1 ribosomal large subunit biogen "protein binding, bridging" nucleolus* | YHR052W-A	s366	-1.053794592	0.71371063
YER047C	YER047C ... SAP1 biological process unknown ATPase activity cytoplasm | YER048C	s427	0.200646329	0.344375764
YER155C	YER155C ... BEM2 cell wall organization and bio signal transducer activity* mitochondrion* | YER156C	s129	-0.243184385	0.593231085
YML072C	YML072C ... TCB3 biological process unknown lipid binding mitochondrion* | YML073C	s112	0.877437772	0.641660167
YHR149C	YHR149C ... SKG6 biological process unknown molecular function unknown bud neck* | YHR150W	s137	0.316338137	0.257207959
YNR013C	YNR013C ... PHO91 phosphate transport phosphate transporter activity membrane | YNR014W	s312	-0.837358608	-0.386426518
YPL085W	YPL085W ... SEC16 vesicle-mediated transport* structural molecule activity endoplasmic reticulum membrane* | YPL086C	s2144	-0.424449575	-0.248553788
YOL144W	YOL144W ... NOP8 rRNA processing* molecular function unknown nucleolus | YOL145C	s268	-0.080326336	-0.238744882
YGR058W	YGR058W � PEF1 biological process unknown molecular function unknown | Penta-EF-hand protein required for polar bud growth and cell wall abscission; binds calcium and zinc with different affinity; localizes to bud site in G1, bud neck in G2YGR059W	s55	0.596105201	0.640194856
YHR132W-A	YHR132W-A ... YHR132W-A biological process unknown molecular function unknown cytoplasm* | YHR133C	s128	-1.266737709	-0.860315187
YDR422C	YDR422C ... SIP1 protein amino acid phosphoryla AMP-activated protein kinase activivacuole | YDR423C	s494,s497	-0.28042847	0.301891799
YBL042C	YBL042C ... FUI1 uridine transport uridine transporter activity plasma membrane | YBL043W	s42	-2.722953974	-0.50209621
YDR162C	YDR162C ... NBP2 response to heat* molecular function unknown cytoplasm* | YDR163W	s102	-0.156041035	-0.070139163
YOR110W	YOR110W ... TFC7 transcription initiation from RNA polymerase III transcription fatranscription factor TFIIIC complex | YOR111W	s365	0.246318787	0.197601106
YKL204W	YKL204W ... EAP1 negative regulation of transla eukaryotic initiation factor 4E binmRNA cap complex | YKL205W	s327	2.649605449	2.529222154
YEL032W	YEL032W ... MCM3 DNA replication initiation* chromatin binding* cytoplasm* | YEL033W	s824	0.329309097	-0.663336323
YBL097W	YBL097W ... BRN1 mitotic sister chromatid segre molecular function unknown nucleus* | YBL098W	s245	0.171271699	0.410774734
YOL006C	YOL006C ... TOP1 regulation of transcription fr DNA topoisomerase type I activity nucleus | YOL007C	s14,s15	0.185739277	0.054647592
YKL105C	YKL105C ... YKL105C biological process unknown molecular function unknown cellular component unknown | YKL106C-A	s80	1.055693685	0.289575198
YBL085W	YBL085W ... BOI1 establishment of cell polarity phospholipid binding bud neck* | YBL086C	s580	-1.403684171	-1.679875985
YHL007C	YHL007C ... STE20 protein amino acid phosphoryla protein serine/threonine kinase actincipient bud site* | YHL008C	s585	-1.786497491	0.292399302
YDR001C	YDR001C iESR cluster NTH1 response to stress* "alpha,alpha-trehalase activity" cytoplasm* | YDR002W	s60	-3.538525743	-1.259254
YDR017C	YDR017C ... KCS1 response to stress* inositol or phosphatidylinositol kicytoplasm | YDR018C	s27	3.379279272	3.087187355
YML010W	YML010W ... SPT5 regulation of transcription, D RNA polymerase II transcription elonucleus* | YML011C	s36	1.307976945	0.28929677
YLR452C	YLR452C ... SST2 signal transduction* GTPase activator activity plasma membrane | YLR453C	s587	1.072295914	1.736911923
YJL026W	YJL026W ... RNR2 DNA replication ribonucleoside-diphosphate reductascytoplasm* | YJL027C	s15	-0.717664386	0.991638612
YBL007C	YBL007C ... SLA1 cell wall organization and bio "protein binding, bridging*" actin cortical patch | YBL008W	s449	-3.912336484	-2.942800015
YDR011W	YDR011W ... SNQ2 response to drug* xenobiotic-transporting ATPase actimitochondrion* | YDR012W	s26,s29	0.21952941	0.179449156
YJR132W	YJR132W ... NMD5 protein-nucleus import protein carrier activity cytoplasm* | YJR133W	s977	-1.712446327	-0.67708841
YPR108W	YPR108W ... RPN7 ubiquitin-dependent protein ca structural molecule activity "proteasome regulatory particle, lid" | YPR108W-A	s8	-2.203774671	0.283490545
YOR261C	YOR261C ... RPN8 ubiquitin-dependent protein ca molecular function unknown "proteasome regulatory particle, lid" | YOR262W	s314,s317	-0.308604519	0.27618358
YNL151C	YNL151C PAC cluster RPC31 transcription from RNA polymer DNA-directed RNA polymerase activitDNA-directed RNA polymerase III com | YNL152W	s189	-1.082906395	0.202766003
YBL042C	YBL042C ... FUI1 uridine transport uridine transporter activity plasma membrane | YBL043W	t54,s56,t61	-1.281151328	-1.344415771
YPR111W	YPR111W ... DBF20 protein amino acid phosphoryla protein serine/threonine kinase actcytoplasm | YPR112C	s75	-0.352695259	-0.635438534
YML018C	YML018C PAC cluster YML018C biological process unknown molecular function unknown vacuolar membrane (sensu Fungi) | YML019W	s103	0.545233466	0.948571248
YAL023C	YAL023C ... PMT2 O-linked glycosylation dolichyl-phosphate-mannose-protein endoplasmic reticulum | YAL024C	s38,s39	-0.269546028	0.113559059
YNR019W	YNR019W ... ARE2 sterol metabolism sterol O-acyltransferase activity endoplasmic reticulum | YNR020C	s175	1.606599043	2.040998085
YBR127C	YBR127C ... VMA2 vacuolar acidification hydrogen-transporting ATPase activicytoplasm* | YBR128C	s4	-0.442979759	0.481738325
YNL268W	YNL268W ... LYP1 basic amino acid transport basic amino acid transporter activimitochondrion* | YNL269W	s87,t90	0.316761732	-0.118553516
YER166W	YER166W ... DNF1 endocytosis* phospholipid-translocating ATPase amitochondrion* | YER167W	s104	-0.116749648	-0.293670898
YNL233W	YNL233W ... BNI4 chitin biosynthesis* protein binding bud neck* | YNL234W	y579	0.22657454	0.20605773
YGR229C	YGR229C PAC cluster SMI1 cell wall organization and bio molecular function unknown nucleus* | YGR230W	s420	0.231480704	0.331876997
YDR119W	YDR119W � VBA4 biological process unknown molecular function unknown | Protein of unknown function with proposed role as a basic amino acid permease based on phylogeny; GFP-fusion protein localizes to vacuolar membrane; physical interaction with Atg27p suggests a possible role in autophagy; non-essential geneYDR120C	s106	-0.10995434	-0.21266043
YCR066W	YCR066W ... RAD18 DNA repair ubiquitin conjugating enzyme activinuclear chromatin | YCR067C	s431	0.320934105	0.109806434
YLR138W	YLR138W ... NHA1 monovalent inorganic cation ho cation:cation antiporter activity plasma membrane | YLR139C	t765	-0.915871073	0.7239851
YPL019C	YPL019C ... VTC3 vacuole fusion, non-autophagic molecular function unknown vacuolar membrane | YPL020C	s589,s592	-2.72307019	-1.547703309
YGL083W	YGL083W ... SCY1 biological process unknown molecular function unknown clathrin-coated vesicle | YGL084C	s791	0.305566112	0.118489473
YOR261C	YOR261C ... RPN8 ubiquitin-dependent protein ca molecular function unknown "proteasome regulatory particle, lid" | YOR262W	s319	-0.111829513	-0.014045524
YER155C	YER155C ... BEM2 cell wall organization and bio signal transducer activity* mitochondrion* | YER156C	s38	1.088166106	1.020561885
YOR092W	YOR092W ... ECM3 cell wall organization and bio ATPase activity endoplasmic reticulum | YOR093C	s278	0.082051201	0.10763404
YHL007C	YHL007C ... STE20 protein amino acid phosphoryla protein serine/threonine kinase actincipient bud site* | YHL008C	s486	5.651993393	5.630595664
YDR499W	YDR499W ... LCD1 DNA damage checkpoint* protein binding* nuclear chromosome | YDR500C	s182	-0.245940911	-0.427115642
YBL051C	YBL051C ... PIN4 G2/M transition of mitotic cel molecular function unknown cytoplasm | YBL052C	s466	0.407878886	0.036889113
YBR207W	YBR207W ... FTH1 endocytosis* iron ion transporter activity vacuolar membrane (sensu Fungi) | YBR208C	s116	-0.160830922	-0.587118973
YDR358W	YDR358W iESR cluster GGA1 Golgi to vacuole transport molecular function unknown Golgi trans face | YDR359C	s378	0.572401991	1.037935305
YGL073W	YGL073W ... HSF1 regulation of transcription fr transcription factor activity nucleus* | YGL074C	s471	2.272583827	2.232106629
YDR389W	YDR389W ... SAC7 small GTPase mediated signal t signal transducer activity* intracellular | YDR390C	s70	2.620132187	2.22368201
YBR211C	YBR211C ... AME1 attachment of spindle microtub molecular function unknown spindle pole body* | YBR212W	s101	0.185253775	-0.305549776
YGR113W	YGR113W ... DAM1 mitotic spindle organization a structural constituent of cytoskelecondensed nuclear chromosome kineto | YGR114C	s20,s23	1.009846907	0.41368686
YML093W	YML093W PAC cluster UTP14 processing of 20S pre-rRNA snoRNA binding small nucleolar ribonucleoprotein c | YML094W	s35	0.00176604	-0.10275648
YER008C	YER008C ... SEC3 cytokinesis* protein binding exocyst* | YER009W	s318	1.451566826	1.854938936
YPL226W	YPL226W PAC cluster NEW1 biological process unknown ATPase activity* cytoplasm* | YPL227C	t1191	0.075423834	-0.192988125
YML020W	YML020W ... YML020W biological process unknown molecular function unknown cellular component unknown | YML021C	t4,s9	0.381056132	-0.086715292
YBR278W	YBR278W ... DPB3 chromatin silencing at telomer epsilon DNA polymerase activity replication fork* | YBR279W	s186,s189	-0.021558677	-0.18820561
YLL021W	YLL021W ... SPA2 actin filament organization* cytoskeletal regulatory protein binbud neck* | YLL022C	s961	-0.173794339	-0.194803597
YBR200W	YBR200W ... BEM1 establishment of cell polarity protein binding bud neck* | YBR200W-A	s67	-1.614029155	-1.515655267
YPL019C	YPL019C ... VTC3 vacuole fusion, non-autophagic molecular function unknown vacuolar membrane | YPL020C	s592	-2.191430313	-0.768060598
YKL038W	YKL038W ... RGT1 glucose metabolism* DNA binding* nucleus | YKL039W	s410	0.010014891	0.47610499
YLL021W	YLL021W ... SPA2 actin filament organization* cytoskeletal regulatory protein binbud neck* | YLL022C	s1080	1.394880698	0.970921058
YFR024C-A	YFR024C-A ... LSB3 actin filament organization molecular function unknown cytoplasm* | YFR025C	s300,s303	0.144891939	1.157953347
YDL126C	YDL126C ... CDC48 ubiquitin-dependent protein ca ATPase activity nucleus* | YDL127W	s519	-0.03716504	-0.277318455
YDL129W	YDL129W ... YDL129W biological process unknown molecular function unknown cytoplasm* | YDL130W	s185	-0.591860271	0.104175901
YBR172C	YBR172C ... SMY2 cytoskeleton organization and molecular function unknown cytoplasm | YBR173C	s96	3.846926232	2.741426215
YJL057C	YJL057C � iESR cluster IKS1 biological process unknown molecular function unknown | Putative serine/threonine kinase; expression is induced during mild heat stress; deletion mutants are hypersensitive to copper sulphate and resistant to sorbate; interacts with an N-terminal fragment of Sst2pYJL058C	s96	-0.538326086	-0.591858523
YOR188W	YOR188W PAC cluster MSB1 establishment of cell polarity molecular function unknown mitochondrion* | YOR189W	s33	-1.096069265	0.233657526
YDR299W	YDR299W ... BFR2 ER to Golgi transport molecular function unknown nucleolus | YDR300C	s379	0.212712609	0.004936765
YNL233W	YNL233W ... BNI4 chitin biosynthesis* protein binding bud neck* | YNL234W	s503	-0.062372487	-0.642274562
YGR270W	YGR270W ... YTA7 protein catabolism ATPase activity nucleus | YGR271C-A	s1142	-0.390557087	0.38996521
YHR064C	YHR064C PAC cluster SSZ1 protein biosynthesis unfolded protein binding cytoplasm | YHR065C	s477,s480	-0.228512055	0.34477558
YDR496C	YDR496C PAC cluster PUF6 regulation of transcription, m specific transcriptional repressor nucleus* | YDR497C	s34,s35	-0.27989334	-0.082069187
YOR191W	YOR191W � ULS1 (RIS1) aerobic respiration* molecular function unknown cytoplasm | RING finger protein involved in proteolytic control of sumoylated substrates; interacts with SUMO (Smt3p); member of the SWI/SNF family of DNA-dependent ATPases; plays a role in antagonizing silencing during mating-type switchingYOR192C	s209	0.188744619	0.183365577
YOR123C	YOR123C ... LEO1 transcription from RNA polymer RNA polymerase II transcription elonucleus* | YOR124C	s358	-0.202113858	0.303558105
YCR034W	YCR034W PAC cluster FEN1 vesicle-mediated transport* fatty acid elongase activity endoplasmic reticulum* | YCR035C	s338	-0.271432739	-0.196964513
YLR323C	YLR323C ... CWC24 biological process unknown molecular function unknown spliceosome complex | YLR324W	s105	0.149888634	0.252774893
YCR088W	YCR088W ... ABP1 establishment of cell polarity protein binding cytoplasm* | YCR089W	s183	-0.086250858	0.077893315
YDR017C	YDR017C ... KCS1 response to stress* inositol or phosphatidylinositol kicytoplasm | YDR018C	s566	-0.787708454	-0.791380247
YMR216C	YMR216C ... SKY1 response to drug* protein kinase activity cytoplasm | YMR217W	s445	-0.119739632	-0.110688846
YBR200W	YBR200W ... BEM1 establishment of cell polarity protein binding bud neck* | YBR200W-A	s461	-0.549662975	-0.096265525
YML123C	YML123C ... PHO84 phosphate transport* inorganic phosphate transporter actintegral to plasma membrane | YML124C	t317	0.041048994	-0.362270481
YBR235W	YBR235W ... YBR235W biological process unknown ion transporter activity cellular component unknown | YBR236C	s1028	-0.463274516	-0.683465947
YPL237W	YPL237W PAC cluster SUI3 translational initiation translation initiation factor activribosome* | YPL238C	s40	-0.27952856	0.893402445
YER114C	YER114C ... BOI2 establishment of cell polarity phospholipid binding bud neck* | YER115C	s28	0.052723867	-0.827306842
YDL225W	YDL225W ... SHS1 establishment of cell polarity structural constituent of cytoskeleseptin ring | YDL226C	s416	0.367530296	0.378703663
YOL137W	YOL137W ... BSC6 biological process unknown molecular function unknown clathrin-coated vesicle* | YOL138C	s41	0.048181264	-0.36786191
YPR042C	YPR042C ... PUF2 mRNA catabolism, deadenylylati mRNA binding cytoplasm | YPR043W	s894	-0.353889328	-0.701346588
YBL047C	YBL047C ... EDE1 endocytosis molecular function unknown bud neck* | YBL048W	s244,s249	2.296083651	2.581507393
YKR090W	YKR090W ... PXL1 maintenance of cell polarity ( protein binding cytoplasm* | YKR091W	s535	-0.327276315	-0.213292573
YJL020C	YJL020C ... BBC1 actin cytoskeleton organizatio myosin I binding actin cortical patch | YJL022W	s103	-0.918294094	0.57191229
YFL004W	YFL004W ... VTC2 vacuole fusion, non-autophagic molecular function unknown vacuolar membrane | YFL005W	s615,s616	-0.668921216	-0.206888249
YNL312W	YNL312W ... RFA2 DNA recombination* DNA binding "chromosome, telomeric region*" | YNL313C	s115	0.378635037	-0.32787687
YJL020C	YJL020C ... BBC1 actin cytoskeleton organizatio myosin I binding actin cortical patch | YJL022W	s565	-1.022088442	-0.473562867
YJL029C	YJL029C ... VPS53 Golgi to vacuole transport* molecular function unknown cytoplasm* | YJL030W	s790	1.547856027	1.709749858
YLR257W	YLR257W ... YLR257W biological process unknown molecular function unknown cytoplasm | YLR258W	s121	-3.115748303	-0.204248335
YLL021W	YLL021W ... SPA2 actin filament organization* cytoskeletal regulatory protein binbud neck* | YLL022C	s599	0.781152528	0.53499271
YER114C	YER114C ... BOI2 establishment of cell polarity phospholipid binding bud neck* | YER115C	s373,s375	1.140899962	0.080245535
YKL042W	YKL042W ... SPC42 microtubule nucleation* structural constituent of cytoskelecentral plaque of spindle pole body | YKL043W	s151	0.497363854	0.497112772
YDR088C	YDR088C ... SLU7 nuclear mRNA splicing, via spl protein binding* spliceosome complex | YDR089W	t212	-0.459314656	0.383311996
YHR154W	YHR154W ... RTT107 negative regulation of DNA tra molecular function unknown nucleus | YHR155W	s720	0.128924436	-0.001574532
YBR011C	YBR011C ... IPP1 phosphate metabolism inorganic diphosphatase activity cytosol | YBR012C	s266	0.256033218	0.47029903
YJR092W	YJR092W ... BUD4 bud site selection* GTP binding contractile ring (sensu Saccharomyc | YJR093C	s805	0.084638045	-0.182394386
YMR261C	YMR261C ... TPS3 response to stress* "alpha,alpha-trehalose-phosphate syn""alpha,alpha-trehalose-phosphate syn" | YMR262W	s181	1.026157262	0.503065135
YNL002C	YNL002C PAC cluster RLP7 ribosomal large subunit biogen rRNA binding nucleolus | YNL003C	t120	-0.725379028	-1.371545209
YPL071C	YPL071C ... YPL071C biological process unknown molecular function unknown cytoplasm* | YPL072W	s21	-0.356846406	-0.056856424
YDR032C	YDR032C iESR cluster PST2 biological process unknown molecular function unknown cytoplasm* | YDR033W	s175	0.317950347	0.326769895
YNL189W	YNL189W ... SRP1 nucleocytoplasmic transport protein carrier activity cytoplasm* | YNL190W	s28	1.683552865	1.259520498
YKR084C	YKR084C ... HBS1 protein biosynthesis molecular function unknown cytoplasm | YKR085C	s124	-0.647267462	0.139439502
YAR002W	YAR002W ... NUP60 nucleocytoplasmic transport* structural constituent of nuclear pnuclear pore | YAR003W	s312	0.341607202	0.118276099
YCR030C	YCR030C ... SYP1 biological process unknown molecular function unknown bud neck* | YCR031C	s275	-0.346131742	-0.689971307
YMR219W	YMR219W ... ESC1 chromatin silencing at telomer molecular function unknown nucleus | YMR220W	s911	-0.080200154	0.342282518
YLR114C	YLR114C ... AVL9 biological process unknown molecular function unknown cytoplasm | YLR115W	s521	0.551817943	-0.293285553
YOL109W	YOL109W ... ZEO1 cell wall organization and bio molecular function unknown mitochondrion* | YOL110W	s40,t49	-0.533133621	0.461882249
YKL068W	YKL068W ... NUP100 mRNA-nucleus export* structural molecule activity nuclear pore | YKL068W-A	s783	0.263731105	0.129247428
YDR471W	YDR471W RP cluster RPL27B protein biosynthesis structural constituent of ribosome cytosolic large ribosomal subunit ( | YDR472W	s105	-0.620758175	0.699895167
YIR006C	YIR006C ... PAN1 endocytosis* "protein binding, bridging" plasma membrane* | YIR007W	s1135	0.022715824	-0.471704308
YGL093W	YGL093W ... SPC105 microtubule nucleation structural constituent of cytoskelemitochondrion* | YGL094C	t356	0.460925596	0.581078333
YDR333C	YDR333C ... YDR333C biological process unknown molecular function unknown cytoplasm | YDR334W	s160	0.154240264	0.809498732
YKL180W	YKL180W RP cluster RPL17A protein biosynthesis structural constituent of ribosome cytoplasm* | YKL181W	s65	-0.387934057	0.158321669
YMR216C	YMR216C ... SKY1 response to drug* protein kinase activity cytoplasm | YMR217W	s342	1.007133293	-0.573345535
YLR335W	YLR335W ... NUP2 mRNA-nucleus export* structural molecule activity mitochondrion* | YLR336C	s163	-1.048694612	0.650699263
YHR099W	YHR099W ... TRA1 regulation of transcription fr histone acetyltransferase activity histone acetyltransferase complex* | YHR100C	s542	-0.049258173	-0.236245672
YPL085W	YPL085W ... SEC16 vesicle-mediated transport* structural molecule activity endoplasmic reticulum membrane* | YPL086C	s370	0.394136491	0.516393279
YAR042W	YAR042W ... SWH1 steroid biosynthesis phosphatidylinositol binding endoplasmic reticulum* | YAR047C	s442	0.261200509	0.081136957
YDR050C	YDR050C ... TPI1 glycolysis triose-phosphate isomerase activitycytoplasm* | YDR051C	s96	0.593969369	0.602025228
YOL100W	YOL100W ... PKH2 protein amino acid phosphoryla protein kinase activity nucleus | YOL101C	s138	0.134891183	0.032220141
YOR370C	YOR370C ... MRS6 intracellular protein transpor Rab escort protein activity cytoplasm* | YOR371C	s464	-1.111687068	-0.392101836
YOL145C	YOL145C ... CTR9 transcription from RNA polymer RNA polymerase II transcription elonucleus* | YOL146W	s1017	-0.573923171	-0.516508537
YJR104C	YJR104C iESR cluster SOD1 zinc ion homeostasis* "copper, zinc superoxide dismutase a"cytosol* | YJR105W	s99	-1.31144171	0.518922091
YER059W	YER059W ... PCL6 regulation of glycogen biosynt cyclin-dependent protein kinase regcyclin-dependent protein kinase hol | YER060W	s25	0.053004643	0.337424308
YNL102W	YNL102W PAC cluster POL1 DNA replication initiation* alpha DNA polymerase activity alpha DNA polymerase:primase comple | YNL103W	s169	-0.783275771	0.360997882
YGL139W	YGL139W � FLC3 biological process unknown molecular function unknown | Putative FAD transporter, similar to Flc1p and Flc2p; localized to the ERYGL140C	s635	-0.219038776	-0.372377987
YLR429W	YLR429W ... CRN1 actin filament organization* "protein binding, bridging*" actin cortical patch | YLR430W	s463	2.039888033	1.868741017
YER064C	YER064C ... YER064C regulation of transcription molecular function unknown nucleus | YER065C	t445	1.057752509	-0.263731061
YBR059C	YBR059C ... AKL1 actin cytoskeleton organizatio protein kinase activity cytoplasm* | YBR060C	s458	2.985275469	2.277263844
YBR200W	YBR200W ... BEM1 establishment of cell polarity protein binding bud neck* | YBR200W-A	s458,s461	0.089882543	-0.296905698
YBR069C	YBR069C ... TAT1 amino acid transport amino acid transporter activity plasma membrane | YBR070C	s80,s84	-1.623719886	-0.479784106
YGR281W	YGR281W ... YOR1 transport* xenobiotic-transporting ATPase actiplasma membrane | YGR282C	s10	-0.036011318	-0.430049157
YJR083C	YJR083C ... ACF4 actin cytoskeleton organizatio molecular function unknown cellular component unknown | YJR084W	s62	-0.030848401	0.68874665
YOL144W	YOL144W ... NOP8 rRNA processing* molecular function unknown nucleolus | YOL145C	s234,s239	-0.255955014	-0.2571544
YHR082C	YHR082C ... KSP1 protein amino acid phosphoryla protein serine/threonine kinase actnucleus | YHR083W	s1006	-1.176229376	-0.259983465
YML123C	YML123C ... PHO84 phosphate transport* inorganic phosphate transporter actintegral to plasma membrane | YML124C	s581	0.047961556	-0.244197456
YPL124W	YPL124W ... SPC29 microtubule nucleation* structural constituent of cytoskelecentral plaque of spindle pole body | YPL125W	t18	0.113389903	0.085730378
YBL047C	YBL047C ... EDE1 endocytosis molecular function unknown bud neck* | YBL048W	s1100	0.232951917	0.104771108
YDL173W	YDL173W ... YDL173W biological process unknown molecular function unknown cytoplasm | YDL174C	s36	1.674446234	-0.158265193
YGL008C	YGL008C PAC cluster PMA1 regulation of pH* "hydrogen-exporting ATPase activity,"plasma membrane* | YGL009C	t912	-0.138804388	-0.697479057
YBL007C	YBL007C ... SLA1 cell wall organization and bio "protein binding, bridging*" actin cortical patch | YBL008W	t818	-0.42298736	0.024372994
YOL019W	YOL019W ... YOL019W biological process unknown molecular function unknown plasma membrane* | YOL019W-A	s224,s232	-0.864909743	0.506084882
YDR017C	YDR017C ... KCS1 response to stress* inositol or phosphatidylinositol kicytoplasm | YDR018C	s537	-0.006428455	-0.494946747
YLR086W	YLR086W ... SMC4 mitotic sister chromatid segre ATPase activity nuclear condensin complex | YLR087C	s128	-2.14314676	-0.851096639
YDR460W	YDR460W ... TFB3 transcription initiation from general RNA polymerase II transcriptranscription factor TFIIH complex* | YDR461W	t258	-1.102648688	-0.652340941
YPL204W	YPL204W ... HRR25 DNA repair* casein kinase activity nucleus* | YPL205C	s330	0.049000706	0.112289554
YPL085W	YPL085W ... SEC16 vesicle-mediated transport* structural molecule activity endoplasmic reticulum membrane* | YPL086C	s1515	0.011911647	-0.140714577
YJR089W	YJR089W ... BIR1 chromosome segregation molecular function unknown mitochondrion* | YJR090C	s524	-0.557351775	-0.264446351
YDR146C	YDR146C ... SWI5 G1-specific transcription in m transcriptional activator activity cytoplasm* | YDR147W	s664	-0.2631382	0.025116104
YLR337C	YLR337C ... VRP1 endocytosis* actin binding actin cortical patch | YLR338W	s519	0.610739666	0.605224556
YEL017W	YEL017W ... GTT3 glutathione metabolism molecular function unknown cellular component unknown | YEL018W	s116	0.094541211	0.240834177
YER020W	YER020W ... GPA2 sporulation (sensu Fungi)* GTPase activity mitochondrion | YER021W	s61	-0.034306406	1.052331186
YAL003W	YAL003W PAC cluster EFB1 translational elongation translation elongation factor activribosome* | YAL004W	s86	0.286265961	0.374260534
YBR130C	YBR130C ... SHE3 intracellular mRNA localizatio mRNA binding cytoplasm* | YBR131W	s28	0.078887888	0.943057395
YBR080C	YBR080C ... SEC18 ER to Golgi transport* ATPase activity cytoplasm* | YBR081C	t15	1.258480947	1.487484409
YER030W	YER030W � CHZ1 biological process unknown molecular function unknown | Histone chaperone for Htz1p/H2A-H2B dimer; required for the stabilization of the Chz1p-Htz1-H2B complex; has overlapping function with Nap1p; null mutant displays weak sensitivity to MMS and benomyl; contains a highly conserved CHZ motifYER031C	s68,s70	0.268373868	-0.714356174
YBR275C	YBR275C ... RIF1 chromatin silencing at telomer protein binding* nuclear telomere cap complex | YBR276C	s134	0.022570733	0.17700239
YPL075W	YPL075W ... GCR1 positive regulation of transcr DNA binding* nucleus | YPL076W	s564	0.073113247	0.218552427
YBL032W	YBL032W ... HEK2 telomerase-dependent telomere mRNA binding cytoplasm* | YBL033C	s362	-0.761056488	-0.367857404
YOR051C	YOR051C ... YOR051C biological process unknown molecular function unknown nucleus | YOR052C	s30,s33	0.199520312	0.483812913
YHR082C	YHR082C ... KSP1 protein amino acid phosphoryla protein serine/threonine kinase actnucleus | YHR083W	s1014	-0.218359914	-0.095478215
YFR015C	YFR015C ... GSY1 glycogen metabolism glycogen (starch) synthase activitycytoplasm* | YFR016C	s651,s655	-0.227460485	-0.02075593
YDL182W	YDL182W ... LYS20 lysine biosynthesis, aminoadip homocitrate synthase activity nucleus* | YDL183C	t396	-0.227974596	-0.049595474
YHR082C	YHR082C ... KSP1 protein amino acid phosphoryla protein serine/threonine kinase actnucleus | YHR083W	t526	-0.326370436	-0.251641059
YKL140W	YKL140W ... TGL1 lipid metabolism* lipase activity* integral to membrane* | YKL141W	s521	-0.548868334	-0.536742548
YPR091C	YPR091C ... YPR091C biological process unknown molecular function unknown endoplasmic reticulum | YPR092W	s622	-0.313123747	-0.171753762
YPL058C	YPL058C ... PDR12 transport* xenobiotic-transporting ATPase actiplasma membrane | YPL059W	s52	-0.608662299	-0.874900904
YKR018C	YKR018C ... YKR018C biological process unknown molecular function unknown cytoplasm* | YKR019C	s380	0.038054304	-0.123399802
YNL164C	YNL164C ... IBD2 mitotic spindle checkpoint molecular function unknown nucleus | YNL165W	s106	-1.171309908	-0.619681922
YPR018W	YPR018W ... RLF2 nucleosome assembly transcription regulator activity nucleus* | YPR019W	s94	-2.196332604	0.579041772
YOR066W	YOR066W � MSA1 biological process unknown molecular function unknown | Activator of G1-specific transcription factors, MBF and SBF; involved in regulation of the timing of G1-specific gene transcription and cell cycle initiation; localization is cell-cycle dependent and regulated by Cdc28p phosphorylationYOR067C	s268	0.536266075	0.290049079
YCL032W	YCL032W ... STE50 signal transduction during con protein kinase regulator activity cytoplasm | YCL033C	s202	0.9465249	0.846896877
YLR130C	YLR130C ... ZRT2 low-affinity zinc ion transpor low-affinity zinc ion transporter aplasma membrane | YLR131C	s170	-0.100753952	-0.530885961
YLR399C	YLR399C ... BDF1 DNA repair* transcription regulator activity nucleus* | YLR400W	s615	0.149228321	-0.079541224
YIL149C	YIL149C ... MLP2 mRNA-nucleus export* ribonucleoprotein binding mitochondrion* | YIL150C	s1670	0.210906215	0.262130171
YPL124W	YPL124W ... SPC29 microtubule nucleation* structural constituent of cytoskelecentral plaque of spindle pole body | YPL125W	s43	-0.82074767	0.344235738
YPL019C	YPL019C ... VTC3 vacuole fusion, non-autophagic molecular function unknown vacuolar membrane | YPL020C	s621,s622	-0.26102778	-0.353917866
YAR002W	YAR002W ... NUP60 nucleocytoplasmic transport* structural constituent of nuclear pnuclear pore | YAR003W	t460	0.845812276	0.350950299
YDL025C	YDL025C ... YDL025C biological process unknown protein kinase activity cellular component unknown | YDL026W	s60	0.473155194	-0.235347597
YCL054W	YCL054W PAC cluster SPB1 processing of 27S pre-rRNA S-adenosylmethionine-dependent methnucleus* | YCL055W	s505	0.165505563	-0.223986895
YPR018W	YPR018W ... RLF2 nucleosome assembly transcription regulator activity nucleus* | YPR019W	t78	-3.244755831	-0.254815571
YJR012C	YJR012C � Essential protein of unknown function; proposed involvement in transport based on mass spectrometry analysis of copurifying proteins; partially overlaps neighboring ORF, GPI14/YJR013WYJR026W	s176	-0.055220124	-0.443985468
YLR257W	YLR257W ... YLR257W biological process unknown molecular function unknown cytoplasm | YLR258W	s129	2.158950009	2.401547173
YOR287C	YOR287C PAC cluster YOR287C processing of 20S pre-rRNA molecular function unknown cellular component unknown | YOR288C	s14	0.203843355	0.168906515
YDL075W	YDL075W RP cluster RPL31A protein biosynthesis structural constituent of ribosome cytosolic large ribosomal subunit ( | YDL076C	s24	0.392622784	0.355750263
YPL137C	YPL137C � GIP3 biological process unknown molecular function unknown | Glc7-interacting protein whose overexpression relocalizes Glc7p from the nucleus and prevents chromosome segregation; may interact with ribosomes, based on co-purification experimentsYPL138C	s143	-0.661706853	-0.014712848
YBR081C	YBR081C ... SPT7 protein complex assembly* structural molecule activity mitochondrion* | YBR082C	s88	-0.278052937	-0.3281039
YFL007W	YFL007W � BLM10 (BLM3) biological process unknown molecular function unknown mitochondrion | Proteasome activator subunit; found in association with core particles, with and without the 19S regulatory particle; required for resistance to bleomycin, may be involved in protecting against oxidative damage; similar to mammalian PA200YFL008W	s11	-0.042679437	-0.790695197
YER165W	YER165W PAC cluster PAB1 regulation of translational in poly(A) binding cytoplasm* | YER166W	s125	0.962982465	1.253446551
YOR208W	YOR208W ... PTP2 protein amino acid dephosphory protein tyrosine phosphatase activinucleus | YOR209C	s258	0.083022052	0.151970493
YPR190C	YPR190C PAC cluster RPC82 transcription from RNA polymer DNA-directed RNA polymerase activitDNA-directed RNA polymerase III com | YPR191W	s394	-1.385705728	-1.023721408
YGR270W	YGR270W ... YTA7 protein catabolism ATPase activity nucleus | YGR271C-A	t212	-0.004190473	-0.243632945
YMR216C	YMR216C ... SKY1 response to drug* protein kinase activity cytoplasm | YMR217W	s449	0.101999081	-0.138081563
YDR465C	YDR465C PAC cluster RMT2 peptidyl-arginine methylation protein-arginine N-methyltransferascytoplasm* | YDR466W	s181,s184	0.203899863	-0.020704115
YOR144C	YOR144C ... ELG1 DNA replication* molecular function unknown cytoplasm* | YOR145C	s99	-1.966789099	-0.776593081
YAR014C	YAR014C ... BUD14 cellular morphogenesis during molecular function unknown bud neck* | YAR015W	s222	-0.283540258	0.017993633
YMR044W	YMR044W ... IOC4 chromatin remodeling protein binding ISW1 complex | YMR046W-A	s73	-0.029455923	-0.178278545
YCR048W	YCR048W ... ARE1 sterol metabolism sterol O-acyltransferase activity endoplasmic reticulum | YCR049C	s45	0.243790056	0.152847572
YLL043W	YLL043W ... FPS1 transport* transporter activity* cytoplasm* | YLL044W	s212	-0.044045478	-0.058851991
YPL085W	YPL085W ... SEC16 vesicle-mediated transport* structural molecule activity endoplasmic reticulum membrane* | YPL086C	s1778	1.455760023	1.16857937
YGR206W	YGR206W � MVB12 biological process unknown molecular function unknown | ESCRT-I subunit required to stabilize oligomers of the ESCRT-I core complex (Stp22p, Vps28p, Srn2p), which is involved in ubiquitin-dependent sorting of proteins into the endosome; deletion mutant is sensitive to rapamycin and nystatinYGR207C	s94	0.181037046	-0.224364633
YJR089W	YJR089W ... BIR1 chromosome segregation molecular function unknown mitochondrion* | YJR090C	s477	-1.010886575	0.179588125
YLR166C	YLR166C ... SEC10 establishment of cell polarity protein binding exocyst | YLR167W	s485	-0.193751237	-0.171836184
YGR185C	YGR185C PAC cluster TYS1 tyrosyl-tRNA aminoacylation tyrosine-tRNA ligase activity cytoplasm* | YGR186W	t359	0.17761888	-0.175597287
YCL014W	YCL014W ... BUD3 cytokinesis* molecular function unknown bud neck* | YCL016C	s1385	-0.577303403	1.061271802
YOR117W	YOR117W ... RPT5 ubiquitin-dependent protein ca ATPase activity* "proteasome regulatory particle, bas" | YOR118W	s356	0.73104954	0.005812636
YPR091C	YPR091C ... YPR091C biological process unknown molecular function unknown endoplasmic reticulum | YPR092W	s720,s723	0.059036281	-0.269311245
YNR034W	YNR034W ... SOL1 tRNA-nucleus export* molecular function unknown* cytoplasm* | YNR034W-A	t320	0.561934583	-0.170256985
YBR275C	YBR275C ... RIF1 chromatin silencing at telomer protein binding* nuclear telomere cap complex | YBR276C	s1375	-0.718141361	-0.208180885
YDL173W	YDL173W ... YDL173W biological process unknown molecular function unknown cytoplasm | YDL174C	s250,t253	1.028151981	-0.340181024
YJR092W	YJR092W ... BUD4 bud site selection* GTP binding contractile ring (sensu Saccharomyc | YJR093C	s96	0.613739427	0.443784366
YJL146W	YJL146W ... IDS2 meiosis molecular function unknown cytoplasm* | YJL147C	s130	0.143132231	-0.004668038
YBL085W	YBL085W ... BOI1 establishment of cell polarity phospholipid binding bud neck* | YBL086C	s648	1.506796623	-0.133761265
YPL085W	YPL085W ... SEC16 vesicle-mediated transport* structural molecule activity endoplasmic reticulum membrane* | YPL086C	s1611	-0.77484988	-0.88814895
YNL268W	YNL268W ... LYP1 basic amino acid transport basic amino acid transporter activimitochondrion* | YNL269W	s87	0.379146403	-0.029439867
YPL265W	YPL265W ... DIP5 amino acid transport amino acid transporter activity* plasma membrane | YPL266W	s17,s22	0.665961616	-0.181647767
YOR353C	YOR353C ... SOG2 cellular morphogenesis during molecular function unknown cytoplasm* | YOR354C	t214	2.108188199	2.430377006
YBR112C	YBR112C ... CYC8 chromatin remodeling* transcription coactivator activity*nucleus | YBR113W	s741	0.515386611	0.450650088
YKR099W	YKR099W ... BAS1 transcription from RNA polymer RNA polymerase II transcription facnucleus | YKR100C	t258	1.036577523	0.929583269
YBL091C	YBL091C ... MAP2 proteolysis and peptidolysis methionyl aminopeptidase activity cytoplasm | YBL091C-A	s35	0.389010669	-0.013444484
YER155C	YER155C ... BEM2 cell wall organization and bio signal transducer activity* mitochondrion* | YER156C	s1016	-1.120666505	-1.681173545
YHR158C	YHR158C ... KEL1 cellular morphogenesis* molecular function unknown cytoplasm* | YHR159W	s1003	-1.577949442	2.002977744
YJL020C	YJL020C ... BBC1 actin cytoskeleton organizatio myosin I binding actin cortical patch | YJL022W	s158	0.294339787	-0.332838454
YBL085W	YBL085W ... BOI1 establishment of cell polarity phospholipid binding bud neck* | YBL086C	s655	1.047102699	0.014181644
YER143W	YER143W ... DDI1 ubiquitin-dependent protein ca SNARE binding plasma membrane | YER144C	t346	0.059972304	0.270282379
YMR111C	YMR111C ... YMR111C biological process unknown molecular function unknown nucleus | YMR112C	s42	0.41666166	0.163852744
YML072C	YML072C ... TCB3 biological process unknown lipid binding mitochondrion* | YML073C	s1342,t1350	0.035999638	0.409803752
YLR009W	YLR009W PAC cluster RLP24 ribosomal large subunit biogen molecular function unknown nucleolus | YLR010C	s156,s161,s172	0.111975278	-0.02033371
YHR149C	YHR149C ... SKG6 biological process unknown molecular function unknown bud neck* | YHR150W	s251	0.240638787	0.195398807
YML059C	YML059C ... NTE1 phosphatidylcholine metabolism hydrolase activity* endoplasmic reticulum | YML060W	s634	-0.265498118	0.525775458
YMR219W	YMR219W ... ESC1 chromatin silencing at telomer molecular function unknown nucleus | YMR220W	s579	-0.390383646	0.188564507
YFR003C	YFR003C ... YPI1 protein amino acid dephosphory protein phosphatase inhibitor activcellular component unknown | YFR004W	s133	-0.225698283	0.365712216
YOR184W	YOR184W ... SER1 purine base biosynthesis* phosphoserine transaminase activitycytoplasm | YOR185C	t20	-0.113801391	0.041581929
YBR127C	YBR127C ... VMA2 vacuolar acidification hydrogen-transporting ATPase activicytoplasm* | YBR128C	s511,s515	-0.506424712	-0.172096588
YCR011C	YCR011C ... ADP1 transport "ATPase activity, coupled to transme"cytoplasm* | YCR012W	s702	-1.244205167	-0.352203249
YER155C	YER155C ... BEM2 cell wall organization and bio signal transducer activity* mitochondrion* | YER156C	s1012	-0.560598215	-1.414393705
YPL085W	YPL085W ... SEC16 vesicle-mediated transport* structural molecule activity endoplasmic reticulum membrane* | YPL086C	s678	-0.71196703	-0.509049921
YOL051W	YOL051W ... GAL11 transcription from RNA polymer RNA polymerase II transcription medmediator complex | YOL052C	s783	-0.427590244	0.010283824
YLR337C	YLR337C ... VRP1 endocytosis* actin binding actin cortical patch | YLR338W	s522	0.859678763	0.062211435
YJR060W	YJR060W ... CBF1 chromatin assembly or disassem DNA binding* nucleus* | YJR061W	s156	0.346649119	0.35996672
YDR239C	YDR239C ... YDR239C biological process unknown molecular function unknown cytoplasm | YDR240C	s361,s363,s364	0.224547493	0.003762036
YDR309C	YDR309C ... GIC2 establishment of cell polarity small GTPase regulator activity bud tip* | YDR310C	s323	0.400718241	0.87799997
YDR505C	YDR505C ... PSP1 biological process unknown molecular function unknown cytoplasm* | YDR506C	s520	-0.856194539	-0.476797228
YBL034C	YBL034C ... STU1 microtubule nucleation structural constituent of cytoskelespindle pole body | YBL035C	s1018	-0.034321464	-0.102579152
YNL233W	YNL233W ... BNI4 chitin biosynthesis* protein binding bud neck* | YNL234W	s578	0.667558068	-0.428094625
YER164W	YER164W ... CHD1 chromatin remodeling* ATPase activity* mitochondrion* | YER165W	s989	-0.042743806	-0.783517915
YLR398C	YLR398C ... SKI2 mRNA catabolism* RNA helicase activity* cytoplasm* | YLR399C	s209	0.555138105	0.473285152
YGL130W	YGL130W ... CEG1 positive regulation of transcr mRNA guanylyltransferase activity nucleus | YGL131C	s458	0.442694912	0.051392132
YDL122W	YDL122W ... UBP1 protein deubiquitination ubiquitin-specific protease activitcytoplasm* | YDL123W	s776	-1.295322093	-0.417197066
YKL010C	YKL010C ... UFD4 protein monoubiquitination* ubiquitin-protein ligase activity cytoplasm* | YKL011C	s91	-0.136804119	-0.217561509
YLR319C	YLR319C ... BUD6 actin filament organization* cytoskeletal regulatory protein binactin cap* | YLR320W	s327	-0.809207222	0.925529749
YGL253W	YGL253W ... HXK2 replicative cell aging* hexokinase activity nucleus* | YGL254W	s15	1.374053372	0.910844513
YER114C	YER114C ... BOI2 establishment of cell polarity phospholipid binding bud neck* | YER115C	s24	-0.730143623	-1.342688416
YOR287C	YOR287C PAC cluster YOR287C processing of 20S pre-rRNA molecular function unknown cellular component unknown | YOR288C	s42	0.617441785	0.116843807
YMR016C	YMR016C ... SOK2 pseudohyphal growth transcription factor activity nucleus | YMR017W	s771	0.240787229	-0.086720548
YGL208W	YGL208W iESR cluster SIP2 protein amino acid phosphoryla AMP-activated protein kinase activicytoplasm* | YGL209W	s133,s137	-0.155771929	-0.138987736
YLL021W	YLL021W ... SPA2 actin filament organization* cytoskeletal regulatory protein binbud neck* | YLL022C	s979	0.645007533	0.938416957
YPR104C	YPR104C ... FHL1 rRNA processing* transcription factor activity nucleus* | YPR105C	s393	-0.260035432	-0.33011812
YKL166C	YKL166C ... TPK3 protein amino acid phosphoryla protein serine/threonine kinase actcytoplasm* | YKL167C	s15	-0.316642609	-0.530459118
YMR086W	YMR086W ... YMR086W biological process unknown molecular function unknown cytoplasm | YMR087W	s816,s818	0.215396898	0.162578905
YLR337C	YLR337C ... VRP1 endocytosis* actin binding actin cortical patch | YLR338W	s709,s720	-0.027074566	-0.760317071
YDL031W	YDL031W PAC cluster DBP10 35S primary transcript process ATP-dependent RNA helicase activitynucleolus | YDL032W	s101	0.243687758	0.040856583
YMR117C	YMR117C ... SPC24 chromosome segregation* structural constituent of cytoskelecondensed nuclear chromosome kineto | YMR118C	t130	0.592676738	0.088464253
YDR146C	YDR146C ... SWI5 G1-specific transcription in m transcriptional activator activity cytoplasm* | YDR147W	s505	-0.191646336	0.027284442
YER022W	YER022W ... SRB4 transcription from RNA polymer RNA polymerase II transcription medmediator complex | YER023W	s57	-1.433317374	0.042268646
YNL268W	YNL268W ... LYP1 basic amino acid transport basic amino acid transporter activimitochondrion* | YNL269W	s5	0.283374478	-0.370027036
YCL014W	YCL014W ... BUD3 cytokinesis* molecular function unknown bud neck* | YCL016C	t1157,s1160	-0.56352314	-0.532082284
YFL007W	YFL007W � BLM10 (BLM3) biological process unknown molecular function unknown mitochondrion | Proteasome activator subunit; found in association with core particles, with and without the 19S regulatory particle; required for resistance to bleomycin, may be involved in protecting against oxidative damage; similar to mammalian PA200YFL008W	s62,t64	-0.643338818	1.465780437
YLR335W	YLR335W ... NUP2 mRNA-nucleus export* structural molecule activity mitochondrion* | YLR336C	s163,s164,s165	-0.177417949	0.117864953
YOL078W	YOL078W ... AVO1 regulation of cell growth molecular function unknown cytoplasm | YOL079W	s552,s555	-1.305140348	-1.988849967
YOL123W	YOL123W ... HRP1 mRNA polyadenylylation* RNA binding cytoplasm* | YOL124C	s462	0.642050987	0.136647474
YOL109W	YOL109W ... ZEO1 cell wall organization and bio molecular function unknown mitochondrion* | YOL110W	s40	-0.257478401	0.454650642
YDR365C	YDR365C PAC cluster ESF1 rRNA processing RNA binding nucleus* | YDR366C	s86	0.012675654	-0.425200944
YHR158C	YHR158C ... KEL1 cellular morphogenesis* molecular function unknown cytoplasm* | YHR159W	s703	1.426030065	0.728756791
YMR212C	YMR212C PAC cluster EFR3 cellular morphogenesis molecular function unknown mitochondrion | YMR213W	s771	-0.449635703	-0.213513377
YDR302W	YDR302W ... GPI11 GPI anchor biosynthesis phosphoethanolamine N-methyltransfeendoplasmic reticulum* | YDR303C	s16	2.723130683	2.798961494
YBR157C	YBR157C ... ICS2 biological process unknown molecular function unknown cellular component unknown | YBR158W	s217	-3.090167754	0.116930658
YDR217C	YDR217C ... RAD9 DNA repair* protein binding nucleus | YDR218C	s26	-0.240544356	-0.300816474
YKL054C	YKL054C ... DEF1 ubiquitin-dependent protein ca molecular function unknown nucleus | YKL055C	s646	0.431643445	0.560290851
YHR027C	YHR027C ... RPN1 ubiquitin-dependent protein ca endopeptidase activity* cytoplasm* | YHR028C	t24	-0.893582161	-0.245539248
YHR107C	YHR107C ... CDC12 cell wall organization and bio GTPase activity* cytoplasm* | YHR108W	s337	-1.696507239	-0.805607883
YNL068C	YNL068C ... FKH2 pseudohyphal growth* transcription factor activity nucleus | YNL069C	s818	0.583002194	0.156342165
YHR040W	YHR040W ... BCD1 snoRNA metabolism nucleic acid binding cytoplasm* | YHR041C	s330	-0.018503238	-0.496821947
YML123C	YML123C ... PHO84 phosphate transport* inorganic phosphate transporter actintegral to plasma membrane | YML124C	s316	-0.168325897	-0.031448861
YOR042W	YOR042W ... CUE5 biological process unknown molecular function unknown cytoplasm | YOR043W	s407	0.02971259	0.094284658
YOL109W	YOL109W ... ZEO1 cell wall organization and bio molecular function unknown mitochondrion* | YOL110W	s25	0.301484837	0.201812957
YNR049C	YNR049C ... MSO1 sporulation (sensu Fungi)* molecular function unknown microsome | YNR050C	s100	1.287689103	0.801894349
YGR186W	YGR186W ... TFG1 transcription initiation from general RNA polymerase II transcriptranscription factor TFIIF complex | YGR187C	s515	-0.344574006	-0.074379934
YHR016C	YHR016C ... YSC84 endocytosis* molecular function unknown actin cortical patch | YHR017W	s301	-0.345923556	-0.729248022
YDR096W	YDR096W iESR cluster GIS1 spore wall assembly (sensu Fun transcription factor activity nucleus* | YDR097C	s747	1.464096316	0.870197709
YOR098C	YOR098C ... NUP1 mRNA-nucleus export* protein binding* nuclear pore | YOR099W	s603	-0.276752135	1.027409248
YHR158C	YHR158C ... KEL1 cellular morphogenesis* molecular function unknown cytoplasm* | YHR159W	s748	-0.434790776	0.222810587
YOL059W	YOL059W ... GPD2 glycerol metabolism glycerol-3-phosphate dehydrogenase mitochondrion* | YOL060C	s72	-1.216865199	-1.15565819
YFL042C	YFL042C ... YFL042C biological process unknown molecular function unknown cellular component unknown | YFL044C	s103	0.138593228	-0.177607251
YKL042W	YKL042W ... SPC42 microtubule nucleation* structural constituent of cytoskelecentral plaque of spindle pole body | YKL043W	s284	0.099452132	-0.147523508
YDR090C	YDR090C ... YDR090C biological process unknown molecular function unknown integral to membrane | YDR091C	s229	-1.617152192	-0.918276353
YNL020C	YNL020C ... ARK1 protein amino acid phosphoryla protein serine/threonine kinase actactin cortical patch | YNL021W	s635	0.123406915	-0.143402067
YGR006W	YGR006W ... PRP18 nuclear mRNA splicing, via spl protein binding* spliceosome complex | YGR007W	s53,t54,s60	0.001254553	-0.12380161
YOR176W	YOR176W ... HEM15 heme biosynthesis ferrochelatase activity mitochondrial inner membrane | YOR177C	s102	0.001246317	-0.154681212
YER176W	YER176W ... ECM32 regulation of translational te DNA helicase activity* polysome | YER177W	s392	-1.169422116	-0.205831997
YKL152C	YKL152C ... GPM1 glycolysis* phosphoglycerate mutase activity cytosol | YKL153W	s197	0.405675135	0.167837586
YMR291W	YMR291W iESR cluster YMR291W biological process unknown protein kinase activity cytoplasm* | YMR292W	s543	0.663373282	0.421507901
YNL054W	YNL054W ... VAC7 vacuole inheritance* enzyme regulator activity cytoplasm* | YNL055C	s494	-0.037376379	0.446642527
YDR170C	YDR170C ... SEC7 ER to Golgi transport* ARF guanyl-nucleotide exchange factcytosol* | YDR171W	s19	0.632118684	0.724970983
YLR146C	YLR146C PAC cluster SPE4 pantothenate biosynthesis* spermine synthase activity cytoplasm | YLR147C	s5	-0.461725845	0.100618151
YBR215W	YBR215W ... HPC2 G1/S-specific transcription in transcription regulator activity nucleus | YBR216C	s435	-0.599133247	0.443884875
YNL102W	YNL102W PAC cluster POL1 DNA replication initiation* alpha DNA polymerase activity alpha DNA polymerase:primase comple | YNL103W	s169,s170	-0.675164032	0.136897335
YGR271C-A	YGR271C-A ... EFG1 biological process unknown molecular function unknown nucleolus | Essential protein required for maturation of 18S rRNA; null mutant is sensitive to hydroxyurea and is delayed in recovering from alpha-factor arrest; green fluorescent protein (GFP)-fusion protein localizes to the nucleolusYGR271W	s199	0.699399294	0.707096098
YGR240C	YGR240C ... PFK1 glycolysis 6-phosphofructokinase activity cytoplasm* | YGR240C-A	s188	0.940752472	0.852466497
YOL059W	YOL059W ... GPD2 glycerol metabolism glycerol-3-phosphate dehydrogenase mitochondrion* | YOL060C	s72,s75	-1.760289259	-1.2324765
YML020W	YML020W ... YML020W biological process unknown molecular function unknown cellular component unknown | YML021C	s9	0.478252374	-0.096128918
YER033C	YER033C ... ZRG8 biological process unknown molecular function unknown cytoplasm* | YER034W	s275	0.683501771	0.056464516
YML072C	YML072C ... TCB3 biological process unknown lipid binding mitochondrion* | YML073C	t1350	0.005698713	-0.028570557
YMR044W	YMR044W ... IOC4 chromatin remodeling protein binding ISW1 complex | YMR046W-A	s242	-0.630625543	-0.095355931
YOR261C	YOR261C ... RPN8 ubiquitin-dependent protein ca molecular function unknown "proteasome regulatory particle, lid" | YOR262W	s317	-0.127036153	-0.043927803
YKL105C	YKL105C ... YKL105C biological process unknown molecular function unknown cellular component unknown | YKL106C-A	s524	0.412863569	0.282524323
YMR309C	YMR309C PAC cluster NIP1 translational initiation translation initiation factor activcytoplasm* | YMR310C	s98,s99,s103	0.217530467	-0.112001043
YHR117W	YHR117W ... TOM71 biological process unknown protein transporter activity mitochondrial outer membrane | YHR118C	s55	-0.882450207	-0.606510435
YDR418W	YDR418W RP cluster RPL12B protein biosynthesis* structural constituent of ribosome cytosolic large ribosomal subunit ( | YDR419W	s38	0.326560747	0.218324526
YFL004W	YFL004W ... VTC2 vacuole fusion, non-autophagic molecular function unknown vacuolar membrane | YFL005W	s583	-3.810274469	-2.170895353
YIL147C	YIL147C ... SLN1 protein amino acid phosphoryla osmosensor activity* plasma membrane | YIL148W	s833	-0.360326328	-0.241239978
YBR245C	YBR245C ... ISW1 chromatin remodeling ATPase activity ISW1 complex | YBR246W	s846	-0.135714601	-0.215695998
YGR281W	YGR281W ... YOR1 transport* xenobiotic-transporting ATPase actiplasma membrane | YGR282C	s24	0.640079351	-0.203254675
YDR096W	YDR096W iESR cluster GIS1 spore wall assembly (sensu Fun transcription factor activity nucleus* | YDR097C	s696	1.31301038	1.065693274
YPL274W	YPL274W ... SAM3 S-adenosylmethionine transport S-adenosylmethionine transporter acplasma membrane | YPL277C	s10	-0.9264866	-1.756941956
YGR270W	YGR270W ... YTA7 protein catabolism ATPase activity nucleus | YGR271C-A	s125	0.56715586	-0.810478927
YLR335W	YLR335W ... NUP2 mRNA-nucleus export* structural molecule activity mitochondrion* | YLR336C	s203,s205	0.268809168	0.021557352
YBL085W	YBL085W ... BOI1 establishment of cell polarity phospholipid binding bud neck* | YBL086C	t647	1.037797118	0.031759973
YML006C	YML006C ... GIS4 intracellular signaling cascad molecular function unknown cytoplasm | YML007C-A	s720	-1.380036925	1.134914397
YBR189W	YBR189W RP cluster RPS9B protein biosynthesis* structural constituent of ribosome cytosolic small ribosomal subunit ( | YBR190W	s184	0.283148412	-0.099872738
YGL076C	YGL076C RP cluster RPL7A protein biosynthesis structural constituent of ribosome cytosolic large ribosomal subunit ( | YGL077C	s228	-0.044771095	0.241994114
YKL213C	YKL213C ... DOA1 ubiquitin-dependent protein ca molecular function unknown cytoplasm* | YKL214C	s332	-0.552175086	0.235317206
YLR206W	YLR206W ... ENT2 endocytosis* clathrin binding actin cortical patch | YLR207W	s167	-1.974134414	-2.381571262
YNL157W	YNL157W ... YNL157W biological process unknown molecular function unknown cytoplasm* | YNL158W	s32	0.500846453	1.014916422
YNL068C	YNL068C ... FKH2 pseudohyphal growth* transcription factor activity nucleus | YNL069C	s683	-1.922803168	-1.254688089
YJL095W	YJL095W ... BCK1 protein amino acid phosphoryla MAP kinase kinase kinase activity intracellular | YJL096W	s795	1.505065242	1.087865447
YLR319C	YLR319C ... BUD6 actin filament organization* cytoskeletal regulatory protein binactin cap* | YLR320W	s233	-0.145541251	0.178233645
YDL195W	YDL195W ... SEC31 ER to Golgi transport structural molecule activity COPII vesicle coat | YDL196W	s999	0.446069256	0.295568617
YIL036W	YIL036W ... CST6 transcription initiation from specific RNA polymerase II transcrinucleus | YIL037C	s396	0.501347904	0.566219424
YML123C	YML123C ... PHO84 phosphate transport* inorganic phosphate transporter actintegral to plasma membrane | YML124C	s316,t317,s321	-1.245508122	-2.04079313
YMR004W	YMR004W ... MVP1 protein-vacuolar targeting molecular function unknown cytoplasm | YMR005W	s162	0.231306421	0.182875264
YDR239C	YDR239C ... YDR239C biological process unknown molecular function unknown cytoplasm | YDR240C	s683	0.113058287	-0.456364193
YAR014C	YAR014C ... BUD14 cellular morphogenesis during molecular function unknown bud neck* | YAR015W	s212,s222	0.244674817	0.454288053
YDR217C	YDR217C ... RAD9 DNA repair* protein binding nucleus | YDR218C	s729	0.004106808	-0.390417714
YLR187W	YLR187W ... SKG3 biological process unknown molecular function unknown cytoplasm* | YLR188W	s25	-0.267381559	-0.403445089
YHL025W	YHL025W ... SNF6 chromatin remodeling general RNA polymerase II transcripSWI/SNF complex* | YHL026C	t165	0.407548758	0.171561961
YJL033W	YJL033W PAC cluster HCA4 35S primary transcript process ATP-dependent RNA helicase activitynucleolus | YJL034W	s714	0.087008819	-0.485314131
YPL057C	YPL057C ... SUR1 sphingolipid biosynthesis* mannosyltransferase activity* intracellular | YPL058C	s349	-0.296939672	-0.428981495
YPR171W	YPR171W ... BSP1 actin cytoskeleton organizatio "protein binding, bridging" bud neck* | YPR172W	s79	0.423788606	0.111245659
YOR217W	YOR217W PAC cluster RFC1 DNA repair* purine nucleotide binding DNA replication factor C complex | YOR218C	s79	-0.099433745	0.119933569
YNR013C	YNR013C ... PHO91 phosphate transport phosphate transporter activity membrane | YNR014W	s295	-0.430375751	-0.774528796
YOR069W	YOR069W ... VPS5 protein-Golgi retention* protein transporter activity endosome* | YOR070C	s184	-0.80297763	0.987193434
YDR508C	YDR508C ... GNP1 amino acid transport amino acid transporter activity* mitochondrion* | YDR509W	s29	-0.07824071	-0.85027899
YGL139W	YGL139W � FLC3 biological process unknown molecular function unknown | Putative FAD transporter, similar to Flc1p and Flc2p; localized to the ERYGL140C	s663	0.463511565	0.233438473
YGL139W	YGL139W � FLC3 biological process unknown molecular function unknown | Putative FAD transporter, similar to Flc1p and Flc2p; localized to the ERYGL140C	s779	-0.581643575	-0.577580438
YAR002W	YAR002W ... NUP60 nucleocytoplasmic transport* structural constituent of nuclear pnuclear pore | YAR003W	s81	0.369402939	0.31903212
YDL225W	YDL225W ... SHS1 establishment of cell polarity structural constituent of cytoskeleseptin ring | YDL226C	s447	0.657851842	0.177500164
YLR375W	YLR375W ... STP3 biological process unknown molecular function unknown nucleus | YLR376C	s215	0.508071822	-0.121456748
YPL032C	YPL032C ... SVL3 endocytosis molecular function unknown cytoplasm* | YPL033C	s646	1.106053587	0.817294762
YOR220W	YOR220W � iESR cluster RCN2 biological process unknown molecular function unknown | Protein of unknown function; green fluorescent protein (GFP)-fusion protein localizes to the cytoplasm and is induced in response to the DNA-damaging agent MMS; phosphorylated in response to alpha factorYOR221C	s104	-0.524476035	-0.464495969
YPL221W	YPL221W � FLC1 (BOP1) DNA replication initiation* chromatin binding* cytoplasm* | Putative FAD transporter; required for uptake of FAD into endoplasmic reticulum; involved in cell wall maintenanceYPL222W	s640	-0.842023997	-0.794870362
YBR069C	YBR069C ... TAT1 amino acid transport amino acid transporter activity plasma membrane | YBR070C	s84	-1.317450197	-0.423033505
YBR069C	YBR069C ... TAT1 amino acid transport amino acid transporter activity plasma membrane | YBR070C	s20	-0.078261761	-0.175468375
YBL092W	YBL092W RP cluster RPL32 protein biosynthesis structural constituent of ribosome cytosolic large ribosomal subunit ( | YBL093C	s3	0.161666166	-0.026800881
YKR072C	YKR072C ... SIS2 G1/S transition of mitotic cel phosphopantothenoylcysteine decarbocytoplasm* | YKR073C	s47,s50	0.080269525	0.698645314
YGR196C	YGR196C ... FYV8 biological process unknown molecular function unknown cytoplasm | YGR197C	s92	-0.982337588	-0.785896112
YBL032W	YBL032W ... HEK2 telomerase-dependent telomere mRNA binding cytoplasm* | YBL033C	s360,s362	-0.590781887	0.183243083
YLR187W	YLR187W ... SKG3 biological process unknown molecular function unknown cytoplasm* | YLR188W	s701	-0.499581936	-0.131885462
YNL245C	YNL245C ... CWC25 nuclear mRNA splicing, via spl molecular function unknown spliceosome complex | YNL246W	t109	2.141836491	2.195033236
YDR201W	YDR201W ... SPC19 mitotic spindle organization a structural constituent of cytoskelespindle pole body* | YDR202C	s116	-0.117566911	0.469149949
YOL145C	YOL145C ... CTR9 transcription from RNA polymer RNA polymerase II transcription elonucleus* | YOL146W	s1046,s1054	0.387285126	-1.061044901
YPL106C	YPL106C ... SSE1 protein folding unfolded protein binding cytoplasm | YPL107W	s424	-0.179322141	0.182356931
YPL019C	YPL019C ... VTC3 vacuole fusion, non-autophagic molecular function unknown vacuolar membrane | YPL020C	s198	-0.146117016	-0.818251392
YDR447C	YDR447C RP cluster RPS17B protein biosynthesis* structural constituent of ribosome cytosolic small ribosomal subunit ( | YDR448W	s89	-0.971570302	-0.779871364
YML123C	YML123C ... PHO84 phosphate transport* inorganic phosphate transporter actintegral to plasma membrane | YML124C	s316,s321	-0.390311106	-0.477375844
YNL225C	YNL225C ... CNM67 microtubule nucleation* structural constituent of cytoskelespindle pole body* | YNL226W	s85,s89	-0.041462484	0.314865845
YHR154W	YHR154W ... RTT107 negative regulation of DNA tra molecular function unknown nucleus | YHR155W	s800	-0.057820109	-0.136963666
YHR146W	YHR146W ... CRP1 biological process unknown DNA binding nucleus | YHR147C	s343	0.627987199	0.769179903
YFR005C	YFR005C ... SAD1 nuclear mRNA splicing, via spl "RNA splicing factor activity, trans"nucleus | YFR006W	s10	-0.374325749	-0.349803087
YAR042W	YAR042W ... SWH1 steroid biosynthesis phosphatidylinositol binding endoplasmic reticulum* | YAR047C	s678	0.619947454	-0.114256346
YFR010W	YFR010W ... UBP6 protein deubiquitination ubiquitin-specific protease activitproteasome regulatory particle (sen | YFR011C	s470	0.091061486	-0.12208528
YKL179C	YKL179C ... COY1 Golgi vesicle transport molecular function unknown Golgi membrane | YKL180W	s364	-0.133221676	-0.273859712
YGR145W	YGR145W PAC cluster ENP2 rRNA processing molecular function unknown nucleolus | YGR146C	s529	0.2176182	-0.168908958
YKL105C	YKL105C ... YKL105C biological process unknown molecular function unknown cellular component unknown | YKL106C-A	s317	0.054690802	-0.395404586
YOL013C	YOL013C ... HRD1 ER-associated protein cataboli ubiquitin-protein ligase activity endoplasmic reticulum membrane | YOL013W-A	s475	-0.850561202	-0.932291799
YJL005W	YJL005W ... CYR1 meiosis* adenylate cyclase activity mitochondrion* | YJL006C	t371	0.82877267	1.105792195
YML123C	YML123C ... PHO84 phosphate transport* inorganic phosphate transporter actintegral to plasma membrane | YML124C	s321	0.174857342	0.026161691
YDL108W	YDL108W ... KIN28 protein amino acid phosphoryla general RNA polymerase II transcriptranscription factor TFIIH complex | YDL109C	t162	0.125802739	-0.178767348
YPL085W	YPL085W ... SEC16 vesicle-mediated transport* structural molecule activity endoplasmic reticulum membrane* | YPL086C	s44	-0.204925011	-0.713595476
YNL330C	YNL330C ... RPD3 chromatin silencing at telomer histone deacetylase activity histone deacetylase complex | YNL331C	t394	-0.25611255	-0.586993024
YLR413W	YLR413W PAC cluster YLR413W biological process unknown molecular function unknown cellular component unknown | YLR414C	s665	-0.029538985	-0.617573745
YER114C	YER114C ... BOI2 establishment of cell polarity phospholipid binding bud neck* | YER115C	s723	-1.784725164	-0.056372918
YBR060C	YBR060C ... ORC2 DNA replication initiation* DNA replication origin binding pre-replicative complex* | YBR061C	s188	0.30250995	0.222526848
YCL010C	YCL010C ... SGF29 histone acetylation molecular function unknown SAGA complex | YCL011C	s139	-0.609539203	-0.697045179
YBR289W	YBR289W ... SNF5 chromatin remodeling general RNA polymerase II transcripSWI/SNF complex* | YBR290W	s818	0.176323092	0.347663939
YOR127W	YOR127W ... RGA1 actin filament organization* signal transducer activity* intracellular | YOR128C	s445	-0.867604481	-0.283138738
YNL268W	YNL268W ... LYP1 basic amino acid transport basic amino acid transporter activimitochondrion* | YNL269W	t90	-1.090292453	-1.41641584
YAL019W	YAL019W ... FUN30 chromosome organization and bi molecular function unknown nucleus* | YAL020C	t131	0.823060295	0.221859167
YOL059W	YOL059W ... GPD2 glycerol metabolism glycerol-3-phosphate dehydrogenase mitochondrion* | YOL060C	s75	-1.724980805	-1.695325299
YNL233W	YNL233W ... BNI4 chitin biosynthesis* protein binding bud neck* | YNL234W	s618	0.070351137	0.478768903
YKL105C	YKL105C ... YKL105C biological process unknown molecular function unknown cellular component unknown | YKL106C-A	s556	-0.044922458	-0.119464371
YPL195W	YPL195W ... APL5 vesicle-mediated transport* molecular function unknown AP-3 adaptor complex | YPL196W	s918	0.037691013	-0.107686912
YJL042W	YJL042W ... MHP1 cell wall organization and bio structural constituent of cytoskelemicrotubule | YJL043W	s176	0.259983991	-0.78951093
YMR011W	YMR011W ... HXT2 hexose transport glucose transporter activity* plasma membrane | YMR012W	t29,s32	-0.385254374	-0.762665655
YNL309W	YNL309W ... STB1 G1/S transition of mitotic cel transcriptional activator activity cytoplasm* | YNL310C	t99	0.107383959	-0.269203559
YOR140W	YOR140W ... SFL1 negative regulation of transcr specific transcriptional repressor nuclear chromosome | YOR141C	s556	2.188479404	1.801328348
YPL195W	YPL195W ... APL5 vesicle-mediated transport* molecular function unknown AP-3 adaptor complex | YPL196W	s888	-0.040233424	-0.287501483
YOR008C	YOR008C ... SLG1 cell wall organization and bio transmembrane receptor activity membrane fraction* | YOR008C-A	s353	-0.935266806	-0.678619528
YER164W	YER164W ... CHD1 chromatin remodeling* ATPase activity* mitochondrion* | YER165W	s36	-0.127343273	-0.342458151
YER114C	YER114C ... BOI2 establishment of cell polarity phospholipid binding bud neck* | YER115C	s667	0.599170073	0.259862485
YPR171W	YPR171W ... BSP1 actin cytoskeleton organizatio "protein binding, bridging" bud neck* | YPR172W	s39	-0.176007997	0.078489302
YAL041W	YAL041W ... CDC24 establishment of cell polarity signal transducer activity* nucleus* | YAL042W	s100	-0.15054055	-0.716578012
YCL014W	YCL014W ... BUD3 cytokinesis* molecular function unknown bud neck* | YCL016C	s1149	-0.86435942	1.049831914
YBR007C	YBR007C ... DSF2 biological process unknown molecular function unknown cellular component unknown | YBR008C	t367	-0.538728268	-0.857883685
YBR059C	YBR059C ... AKL1 actin cytoskeleton organizatio protein kinase activity cytoplasm* | YBR060C	s1072	0.821883844	0.50767882
YJL095W	YJL095W ... BCK1 protein amino acid phosphoryla MAP kinase kinase kinase activity intracellular | YJL096W	s1061	-0.443786079	-0.922151375
YNL183C	YNL183C iESR cluster NPR1 regulation of nitrogen utiliza kinase activity cytoplasm | YNL184C	s249	-1.905912449	-1.91832731
YBL085W	YBL085W ... BOI1 establishment of cell polarity phospholipid binding bud neck* | YBL086C	s412	1.017647221	0.20946817
YDR361C	YDR361C PAC cluster BCP1 biological process unknown molecular function unknown cytoplasm* | YDR362C	t205	-0.338513964	-0.025202889
YGR251W	YGR251W PAC cluster YGR251W processing of 20S pre-rRNA molecular function unknown nucleus* | YGR252W	s163,s165	0.31042958	0.17125029
YER002W	YER002W ... NOP16 ribosomal large subunit biogen molecular function unknown nucleus* | YER003C	s176	-0.12296516	1.534836734
YOR123C	YOR123C ... LEO1 transcription from RNA polymer RNA polymerase II transcription elonucleus* | YOR124C	s372	-0.525560208	-0.007143892
YDL191W	YDL191W RP cluster RPL35A protein biosynthesis structural constituent of ribosome cytosolic large ribosomal subunit ( | YDL192W	s40	-0.327131061	-0.455130665
YOL070C	YOL070C � NBA1 biological process unknown molecular function unknown | Protein of unknown function, localizes to the bud neck and cytoplasm; interacts with Nap1p; may interact with ribosomes, based on co-purification experiments; potential Cdc28p substrateYOL071W	s38	1.305313301	0.507760385
YGR186W	YGR186W ... TFG1 transcription initiation from general RNA polymerase II transcriptranscription factor TFIIF complex | YGR187C	t673	-0.393482037	-0.079942814
YHR146W	YHR146W ... CRP1 biological process unknown DNA binding nucleus | YHR147C	s156	-3.29140483	0.26555872
YML123C	YML123C ... PHO84 phosphate transport* inorganic phosphate transporter actintegral to plasma membrane | YML124C	t317,s321	-0.086947975	-0.564116232
YNL042W	YNL042W ... BOP3 response to mercury ion molecular function unknown cytoplasm* | YNL042W-B	s103	0.203310508	0.194990647
YMR011W	YMR011W ... HXT2 hexose transport glucose transporter activity* plasma membrane | YMR012W	t29	-0.539141667	-0.78493909
YPL150W	YPL150W ... YPL150W biological process unknown protein kinase activity cellular component unknown | YPL151C	s505	-1.107906385	-1.022612299
YJL212C	YJL212C ... OPT1 sulfur metabolism oligopeptide transporter activity endoplasmic reticulum* | YJL213W	s67	-0.707339058	-1.343940593
YBR031W	YBR031W RP cluster RPL4A protein biosynthesis structural constituent of ribosome cytosolic large ribosomal subunit ( | YBR032W	s284	-0.079165001	0.1708537
YDR458C	YDR458C � HEH2 biological process unknown molecular function unknown | Inner nuclear membrane (INM) protein; contains helix-extension-helix (HEH) motif, nuclear localization signal sequence; targeting to the INM requires the Srp1p-Kap95p karyopherins and the Ran cycleYDR459C	s141	0.398449973	0.090893096
YHR102W	YHR102W ... KIC1 cell wall organization and bio kinase activity cytoplasm* | YHR103W	s724	0.382378002	0.316059996
YGR178C	YGR178C ... PBP1 mRNA polyadenylylation molecular function unknown cytoplasm* | YGR179C	s436	0.910381057	0.692971533
YDR135C	YDR135C ... YCF1 response to metal ion* bilirubin transporter activity* vacuolar membrane | YDR136C	s908,t911,s914	-0.385405527	-0.162059456
YCL014W	YCL014W ... BUD3 cytokinesis* molecular function unknown bud neck* | YCL016C	s1614	0.260234176	0.150371914
YLR429W	YLR429W ... CRN1 actin filament organization* "protein binding, bridging*" actin cortical patch | YLR430W	s454	-2.270950508	-0.873849785
YKL054C	YKL054C ... DEF1 ubiquitin-dependent protein ca molecular function unknown nucleus | YKL055C	s273	1.005314571	0.6544685
YGR090W	YGR090W ... UTP22 35S primary transcript process snoRNA binding nucleus* | YGR091W	s10	-0.66103144	-0.369400509
YMR014W	YMR014W PAC cluster BUD22 bud site selection molecular function unknown nucleus | YMR015C	t257	-0.262302525	-0.173109267
YNL032W	YNL032W ... SIW14 endocytosis* protein tyrosine phosphatase activicytoplasm | YNL033W	s94	-0.005539883	0.061968428
YKR071C	YKR071C ... DRE2 biological process unknown molecular function unknown cytoplasm | YKR072C	s158	3.149009555	2.235080273
YDR122W	YDR122W ... KIN1 exocytosis protein kinase activity plasma membrane* | YDR123C	t592	0.241454604	-0.433196117
YOR042W	YOR042W ... CUE5 biological process unknown molecular function unknown cytoplasm | YOR043W	s91	-0.06111553	0.434956011
YDR168W	YDR168W ... CDC37 signal transduction* unfolded protein binding cytoplasm | YDR169C	s14,s17	0.169155294	-0.053727385
YIL142W	YIL142W ... CCT2 protein folding* unfolded protein binding cytoplasm* | YIL143C	s254	0.649357861	0.577865162
YDL035C	YDL035C ... GPR1 pseudohyphal growth* G-protein coupled receptor activityplasma membrane | YDL036C	s860	0.251696292	0.077477071
YNL233W	YNL233W ... BNI4 chitin biosynthesis* protein binding bud neck* | YNL234W	s247	0.706958489	0.230077734
YHR084W	YHR084W ... STE12 pseudohyphal growth* transcription factor activity nucleus | YHR085W	s226	-1.727407889	0.271702518
YOR004W	YOR004W � PAC cluster UTP23 rRNA processing* molecular function unknown | Essential nucleolar protein that is a component of the SSU (small subunit) processome involved in 40S ribosomal subunit biogenesis; has homology to PINc domain protein Fcf1p, although the PINc domain of Utp23p is not required for functionYOR005C	s215	0.767304524	0.127064276
YDL051W	YDL051W PAC cluster LHP1 tRNA processing RNA binding nucleus* | YDL052C	s263	0.314531474	-0.339962687
YML006C	YML006C ... GIS4 intracellular signaling cascad molecular function unknown cytoplasm | YML007C-A	s304	0.265845692	-0.245264287
YML123C	YML123C ... PHO84 phosphate transport* inorganic phosphate transporter actintegral to plasma membrane | YML124C	s316,t317	-1.038380131	-1.420444809
YJR093C	YJR093C ... FIP1 mRNA polyadenylylation* protein binding* mRNA cleavage and polyadenylation s | YJR094C	s50	0.240393001	0.447543932
YNL267W	YNL267W ... PIK1 sporulation (sensu Fungi)* 1-phosphatidylinositol 4-kinase actnucleus* | YNL268W	s10	-0.061691841	1.153365252
YOL082W	YOL082W iESR cluster ATG19 protein-vacuolar targeting protein binding cytoplasm* | YOL083W	s136	0.133266692	-0.134537723
YGR285C	YGR285C PAC cluster ZUO1 protein folding unfolded protein binding cytoplasm* | YGR286C	s50	0.284914472	0.24524677
YMR086W	YMR086W ... YMR086W biological process unknown molecular function unknown cytoplasm | YMR087W	s235,s238	-0.075959419	-0.271382452
YFR015C	YFR015C ... GSY1 glycogen metabolism glycogen (starch) synthase activitycytoplasm* | YFR016C	s651	-0.630315261	-0.244492298
YGR116W	YGR116W ... SPT6 regulation of transcription, D RNA polymerase II transcription elonucleus* | YGR117C	s134	0.165354623	-0.192204325
YMR192W	YMR192W ... GYL1 ER to Golgi transport* protein binding cytoplasm* | YMR193C-A	s37	-0.716203194	0.334905364
YLR442C	YLR442C ... SIR3 double-strand break repair via histone binding* mitochondrion* | YLR443W	t454	-0.000632567	-0.569796474
YBL051C	YBL051C ... PIN4 G2/M transition of mitotic cel molecular function unknown cytoplasm | YBL052C	s194	0.401654989	0.121021406
YDL084W	YDL084W PAC cluster SUB2 mRNA-nucleus export* protein binding* nucleus* | YDL085C-A	s37	0.516031814	0.758740371
YGL076C	YGL076C RP cluster RPL7A protein biosynthesis structural constituent of ribosome cytosolic large ribosomal subunit ( | YGL077C	t8	-0.093837684	0.292322167
YLR003C	YLR003C � PAC cluster CMS1 regulation of DNA replication molecular function unknown | Subunit of U3-containing 90S preribosome processome complex involved in production of 18S rRNA and assembly of small ribosomal subunit; overexpression rescues supressor mutant of mcm10; null mutant is viableYLR004C	s59	0.934018192	-0.311358646
YKR008W	YKR008W ... RSC4 chromatin remodeling molecular function unknown RSC complex | YKR009C	s199	-0.300721226	0.282742195
YFL007W	YFL007W � BLM10 (BLM3) biological process unknown molecular function unknown mitochondrion | Proteasome activator subunit; found in association with core particles, with and without the 19S regulatory particle; required for resistance to bleomycin, may be involved in protecting against oxidative damage; similar to mammalian PA200YFL008W	s29	-0.438383551	-0.847321682
YPL019C	YPL019C ... VTC3 vacuole fusion, non-autophagic molecular function unknown vacuolar membrane | YPL020C	s274	-0.262469409	-0.463804888
YNL225C	YNL225C ... CNM67 microtubule nucleation* structural constituent of cytoskelespindle pole body* | YNL226W	t121	-0.229975174	-0.287233786
YDR361C	YDR361C PAC cluster BCP1 biological process unknown molecular function unknown cytoplasm* | YDR362C	t209	-0.160950796	0.386436777
YKL152C	YKL152C ... GPM1 glycolysis* phosphoglycerate mutase activity cytosol | YKL153W	s116	-0.028186451	0.652108261
YDL201W	YDL201W PAC cluster TRM8 tRNA methylation protein binding* nucleus | YDL202W	s7	-0.802091706	-1.435098851
YKR048C	YKR048C ... NAP1 budding cell bud growth* protein binding cytoplasm* | YKR049C	s140	0.238265587	0.209558772
YGR270W	YGR270W ... YTA7 protein catabolism ATPase activity nucleus | YGR271C-A	s259	-1.084355988	-0.029014173
YDR211W	YDR211W PAC cluster GCD6 translational initiation translation initiation factor activribosome* | YDR212W	s478,s481	0.146014978	-0.256857327
YLR113W	YLR113W ... HOG1 protein amino acid phosphoryla MAP kinase activity cytoplasm* | YLR114C	t174	5.057775005	3.190715413
YFR002W	YFR002W ... NIC96 mRNA-nucleus export* structural molecule activity nuclear pore | YFR003C	s176	-0.419718666	-0.143519543
YLR075W	YLR075W RP cluster RPL10 protein biosynthesis* structural constituent of ribosome cytosolic large ribosomal subunit ( | YLR076C	s205	0.439110572	0.333171443
YFL013C	YFL013C ... IES1 chromatin remodeling molecular function unknown nucleus* | YFL013W-A	s493	0.460226665	0.294250086
YMR266W	YMR266W ... RSN1 biological process unknown molecular function unknown cellular component unknown | YMR267W	s933	-0.266201522	-0.712003704
YBR059C	YBR059C ... AKL1 actin cytoskeleton organizatio protein kinase activity cytoplasm* | YBR060C	s407	-0.394580983	-0.604269527
YIL069C	YIL069C ... RPS24B protein biosynthesis structural constituent of ribosome cytosolic small ribosomal subunit ( | YIL070C	s14	-0.14189232	0.258313094
YPL030W	YPL030W � TRM44 biological process unknown molecular function unknown | tRNA(Ser) Um(44) 2'-O-methyltransferase; involved in maintaining levels of the tRNA-Ser species tS(CGA) and tS(UGA); conserved among metazoans and fungi but there does not appear to be a homolog in plants; TRM44 is a non-essential geneYPL031C	s107	-0.20668285	-0.163067827
YJL049W	YJL049W ... YJL049W biological process unknown molecular function unknown cellular component unknown | YJL050W	s410	0.869202882	0.750971647
YOR308C	YOR308C ... SNU66 nuclear mRNA splicing, via spl "RNA splicing factor activity, trans"U4/U6 x U5 tri-snRNP complex | YOR309C	s268	0.158195412	-0.013070766
YOL051W	YOL051W ... GAL11 transcription from RNA polymer RNA polymerase II transcription medmediator complex | YOL052C	t820	1.390804531	0.890832892
YBR112C	YBR112C ... CYC8 chromatin remodeling* transcription coactivator activity*nucleus | YBR113W	s943	0.593044046	-0.208971096
YIL115C	YIL115C ... NUP159 mRNA-nucleus export* structural molecule activity nuclear pore | YIL115W-A	s819	-0.295118599	-0.535848026
YNL192W	YNL192W ... CHS1 cytokinesis, completion of sep chitin synthase activity plasma membrane* | YNL193W	s299	-0.98499368	-0.424143077
YGR178C	YGR178C ... PBP1 mRNA polyadenylylation molecular function unknown cytoplasm* | YGR179C	t193	0.504010233	0.309212177
YJL168C	YJL168C ... SET2 regulation of transcription, D histone methyltransferase activity*nucleus | YJL169W	s10	0.081500674	0.08600283
YDR359C	YDR359C � EAF1 chromatin modification molecular function unknown histone acetyltransferase complex* | Component of the NuA4 histone acetyltransferase complex; acts as a platform for assembly of NuA4 subunits into the native complex; required for initiation of pre-meiotic DNA replication, likely due to its requirement for expression of IME1YDR360W	s969	0.260436216	0.24591221
YGL244W	YGL244W ... RTF1 transcription from RNA polymer RNA polymerase II transcription elonucleus* | YGL245W	s90	0.212212563	0.201155321
YGR159C	YGR159C ... NSR1 rRNA processing* RNA binding* nucleus* | YGR160W	s97	-0.538229862	-2.965971035
YDL099W	YDL099W � BUG1 biological process unknown molecular function unknown | Cis-golgi localized protein involved in ER to Golgi transport; forms a complex with the mammalian GRASP65 homolog, Grh1p; mutants are compromised for the fusion of ER-derived vesicles with Golgi membranesYDL100C	s87	0.24032012	0.087960293
YDR229W	YDR229W ... IVY1 secretory pathway phospholipid binding vacuolar membrane (sensu Fungi) | YDR230W	s32	-0.519409898	-1.542000066
YCL014W	YCL014W ... BUD3 cytokinesis* molecular function unknown bud neck* | YCL016C	s1183	-0.041213618	0.023171445
YGR196C	YGR196C ... FYV8 biological process unknown molecular function unknown cytoplasm | YGR197C	s532	0.695775741	-0.247429374
YOR133W	YOR133W ... EFT1 translational elongation translation elongation factor activribosome | YOR134W	t763	0.936162508	0.98475777
YNL287W	YNL287W ... SEC21 ER to Golgi transport* molecular function unknown COPI vesicle coat | YNL288W	s653	0.258200406	0.169994067
YJR056C	YJR056C ... YJR056C biological process unknown molecular function unknown cytoplasm* | YJR057W	s221	0.196625478	-0.027121058
YML052W	YML052W ... SUR7 sporulation (sensu Fungi) molecular function unknown mitochondrion* | YML053C	s301	-0.101041075	-0.218500217
YJL033W	YJL033W PAC cluster HCA4 35S primary transcript process ATP-dependent RNA helicase activitynucleolus | YJL034W	s692	0.270197466	-0.103945995
YFL021W	YFL021W ... GAT1 transcription initiation from specific RNA polymerase II transcrinucleus | YFL022C	s262	0.562264256	0.054698158
YFL007W	YFL007W � BLM10 (BLM3) biological process unknown molecular function unknown mitochondrion | Proteasome activator subunit; found in association with core particles, with and without the 19S regulatory particle; required for resistance to bleomycin, may be involved in protecting against oxidative damage; similar to mammalian PA200YFL008W	s56	-0.014169993	0.049249329
YLR335W	YLR335W ... NUP2 mRNA-nucleus export* structural molecule activity mitochondrion* | YLR336C	s368	-0.078386646	0.408874553
YMR216C	YMR216C ... SKY1 response to drug* protein kinase activity cytoplasm | YMR217W	s453	-0.630787197	-0.572474983
YOR217W	YOR217W PAC cluster RFC1 DNA repair* purine nucleotide binding DNA replication factor C complex | YOR218C	t38,s40	0.115830256	0.007891554
YDL173W	YDL173W ... YDL173W biological process unknown molecular function unknown cytoplasm | YDL174C	s39	1.490791724	1.244301791
YDR480W	YDR480W ... DIG2 invasive growth (sensu Sacchar transcription factor binding nucleus | YDR481C	s225	0.34903564	0.738991866
YJL080C	YJL080C PAC cluster SCP160 chromosome segregation* RNA binding endoplasmic reticulum membrane* | YJL081C	s1112	-1.022399756	0.492928505
YLR335W	YLR335W ... NUP2 mRNA-nucleus export* structural molecule activity mitochondrion* | YLR336C	s84	0.491239703	0.303128377
YDR186C	YDR186C ... YDR186C biological process unknown molecular function unknown cytoplasm | YDR187C	s542	-2.60475764	-2.41275701
YBL051C	YBL051C ... PIN4 G2/M transition of mitotic cel molecular function unknown cytoplasm | YBL052C	s638	1.455780851	0.559746026
YDR510W	YDR510W ... SMT3 protein sumoylation protein tag nucleus* | YDR511W	s2	0.139508766	0.603958539
YGR054W	YGR054W PAC cluster YGR054W translational initiation translation initiation factor activcytosolic small ribosomal subunit ( | YGR055W	t568	0.471298277	0.313204948
YCL014W	YCL014W ... BUD3 cytokinesis* molecular function unknown bud neck* | YCL016C	s10	-0.33428035	-0.311002855
YLR138W	YLR138W ... NHA1 monovalent inorganic cation ho cation:cation antiporter activity plasma membrane | YLR139C	t449	0.838564029	-0.607163258
YNL287W	YNL287W ... SEC21 ER to Golgi transport* molecular function unknown COPI vesicle coat | YNL288W	s643	0.03231634	0.324461807
YBL004W	YBL004W ... UTP20 35S primary transcript process snoRNA binding cytoplasm* | YBL005W	s1827	0.688210307	1.122870595
YPL105C	YPL105C � SYH1 biological process unknown molecular function unknown | Protein of unknown function that may interact with ribosomes, based on co-purification experiments; authentic, non-tagged protein is detected in highly purified mitochondria in high-throughput studiesYPL106C	s340	0.455196778	0.316594591
YDL161W	YDL161W ... ENT1 endocytosis* clathrin binding actin cortical patch | YDL162C	s328	0.731612926	0.466384424
YBL051C	YBL051C ... PIN4 G2/M transition of mitotic cel molecular function unknown cytoplasm | YBL052C	s197	0.576524294	-0.164978643
YIL033C	YIL033C ... BCY1 response to stress* cAMP-dependent protein kinase inhibcytoplasm* | YIL034C	t131	0.313114274	0.644755813
YPL137C	YPL137C � GIP3 biological process unknown molecular function unknown | Glc7-interacting protein whose overexpression relocalizes Glc7p from the nucleus and prevents chromosome segregation; may interact with ribosomes, based on co-purification experimentsYPL138C	s1028	-0.224892388	-0.420800469
YKR095W	YKR095W ... MLP1 mRNA-nucleus export* ribonucleoprotein binding nuclear membrane* | YKR095W-A	s1874	0.389550034	0.538454484
YNL212W	YNL212W ... VID27 biological process unknown molecular function unknown cytoplasm | YNL213C	s222	-0.114150122	-0.532298306
YGR270W	YGR270W ... YTA7 protein catabolism ATPase activity nucleus | YGR271C-A	s11	-0.154478286	-0.357252203
YBL085W	YBL085W ... BOI1 establishment of cell polarity phospholipid binding bud neck* | YBL086C	s86	-2.080416422	0.112550306
YOR329C	YOR329C ... SCD5 endocytosis* protein binding actin cortical patch* | YOR330C	s564	0.921636732	0.910166668
YCL014W	YCL014W ... BUD3 cytokinesis* molecular function unknown bud neck* | YCL016C	s794	0.244550986	0.135957371
YJL005W	YJL005W ... CYR1 meiosis* adenylate cyclase activity mitochondrion* | YJL006C	s28	0.409272933	0.337611901
YPL085W	YPL085W ... SEC16 vesicle-mediated transport* structural molecule activity endoplasmic reticulum membrane* | YPL086C	s313	0.134032383	0.172414079
YDL231C	YDL231C ... BRE4 endocytosis molecular function unknown integral to membrane | YDL232W	t11	0.58584102	0.195680863
YFL014W	YFL014W iESR cluster HSP12 response to oxidative stress* molecular function unknown cytoplasm* | YFL015C	s59	0.378469579	0.128536487
YJR092W	YJR092W ... BUD4 bud site selection* GTP binding contractile ring (sensu Saccharomyc | YJR093C	s494	0.218263504	-0.586032036
YDR348C	YDR348C ... YDR348C biological process unknown molecular function unknown bud neck | YDR349C	s60,s61,s64	1.4348775	0.86665571
YBR023C	YBR023C ... CHS3 cytokinesis* chitin synthase activity cytoplasm* | YBR024W	s32	-1.326747353	-2.435004608
YNR054C	YNR054C PAC cluster ESF2 biological process unknown transcription regulator activity cytoplasm* | YNR055C	s33	1.997821739	1.602658199
YIL115C	YIL115C ... NUP159 mRNA-nucleus export* structural molecule activity nuclear pore | YIL115W-A	s1041	0.633442389	-0.151810181
YDL133W	YDL133W ... YDL133W biological process unknown molecular function unknown cellular component unknown | YDL134C	s222	-0.359587199	-0.78202249
YOR008C	YOR008C ... SLG1 cell wall organization and bio transmembrane receptor activity membrane fraction* | YOR008C-A	t356	-0.913406141	-0.581226147
YDL051W	YDL051W PAC cluster LHP1 tRNA processing RNA binding nucleus* | YDL052C	s264	0.320271901	-0.937896701
YMR044W	YMR044W ... IOC4 chromatin remodeling protein binding ISW1 complex | YMR046W-A	s461	-0.246669295	-0.24187743
YIL129C	YIL129C ... TAO3 cellular morphogenesis* molecular function unknown mitochondrion* | YIL130W	s2316	0.004467049	-0.702985456
YCR088W	YCR088W ... ABP1 establishment of cell polarity protein binding cytoplasm* | YCR089W	s481	1.572876912	2.08845081
YLR133W	YLR133W ... CKI1 phosphatidylcholine biosynthes choline kinase activity cytosol | YLR134W	s14	3.526762745	3.505775123
YNR013C	YNR013C ... PHO91 phosphate transport phosphate transporter activity membrane | YNR014W	s311,s312	0.103722368	-0.660066716
YNL127W	YNL127W ... FAR11 cell cycle arrest in response molecular function unknown cellular component unknown | YNL128W	s18	-0.858609967	-0.156258256
YPL127C	YPL127C ... HHO1 regulation of transcription, D DNA binding nucleus* | YPL128C	s174	0.22128052	0.68342015
YPL209C	YPL209C ... IPL1 chromosome segregation* protein kinase activity condensed nuclear chromosome kineto | YPL210C	s76	-0.261168095	-0.049938396
YPR104C	YPR104C ... FHL1 rRNA processing* transcription factor activity nucleus* | YPR105C	s184	0.094263477	-0.006332556
YNL225C	YNL225C ... CNM67 microtubule nucleation* structural constituent of cytoskelespindle pole body* | YNL226W	s103	0.202872513	-0.553573892
YML093W	YML093W PAC cluster UTP14 processing of 20S pre-rRNA snoRNA binding small nucleolar ribonucleoprotein c | YML094W	s423,s424	0.133498232	-0.03613084
YDR326C	YDR326C � YSP2 biological process unknown molecular function unknown | Protein involved in programmed cell death; mutant shows resistance to cell death induced by amiodarone or intracellular acidificationYDR327W	s13	-1.339304203	-2.432116552
YML016C	YML016C ... PPZ1 sodium ion homeostasis protein serine/threonine phosphatascytoplasm* | YML017W	t171	-1.317318885	-1.19700824
YBR072W	YBR072W iESR cluster HSP26 response to stress* unfolded protein binding cytoplasm* | YBR073W	s208,s211	0.503309775	0.276042417
YJL095W	YJL095W ... BCK1 protein amino acid phosphoryla MAP kinase kinase kinase activity intracellular | YJL096W	s411	1.983711859	0.942220319
YDL031W	YDL031W PAC cluster DBP10 35S primary transcript process ATP-dependent RNA helicase activitynucleolus | YDL032W	s398,s400	0.199849346	-0.275518504
YDR464W	YDR464W ... SPP41 negative regulation of transcr molecular function unknown nucleus | YDR465C	s1014	-0.870249864	-0.724024627
YDR159W	YDR159W ... SAC3 mRNA-nucleus export* protein binding nuclear pore | YDR160W	s1181	0.22435392	0.030653249
YOR295W	YOR295W ... UAF30 transcription from RNA polymer RNA polymerase I transcription factRNA polymerase I upstream activatin | YOR296W	s218	0.259264979	0.096635302
YOL145C	YOL145C ... CTR9 transcription from RNA polymer RNA polymerase II transcription elonucleus* | YOL146W	s1015,s1017	0.207077617	0.293872205
YDL164C	YDL164C ... CDC9 DNA recombination* DNA ligase (ATP) activity nucleus* | YDL165W	s58	-0.112597655	-0.67316904
YHL002W	YHL002W ... HSE1 protein-vacuolar targeting protein binding endosome | YHL003C	s162	-0.007785757	-0.034106041
YCR034W	YCR034W PAC cluster FEN1 vesicle-mediated transport* fatty acid elongase activity endoplasmic reticulum* | YCR035C	s336,s338	0.336645381	0.089380968
YAR002W	YAR002W ... NUP60 nucleocytoplasmic transport* structural constituent of nuclear pnuclear pore | YAR003W	s162	-0.487003322	1.070657393
YER024W	YER024W ... YAT2 alcohol metabolism* carnitine O-acetyltransferase activcytoplasm | YER025W	s752	-0.412841891	0.456148033
YOL051W	YOL051W ... GAL11 transcription from RNA polymer RNA polymerase II transcription medmediator complex | YOL052C	s1034	-0.025826295	-0.10479504
YDR122W	YDR122W ... KIN1 exocytosis protein kinase activity plasma membrane* | YDR123C	s764	0.051590063	0.048258036
YLR096W	YLR096W ... KIN2 exocytosis protein kinase activity plasma membrane* | YLR097C	s146	-0.275080715	-0.417733854
YOR048C	YOR048C ... RAT1 35S primary transcript process 5'-3' exoribonuclease activity nucleus* | YOR049C	s487	1.197204334	0.385992103
YJR092W	YJR092W ... BUD4 bud site selection* GTP binding contractile ring (sensu Saccharomyc | YJR093C	s91	0.638664644	0.181398789
YBR068C	YBR068C ... BAP2 amino acid transport amino acid transporter activity plasma membrane | YBR069C	s87	1.056997417	0.574717459
YLR219W	YLR219W ... MSC3 meiotic recombination molecular function unknown cellular component unknown | YLR220W	s660	0.632861233	0.179567551
YDL089W	YDL089W � NUR1 biological process unknown molecular function unknown | Protein of unknown function; interacts with Csm1p, Lrs4p; required for rDNA repeat stability; null mutant causes increase in unequal sister-chromatid exchange; GFP-fusion protein localizes to the nuclear periphery, possible Cdc28p substrateYDL090C	s441	-0.126964509	-0.287827596
YFR016C	YFR016C ... YFR016C biological process unknown molecular function unknown cytoplasm* | YFR017C	s720	0.478704395	0.108696066
YLL032C	YLL032C ... YLL032C biological process unknown molecular function unknown cytoplasm | YLL033W	s762	0.24515112	0.04366551
YBR255W	YBR255W � MTC4 biological process unknown molecular function unknown | Protein of unknown function, required for normal growth rate at 15 degrees C; green fluorescent protein (GFP)-fusion protein localizes to the cytoplasm in a punctate pattern; mtc4 is synthetically sick with cdc13-1YBR256C	s481	-0.94498748	-1.076176884
YKR022C	YKR022C � NTR2 nuclear mRNA splicing, via spl molecular function unknown | Essential protein that forms a dimer with Ntr1p; also forms a trimer, with Ntr2p and the DExD/H-box RNA helicase Prp43p, that is involved in spliceosome disassemblyYKR023W	s153	-0.319938674	-0.623566884
YDR034C	YDR034C ... LYS14 lysine biosynthesis, aminoadip transcriptional activator activity nucleus | YDR034C-A	s67	-0.367540337	0.320995633
YHR027C	YHR027C ... RPN1 ubiquitin-dependent protein ca endopeptidase activity* cytoplasm* | YHR028C	s19,t24	-0.006243886	-0.073900499
YDL105W	YDL105W ... NSE4 DNA repair molecular function unknown nucleus* | YDL106C	s13	-0.237596223	-0.744269285
YNL175C	YNL175C PAC cluster NOP13 biological process unknown RNA binding nucleolus* | YNL176C	t105	0.786575216	1.272016196
YAL019W	YAL019W ... FUN30 chromosome organization and bi molecular function unknown nucleus* | YAL020C	s451	0.058682456	-0.365307353
YHR082C	YHR082C ... KSP1 protein amino acid phosphoryla protein serine/threonine kinase actnucleus | YHR083W	t526,s529	-8.132471754	-0.201248605
YOR220W	YOR220W � iESR cluster RCN2 biological process unknown molecular function unknown | Protein of unknown function; green fluorescent protein (GFP)-fusion protein localizes to the cytoplasm and is induced in response to the DNA-damaging agent MMS; phosphorylated in response to alpha factorYOR221C	s110	1.603429584	0.356700094
YBL085W	YBL085W ... BOI1 establishment of cell polarity phospholipid binding bud neck* | YBL086C	s359	-1.02038497	-1.878913333
YLR449W	YLR449W PAC cluster FPR4 biological process unknown peptidyl-prolyl cis-trans isomerasenucleus | YLR450W	s80,s82	-0.134732975	0.263689478
YJR092W	YJR092W ... BUD4 bud site selection* GTP binding contractile ring (sensu Saccharomyc | YJR093C	s811	0.459082643	0.254108319
YBL085W	YBL085W ... BOI1 establishment of cell polarity phospholipid binding bud neck* | YBL086C	s149	-1.149715642	-0.16930698
YOR123C	YOR123C ... LEO1 transcription from RNA polymer RNA polymerase II transcription elonucleus* | YOR124C	s132	0.035861811	-0.029283845
YKL172W	YKL172W PAC cluster EBP2 rRNA processing molecular function unknown nucleolus | YKL173W	s104,s110	0.325132113	0.143230927
YDL208W	YDL208W ... NHP2 rRNA modification* RNA binding small nucleolar ribonucleoprotein c | YDL209C	s121	0.233953577	0.06813903
YOR042W	YOR042W ... CUE5 biological process unknown molecular function unknown cytoplasm | YOR043W	s220	0.125081855	0.069020946
YPL160W	YPL160W PAC cluster CDC60 leucyl-tRNA aminoacylation leucine-tRNA ligase activity cytoplasm | YPL161C	t142	0.917043795	0.78765723
YKL140W	YKL140W ... TGL1 lipid metabolism* lipase activity* integral to membrane* | YKL141W	s494	-0.363971861	-0.652877074
YCR057C	YCR057C PAC cluster PWP2 35S primary transcript process snoRNA binding cytoplasm* | YCR059C	s912,s913	0.374296652	-0.598496607
YIL063C	YIL063C ... YRB2 mRNA-nucleus export* structural molecule activity nuclear pore | YIL064W	s181	0.638607523	0.273553214
YJL033W	YJL033W PAC cluster HCA4 35S primary transcript process ATP-dependent RNA helicase activitynucleolus | YJL034W	s710	0.784209417	0.69372969
YBL035C	YBL035C PAC cluster POL12 DNA replication initiation* alpha DNA polymerase activity nucleus* | YBL036C	s126	-0.0096284	-0.857947586
YDR365C	YDR365C PAC cluster ESF1 rRNA processing RNA binding nucleus* | YDR366C	s225	-0.105560399	-0.025037865
YCR057C	YCR057C PAC cluster PWP2 35S primary transcript process snoRNA binding cytoplasm* | YCR059C	s232	-0.214089518	-0.47787028
YDR090C	YDR090C ... YDR090C biological process unknown molecular function unknown integral to membrane | YDR091C	t289	0.319234423	-0.105969826
YPL032C	YPL032C ... SVL3 endocytosis molecular function unknown cytoplasm* | YPL033C	s551	-0.379425106	-0.203303374
YGL076C	YGL076C RP cluster RPL7A protein biosynthesis structural constituent of ribosome cytosolic large ribosomal subunit ( | YGL077C	t8,s11	-0.07489997	-0.293244628
YCR088W	YCR088W ... ABP1 establishment of cell polarity protein binding cytoplasm* | YCR089W	t165	-0.480722434	1.167951023
YOL041C	YOL041C PAC cluster NOP12 rRNA metabolism RNA binding nucleolus | YOL042W	s184	0.231591571	0.166375951
YIL126W	YIL126W ... STH1 meiosis* ATPase activity* RSC complex | YIL127C	s1045	0.600460385	-0.048961522
YOL139C	YOL139C ... CDC33 translational initiation* translation initiation factor activcytoplasm* | YOL140W	s28	0.806491681	0.53819124
YKR018C	YKR018C ... YKR018C biological process unknown molecular function unknown cytoplasm* | YKR019C	s377,s380	0.027670812	-0.190009218
YPL075W	YPL075W ... GCR1 positive regulation of transcr DNA binding* nucleus | YPL076W	s567	0.114254317	0.134868232
YFR010W	YFR010W ... UBP6 protein deubiquitination ubiquitin-specific protease activitproteasome regulatory particle (sen | YFR011C	t389	0.840469756	0.665818234
YKR090W	YKR090W ... PXL1 maintenance of cell polarity ( protein binding cytoplasm* | YKR091W	t464	0.535730022	0.874419031
YPL043W	YPL043W PAC cluster NOP4 rRNA processing RNA binding nucleolus | YPL044C	s247	0.544291853	-0.277818769
YAL017W	YAL017W ... PSK1 protein amino acid phosphoryla protein serine/threonine kinase actcytoplasm | YAL018C	s286	0.275402227	0.057207011
YLL021W	YLL021W ... SPA2 actin filament organization* cytoskeletal regulatory protein binbud neck* | YLL022C	s883	1.328244574	1.347759652
YPL237W	YPL237W PAC cluster SUI3 translational initiation translation initiation factor activribosome* | YPL238C	s92	0.015406801	0.569060476
YDR517W	YDR517W ... GRH1 mitotic spindle checkpoint molecular function unknown cytoplasm | YDR518W	s155	0.540455851	0.233403575
YDL117W	YDL117W ... CYK3 cytokinesis molecular function unknown cytoplasm* | YDL118W	s209	0.587742022	0.403787602
YKR048C	YKR048C ... NAP1 budding cell bud growth* protein binding cytoplasm* | YKR049C	t24	1.005900264	1.217190477
YPL137C	YPL137C � GIP3 biological process unknown molecular function unknown | Glc7-interacting protein whose overexpression relocalizes Glc7p from the nucleus and prevents chromosome segregation; may interact with ribosomes, based on co-purification experimentsYPL138C	s66	-0.553865754	-0.354124907
YJR002W	YJR002W PAC cluster MPP10 rRNA modification* molecular function unknown nucleus* | YJR003C	s177	0.337062261	0.157618022
YPL085W	YPL085W ... SEC16 vesicle-mediated transport* structural molecule activity endoplasmic reticulum membrane* | YPL086C	s268	1.547386587	1.188734161
YOL078W	YOL078W ... AVO1 regulation of cell growth molecular function unknown cytoplasm | YOL079W	s161	-0.368210744	-0.686007172
YLR335W	YLR335W ... NUP2 mRNA-nucleus export* structural molecule activity mitochondrion* | YLR336C	t361	2.822574425	2.154178301
YJR033C	YJR033C ... RAV1 vacuolar acidification* molecular function unknown cytoplasm* | YJR034W	s1211	-0.607018225	-0.736648062
YMR001C	YMR001C ... CDC5 protein amino acid phosphoryla protein serine/threonine kinase actnucleus* | YMR001C-A	t23	0.378266689	-0.701584779
YNL175C	YNL175C PAC cluster NOP13 biological process unknown RNA binding nucleolus* | YNL176C	s2	-0.223014387	0.768211914
YOR018W	YOR018W ... ROD1 response to drug molecular function unknown plasma membrane | YOR019W	s626	1.282494382	1.040254836
YDR365C	YDR365C PAC cluster ESF1 rRNA processing RNA binding nucleus* | YDR366C	s367,s369,s372	0.282382162	0.25628189
YHR082C	YHR082C ... KSP1 protein amino acid phosphoryla protein serine/threonine kinase actnucleus | YHR083W	s884	0.877238036	0.105516491
YDL225W	YDL225W ... SHS1 establishment of cell polarity structural constituent of cytoskeleseptin ring | YDL226C	s548	0.259790312	0.39239976
YDL195W	YDL195W ... SEC31 ER to Golgi transport structural molecule activity COPII vesicle coat | YDL196W	s992,s999	0.203203165	0.874621067
YIL063C	YIL063C ... YRB2 mRNA-nucleus export* structural molecule activity nuclear pore | YIL064W	t31	-0.958347001	-0.427741756
YPR112C	YPR112C PAC cluster MRD1 35S primary transcript process snoRNA binding* nucleolus | YPR113W	s264	0.315157513	0.195697126
YBR235W	YBR235W ... YBR235W biological process unknown ion transporter activity cellular component unknown | YBR236C	s870	-0.355856859	-0.271030829
YPL228W	YPL228W ... CET1 mRNA capping polynucleotide 5'-phosphatase activnucleus | YPL229W	s15	-0.226046302	0.34912087
YPR162C	YPR162C ... ORC4 DNA replication initiation* DNA replication origin binding pre-replicative complex* | YPR163C	s9	-0.426841593	0.567144605
YPR008W	YPR008W ... HAA1 transcription initiation from specific RNA polymerase II transcrinucleus | YPR009W	s271	0.761173526	0.91125255
YPL249C	YPL249C ... GYP5 ER to Golgi transport* Rab GTPase activator activity cytosol* | YPL249C-A	s339	0.552083421	0.067953261
YCL014W	YCL014W ... BUD3 cytokinesis* molecular function unknown bud neck* | YCL016C	s1312	0.389792178	-0.018932882
YOR195W	YOR195W ... SLK19 meiosis* molecular function unknown condensed nuclear chromosome kineto | YOR196C	s128	-1.908689386	0.030657841
YOL036W	YOL036W ... YOL036W biological process unknown molecular function unknown cellular component unknown | YOL037C	s606	1.37388768	1.089464079
YNL225C	YNL225C ... CNM67 microtubule nucleation* structural constituent of cytoskelespindle pole body* | YNL226W	s89	0.358388948	0.055539384
YOR373W	YOR373W ... NUD1 microtubule nucleation structural constituent of cytoskelespindle pole body | YOR374W	s419	-0.300641134	-0.102457606
YHL007C	YHL007C ... STE20 protein amino acid phosphoryla protein serine/threonine kinase actincipient bud site* | YHL008C	s924	1.178313976	0.623339262
YDR170C	YDR170C ... SEC7 ER to Golgi transport* ARF guanyl-nucleotide exchange factcytosol* | YDR171W	t76	0.672408863	0.108187681
YGL077C	YGL077C ... HNM1 choline transport choline transporter activity plasma membrane | YGL078C	s42	-0.236873183	-0.313455692
YHR082C	YHR082C ... KSP1 protein amino acid phosphoryla protein serine/threonine kinase actnucleus | YHR083W	s646	0.013291186	-0.48154338
YFL004W	YFL004W ... VTC2 vacuole fusion, non-autophagic molecular function unknown vacuolar membrane | YFL005W	s616	-0.7679444	-0.191262945
YIL033C	YIL033C ... BCY1 response to stress* cAMP-dependent protein kinase inhibcytoplasm* | YIL034C	s145	0.529894768	-0.048895407
YKL060C	YKL060C ... FBA1 glycolysis* fructose-bisphosphate aldolase acticytoplasm* | YKL061W	s313	0.349463112	0.226361777
YPR171W	YPR171W ... BSP1 actin cytoskeleton organizatio "protein binding, bridging" bud neck* | YPR172W	s309	0.711049541	0.32776101
YPR022C	YPR022C ... YPR022C biological process unknown molecular function unknown cytoplasm* | YPR023C	s441	-2.316033638	-0.158663947
YBL101C	YBL101C ... ECM21 cell wall organization and bio molecular function unknown cytoplasm | YBL102W	s33	-0.454691017	-0.325194805
#N/A	#N/A	t608	0.513821805	-0.496369445
YIL026C	YIL026C ... IRR1 mitotic sister chromatid cohes protein binding nuclear cohesin complex | YIL027C	s28	-0.178077734	0.209640669
YBL008W	YBL008W ... HIR1 regulation of transcription fr transcription corepressor activity nucleus* | YBL008W-A	s610	-0.074748174	-0.175973775
YDR060W	YDR060W ... MAK21 ribosomal large subunit assemb molecular function unknown Noc1p-Noc2p complex | YDR061W	s710	-0.016640199	-0.564728099
YGR162W	YGR162W PAC cluster TIF4631 translational initiation translation initiation factor activmitochondrion* | YGR163W	s163	0.190465531	-0.37633194
YKR028W	YKR028W ... SAP190 G1/S transition of mitotic cel protein serine/threonine phosphatascytoplasm | YKR029C	s774	-0.008507281	-0.190810376
YGR054W	YGR054W PAC cluster YGR054W translational initiation translation initiation factor activcytosolic small ribosomal subunit ( | YGR055W	s564	0.995013564	2.043696761
YBR112C	YBR112C ... CYC8 chromatin remodeling* transcription coactivator activity*nucleus | YBR113W	s768	1.084876699	1.175723451
YLR257W	YLR257W ... YLR257W biological process unknown molecular function unknown cytoplasm | YLR258W	s137	1.835109349	1.412740427
YDL175C	YDL175C ... AIR2 mRNA-nucleus export* molecular function unknown nucleus | YDL176W	s49	0.252315709	0.059832452
YMR123W	YMR123W ... PKR1 biological process unknown molecular function unknown endoplasmic reticulum | YMR124W	s91	0.058499386	0.030521514
YBR127C	YBR127C ... VMA2 vacuolar acidification hydrogen-transporting ATPase activicytoplasm* | YBR128C	s515	-0.098623665	-0.382515195
YJR001W	YJR001W ... AVT1 neutral amino acid transport neutral amino acid transporter activacuole | YJR002W	s115	-2.530936568	-1.14501303
YPL217C	YPL217C PAC cluster BMS1 rRNA processing* GTP binding cytoplasm* | YPL218W	s478	-0.556651066	-0.042017815
YJR083C	YJR083C ... ACF4 actin cytoskeleton organizatio molecular function unknown cellular component unknown | YJR084W	s71,s74,s78	-0.233302373	-0.034886544
YDR507C	YDR507C ... GIN4 protein amino acid phosphoryla protein kinase activity bud neck | YDR508C	s389	0.213521331	0.499427716
YML069W	YML069W ... POB3 chromatin remodeling* chromatin binding nucleus* | YML070W	s194	0.600913112	0.160265188
YJR104C	YJR104C iESR cluster SOD1 zinc ion homeostasis* "copper, zinc superoxide dismutase a"cytosol* | YJR105W	s103	0.215747376	0.292667663
YPL049C	YPL049C ... DIG1 invasive growth (sensu Sacchar DNA binding* nucleus | YPL050C	s272	1.403297589	1.305035744
YLR335W	YLR335W ... NUP2 mRNA-nucleus export* structural molecule activity mitochondrion* | YLR336C	s203	0.366583588	0.338878935
YGL237C	YGL237C ... HAP2 transcription* transcriptional activator activity nucleus* | YGL238W	s33	0.184952078	0.146015463
YER070W	YER070W PAC cluster RNR1 DNA replication ribonucleoside-diphosphate reductascytoplasm* | YER071C	s816	0.476658581	-0.509099668
YDR389W	YDR389W ... SAC7 small GTPase mediated signal t signal transducer activity* intracellular | YDR390C	s435	0.759740103	0.714666543
YGL009C	YGL009C ... LEU1 leucine biosynthesis 3-isopropylmalate dehydratase activcytosol | YGL010W	s488	-1.127829729	-0.432901163
YGR129W	YGR129W ... SYF2 nuclear mRNA splicing, via spl "RNA splicing factor activity, trans"spliceosome complex | YGR130C	s61	-0.021947058	0.389379487
YER178W	YER178W ... PDA1 pyruvate metabolism pyruvate dehydrogenase (acetyl-tranmitochondrion* | YER179W	s313	2.169652461	1.633182447
YCL014W	YCL014W ... BUD3 cytokinesis* molecular function unknown bud neck* | YCL016C	s789	-0.170930456	-0.417323073
YDR027C	YDR027C ... VPS54 Golgi to vacuole transport* molecular function unknown mitochondrion* | YDR028C	s29	0.736007096	0.355460402
YDR454C	YDR454C RP cluster GUK1 GMP metabolism guanylate kinase activity cytoplasm* | YDR455C	s149	0.20207871	0.102344887
YOR239W	YOR239W ... ABP140 actin cytoskeleton organizatio S-adenosylmethionine-dependent methactin filament | YOR241W	s326	-0.814497617	-0.216105282
YGR258C	YGR258C ... RAD2 nucleotide-excision repair, DN single-stranded DNA specific endodenucleotide excision repair factor 3 | YGR259C	s367	0.197519318	0.114493142
YGL021W	YGL021W ... ALK1 mitosis protein serine/threonine kinase actnucleus | YGL022W	s351	-0.671922276	-0.577669085
YMR219W	YMR219W ... ESC1 chromatin silencing at telomer molecular function unknown nucleus | YMR220W	s865,s866	0.357611529	-0.015634717
YGR275W	YGR275W ... RTT102 biological process unknown molecular function unknown nucleus* | YGR276C	s77	-0.11943783	0.741383604
YOL158C	YOL158C ... ENB1 ferric-enterobactin transport ferric-enterobactin transporter actintegral to membrane* | YOL159C	s16	-0.310977705	-0.446328396
YGR103W	YGR103W PAC cluster NOP7 processing of 20S pre-rRNA* molecular function unknown nucleus* | YGR104C	t334	-1.505322755	0.205351995
YKL152C	YKL152C ... GPM1 glycolysis* phosphoglycerate mutase activity cytosol | YKL153W	s128	-0.693126774	0.701671721
YKL042W	YKL042W ... SPC42 microtubule nucleation* structural constituent of cytoskelecentral plaque of spindle pole body | YKL043W	s326	-1.502210721	0.688476697
YMR240C	YMR240C ... CUS1 spliceosome assembly protein binding* snRNP U2 | YMR241W	s415	0.695908761	0.329716249
YJL123C	YJL123C � MTC1 biological process unknown molecular function unknown | Protein of unknown function that may interact with ribosomes; green fluorescent protein (GFP)-fusion protein localizes to the cytoplasm and to COPI-coated vesicles (early Golgi); mtc1 is synthetically lethal with cdc13-1YJL124C	s337,s340	-0.763240725	-0.24350814
YJL033W	YJL033W PAC cluster HCA4 35S primary transcript process ATP-dependent RNA helicase activitynucleolus | YJL034W	s710,s714	0.166920997	0.000590511
YIL121W	YIL121W ... QDR2 multidrug transport multidrug efflux pump activity integral to plasma membrane | YIL122W	s40	0.029209409	-0.259958066
YPL249C	YPL249C ... GYP5 ER to Golgi transport* Rab GTPase activator activity cytosol* | YPL249C-A	s25	0.624730085	0.164939952
YPR164W	YPR164W ... MMS1 DNA repair* molecular function unknown cellular component unknown | YPR165W	s20	-0.240218231	-0.844001529
YKL060C	YKL060C ... FBA1 glycolysis* fructose-bisphosphate aldolase acticytoplasm* | YKL061W	s83	0.35759702	0.201294607
YPL085W	YPL085W ... SEC16 vesicle-mediated transport* structural molecule activity endoplasmic reticulum membrane* | YPL086C	s806	-0.313985616	-0.794150374
YDR130C	YDR130C ... FIN1 biological process unknown protein binding nucleus* | YDR131C	s88	0.282861564	0.104441449
YBR072W	YBR072W iESR cluster HSP26 response to stress* unfolded protein binding cytoplasm* | YBR073W	t42	-0.003156895	0.115150457
YKL054C	YKL054C ... DEF1 ubiquitin-dependent protein ca molecular function unknown nucleus | YKL055C	s260	0.426045414	0.705571811
YMR031C	YMR031C ... YMR031C biological process unknown molecular function unknown cytoplasm* | YMR032W	s584	0.222683753	0.008312115
YDR303C	YDR303C ... RSC3 regulation of transcription, D DNA binding nucleus* | YDR304C	s236	0.134722627	-0.051605993
YOR217W	YOR217W PAC cluster RFC1 DNA repair* purine nucleotide binding DNA replication factor C complex | YOR218C	s40	0.012764869	-0.08499939
YHR084W	YHR084W ... STE12 pseudohyphal growth* transcription factor activity nucleus | YHR085W	s400	-1.393125605	0.557172419
YHR146W	YHR146W ... CRP1 biological process unknown DNA binding nucleus | YHR147C	s394	-0.193144426	-0.916934441
YHR203C	YHR203C RP cluster RPS4B protein biosynthesis structural constituent of ribosome cytosolic small ribosomal subunit ( | YHR204W	s247	-0.594686647	0.204771477
YLL021W	YLL021W ... SPA2 actin filament organization* cytoskeletal regulatory protein binbud neck* | YLL022C	s1087	1.144188002	0.948626034
YAR002W	YAR002W ... NUP60 nucleocytoplasmic transport* structural constituent of nuclear pnuclear pore | YAR003W	s382	-0.079530254	0.104432187
YCR042C	YCR042C ... TAF2 transcription initiation from general RNA polymerase II transcriptranscription factor TFIID complex | YCR043C	s261	-0.032957455	-0.052913289
YPL265W	YPL265W ... DIP5 amino acid transport amino acid transporter activity* plasma membrane | YPL266W	s22	0.217809644	-0.347213029
YOL041C	YOL041C PAC cluster NOP12 rRNA metabolism RNA binding nucleolus | YOL042W	s70	0.362652553	0.303539614
YBL067C	YBL067C ... UBP13 biological process unknown ubiquitin-specific protease activitcellular component unknown | YBL068W	s295	0.802314856	-0.684513382
YML075C	YML075C ... HMG1 ergosterol biosynthesis hydroxymethylglutaryl-CoA reductaseendoplasmic reticulum membrane* | YML076C	s593	0.301965648	-0.321973963
YBR142W	YBR142W PAC cluster MAK5 rRNA processing* ATP-dependent RNA helicase activitynucleolus | YBR143C	s678	-0.1146013	0.099462786
YDR103W	YDR103W ... STE5 signal transduction during con MAP-kinase scaffold activity cytoplasm* | YDR104C	s43	0.571697478	-0.442089946
YOL139C	YOL139C ... CDC33 translational initiation* translation initiation factor activcytoplasm* | YOL140W	s15	0.399127698	0.316359042
YGL076C	YGL076C RP cluster RPL7A protein biosynthesis structural constituent of ribosome cytosolic large ribosomal subunit ( | YGL077C	s11	-0.455354148	-0.089680345
YER088C	YER088C ... DOT6 regulation of transcription fr molecular function unknown cytoplasm* | YER089C	s517	0.401776791	0.002884895
YLR096W	YLR096W ... KIN2 exocytosis protein kinase activity plasma membrane* | YLR097C	s643	0.40793327	-0.545787474
YOR140W	YOR140W ... SFL1 negative regulation of transcr specific transcriptional repressor nuclear chromosome | YOR141C	t595	-1.419355344	-0.511613161
YHR146W	YHR146W ... CRP1 biological process unknown DNA binding nucleus | YHR147C	s440	0.489508687	0.715501352
YDR348C	YDR348C ... YDR348C biological process unknown molecular function unknown bud neck | YDR349C	s14	0.071778541	-0.696696691
YGR103W	YGR103W PAC cluster NOP7 processing of 20S pre-rRNA* molecular function unknown nucleus* | YGR104C	t308	-0.345031011	-0.608679178
YDL225W	YDL225W ... SHS1 establishment of cell polarity structural constituent of cytoskeleseptin ring | YDL226C	s522	0.933107941	0.086689341
YPL032C	YPL032C ... SVL3 endocytosis molecular function unknown cytoplasm* | YPL033C	s545	3.551808095	3.176569573
YPL110C	YPL110C � GDE1 biological process unknown molecular function unknown | Glycerophosphocholine (GroPCho) phosphodiesterase; hydrolyzes GroPCho to choline and glycerolphosphate, for use as a phosphate source and as a precursor for phosphocholine synthesis; may interact with ribosomesYPL111W	s965	0.768700694	-0.206748205
YNL245C	YNL245C ... CWC25 nuclear mRNA splicing, via spl molecular function unknown spliceosome complex | YNL246W	s86	0.846798599	-0.353889877
YBL085W	YBL085W ... BOI1 establishment of cell polarity phospholipid binding bud neck* | YBL086C	s644	-0.417584718	-0.564987338
YER088C	YER088C ... DOT6 regulation of transcription fr molecular function unknown cytoplasm* | YER089C	s249	-1.080142408	-0.82095313
YDR143C	YDR143C ... SAN1 response to stress* ubiquitin-protein ligase activity nucleus | YDR144C	s405	-0.245204027	-0.306108118
YBR114W	YBR114W ... RAD16 nucleotide-excision repair, DN DNA-dependent ATPase activity repairosome* | YBR115C	s109	0.241473156	-0.01711016
YDL188C	YDL188C ... PPH22 protein biosynthesis* protein phosphatase type 2A activitprotein phosphatase type 2A complex | YDL189W	t43	0.185631146	-0.415678783
YDR443C	YDR443C ... SSN2 negative regulation of transcr general RNA polymerase II transcriptranscription factor complex | YDR444W	s425	-0.683933759	-0.511279888
YJR083C	YJR083C ... ACF4 actin cytoskeleton organizatio molecular function unknown cellular component unknown | YJR084W	t48	0.494394958	-0.10938734
YKL021C	YKL021C PAC cluster MAK11 ribosomal large subunit biogen molecular function unknown membrane fraction | YKL022C	s434	0.082505252	0.010086796
YPR143W	YPR143W PAC cluster RRP15 processing of 27S pre-rRNA molecular function unknown nucleus* | YPR144C	s69	0.163447211	-0.012986882
YOR087W	YOR087W ... YVC1 cation homeostasis calcium channel activity* vacuole (sensu Fungi) | YOR089C	t636	-0.207860319	-0.298520703
YGR086C	YGR086C ... PIL1 response to heat protein kinase inhibitor activity cytoplasm* | YGR087C	s59	0.282985284	0.240799384
YLR314C	YLR314C ... CDC3 cell wall organization and bio structural constituent of cytoskeleprospore membrane* | YLR315W	s9	-0.234245196	-0.700711828
YOR083W	YOR083W ... WHI5 G1/S transition of mitotic cel transcriptional repressor activity cytoplasm* | YOR084W	t215	0.605627355	0.112406705
YCL014W	YCL014W ... BUD3 cytokinesis* molecular function unknown bud neck* | YCL016C	s1075	0.634344823	-0.0070508
YAR042W	YAR042W ... SWH1 steroid biosynthesis phosphatidylinositol binding endoplasmic reticulum* | YAR047C	s712	-0.338291806	-0.282190995
YBR069C	YBR069C ... TAT1 amino acid transport amino acid transporter activity plasma membrane | YBR070C	s18,s20	-0.800061614	-1.144328432
YLR055C	YLR055C ... SPT8 histone acetylation* transcription cofactor activity nucleus* | YLR056W	s123	0.2441399	0.487881079
YBR275C	YBR275C ... RIF1 chromatin silencing at telomer protein binding* nuclear telomere cap complex | YBR276C	s1637	-0.441841126	0.095215685
YLR335W	YLR335W ... NUP2 mRNA-nucleus export* structural molecule activity mitochondrion* | YLR336C	s165	-0.271336962	0.145600267
YOR123C	YOR123C ... LEO1 transcription from RNA polymer RNA polymerase II transcription elonucleus* | YOR124C	s105	0.086993868	0.072314939
YBL056W	YBL056W ... PTC3 protein amino acid dephosphory protein phosphatase type 2C activitcytoplasm* | YBL057C	t373	-0.243276368	-0.374077791
YAL019W	YAL019W ... FUN30 chromosome organization and bi molecular function unknown nucleus* | YAL020C	s6	0.214638297	0.122828074
YBR079C	YBR079C PAC cluster RPG1 translational initiation translation initiation factor activcytoplasm* | YBR080C	t938	1.439337848	0.459333303
YGL097W	YGL097W PAC cluster SRM1 rRNA-nucleus export* signal transducer activity nucleus | YGL098W	s135,s136	0.275049323	0.293662957
YOR144C	YOR144C ... ELG1 DNA replication* molecular function unknown cytoplasm* | YOR145C	s6	-0.259747974	-0.00061538
YFR034C	YFR034C ... PHO4 phosphate metabolism* transcription factor activity cytoplasm* | YFR035C	s243	-0.208114022	-0.802329471
YDR090C	YDR090C ... YDR090C biological process unknown molecular function unknown integral to membrane | YDR091C	s306,s309	-0.243294242	0.071003089
YFR019W	YFR019W ... FAB1 response to stress* 1-phosphatidylinositol-3-phosphate mitochondrion* | YFR020W	s1938	0.017753732	-0.09866962
YGR093W	YGR093W ... YGR093W biological process unknown molecular function unknown nucleus | YGR094W	s242	0.41439741	0.453428498
YDR239C	YDR239C ... YDR239C biological process unknown molecular function unknown cytoplasm | YDR240C	s74	-0.20325291	-0.667412943
YFR024C-A	YFR024C-A ... LSB3 actin filament organization molecular function unknown cytoplasm* | YFR025C	s381	0.303735313	-0.141260543
YLR219W	YLR219W ... MSC3 meiotic recombination molecular function unknown cellular component unknown | YLR220W	s363	0.424404371	0.409781291
YJR092W	YJR092W ... BUD4 bud site selection* GTP binding contractile ring (sensu Saccharomyc | YJR093C	s119	0.94366355	0.455705329
YIR003W	YIR003W � AIM21 biological process unknown molecular function unknown | Protein of unknown function; may interact with ribosomes; GFP-fusion protein colocalizes with Sac1p to the actin cytoskeleton; YIR003W is not an essential gene; null mutant displays elevated frequency of mitochondrial genome lossYIR004W	s183	0.341534776	0.179557534
YLR219W	YLR219W ... MSC3 meiotic recombination molecular function unknown cellular component unknown | YLR220W	s80	0.010636644	-0.040241727
YPR148C	YPR148C ... YPR148C biological process unknown molecular function unknown cytoplasm | YPR149W	s314	0.516317224	0.498513002
YOR023C	YOR023C ... AHC1 histone acetylation histone acetyltransferase activity Ada2/Gcn5/Ada3 transcription activa | YOR024W	s505	-0.563415636	-0.347880485
YBL032W	YBL032W ... HEK2 telomerase-dependent telomere mRNA binding cytoplasm* | YBL033C	s252	0.615394301	0.411938389
YDL131W	YDL131W ... LYS21 lysine biosynthesis, aminoadip homocitrate synthase activity nucleus | YDL132W	t410	0.183033778	0.11119095
YDL173W	YDL173W ... YDL173W biological process unknown molecular function unknown cytoplasm | YDL174C	t253	1.771653412	-0.474679354
YER088C	YER088C ... DOT6 regulation of transcription fr molecular function unknown cytoplasm* | YER089C	s517,s527	0.544441826	0.154375094
YML072C	YML072C ... TCB3 biological process unknown lipid binding mitochondrion* | YML073C	s67	-0.048677875	-0.26997723
YDR439W	YDR439W ... LRS4 chromatin silencing at ribosom molecular function unknown nucleus* | YDR440W	s146	-0.169442449	-0.142909132
YDL191W	YDL191W RP cluster RPL35A protein biosynthesis structural constituent of ribosome cytosolic large ribosomal subunit ( | YDL192W	s13	0.409523914	0.228481615
YMR049C	YMR049C PAC cluster ERB1 rRNA processing molecular function unknown nucleus* | YMR052C-A	s64,s72,s76	0.16917722	-0.591289207
YBR200W	YBR200W ... BEM1 establishment of cell polarity protein binding bud neck* | YBR200W-A	s458	0.16101756	0.046536864
YIR006C	YIR006C ... PAN1 endocytosis* "protein binding, bridging" plasma membrane* | YIR007W	s748	2.119388321	1.928809951
YMR219W	YMR219W ... ESC1 chromatin silencing at telomer molecular function unknown nucleus | YMR220W	s814	0.148590948	-0.064617662
YGL073W	YGL073W ... HSF1 regulation of transcription fr transcription factor activity nucleus* | YGL074C	s608	1.347117602	1.065655985
YBR156C	YBR156C ... SLI15 protein amino acid phosphoryla protein kinase activator activity spindle microtubule* | YBR157C	s268	0.019447411	-0.099830048
YNL243W	YNL243W ... SLA2 cell wall organization and bio "protein binding, bridging" actin cortical patch* | YNL244C	s284	0.045618013	-0.007548434
YFR034C	YFR034C ... PHO4 phosphate metabolism* transcription factor activity cytoplasm* | YFR035C	s152	0.956979894	0.532832526
YJR092W	YJR092W ... BUD4 bud site selection* GTP binding contractile ring (sensu Saccharomyc | YJR093C	s167	0.269860291	0.158011366
YDR264C	YDR264C ... AKR1 endocytosis* protein-cysteine S-palmitoleyltransmembrane | YDR265W	s51	0.02149623	-0.225185846
YDR475C	YDR475C ... JIP4 biological process unknown molecular function unknown cellular component unknown | YDR476C	s552	-0.618089554	-0.196331532
YNL154C	YNL154C ... YCK2 protein amino acid phosphoryla casein kinase I activity plasma membrane* | YNL155W	s455	0.165200227	-0.558493389
YLR103C	YLR103C ... CDC45 DNA replication initiation* DNA binding pre-replicative complex* | YLR104W	t453	0.038912572	-0.454548553
YIR006C	YIR006C ... PAN1 endocytosis* "protein binding, bridging" plasma membrane* | YIR007W	s1180	0.388946064	-0.078516095
YPL009C	YPL009C ... YPL009C biological process unknown molecular function unknown cytoplasm | YPL010W	s780	0.268741517	-0.065800998
YEL013W	YEL013W ... VAC8 protein-vacuolar targeting* protein binding vacuole (sensu Fungi) | YEL014C	s16	-0.164298735	-0.422274274
YFR016C	YFR016C ... YFR016C biological process unknown molecular function unknown cytoplasm* | YFR017C	s523	0.502282524	-0.121750067
YGR148C	YGR148C RP cluster RPL24B protein biosynthesis structural constituent of ribosome*cytosolic large ribosomal subunit ( | YGR149W	s86	0.14469689	0.101427087
YHR102W	YHR102W ... KIC1 cell wall organization and bio kinase activity cytoplasm* | YHR103W	t1073	1.517850104	1.450161955
YDR155C	YDR155C ... CPR1 sporulation (sensu Fungi)* peptidyl-prolyl cis-trans isomerasenucleus* | YDR156W	s145	-0.277209832	0.27722899
YJL123C	YJL123C � MTC1 biological process unknown molecular function unknown | Protein of unknown function that may interact with ribosomes; green fluorescent protein (GFP)-fusion protein localizes to the cytoplasm and to COPI-coated vesicles (early Golgi); mtc1 is synthetically lethal with cdc13-1YJL124C	s337	-0.578582237	-0.475401254
YDR341C	YDR341C PAC cluster YDR341C protein biosynthesis arginine-tRNA ligase activity cytoplasm* | YDR342C	s15	-1.32794722	-0.162904189
YKR056W	YKR056W PAC cluster TRM2 tRNA modification tRNA methyltransferase activity cellular component unknown | YKR057W	s93	0.453931273	0.123911749
YNR031C	YNR031C ... SSK2 protein amino acid phosphoryla MAP kinase kinase kinase activity cytosol* | YNR032C-A	s118	0.007586097	-0.554585227
YIL047C	YIL047C ... SYG1 signal transduction molecular function unknown mitochondrion* | YIL047C-A	s859	-0.255280891	-0.45004944
YCL014W	YCL014W ... BUD3 cytokinesis* molecular function unknown bud neck* | YCL016C	s1160	0.182339583	0.42750942
YKR100C	YKR100C ... SKG1 cell wall organization and bio molecular function unknown bud tip* | YKR101W	s276	-0.933566342	-0.920976619
YDL225W	YDL225W ... SHS1 establishment of cell polarity structural constituent of cytoskeleseptin ring | YDL226C	s408	0.074126455	-0.209936856
YPR040W	YPR040W ... TIP41 signal transduction molecular function unknown cytoplasm* | YPR041W	t6	0.586545307	-0.044955317
YER129W	YER129W � SAK1 (PAK1) RNA elongation from RNA polyme RNA polymerase II transcription elotranscription elongation factor com | Upstream serine/threonine kinase for the SNF1 complex; partially redundant with Elm1p and Tos3p; members of this family have functional orthology with LKB1, a mammalian kinase associated with Peutz-Jeghers cancer-susceptibility syndromeYER130C	s966	0.49491785	0.07838719
YAR042W	YAR042W ... SWH1 steroid biosynthesis phosphatidylinositol binding endoplasmic reticulum* | YAR047C	t1053	0.962451337	0.310884575
YNL166C	YNL166C ... BNI5 cytokinesis* molecular function unknown bud neck* | YNL167C	s198	1.086824229	0.3601682
YJL041W	YJL041W ... NSP1 mRNA-nucleus export* structural molecule activity nuclear pore | YJL042W	s631	0.332472027	0.08117232
YER008C	YER008C ... SEC3 cytokinesis* protein binding exocyst* | YER009W	s43	-0.117988256	-1.30823349
YPR163C	YPR163C PAC cluster TIF3 translational initiation translation initiation factor activribosome | YPR164W	s87	0.923096985	0.238051886
YMR086W	YMR086W ... YMR086W biological process unknown molecular function unknown cytoplasm | YMR087W	s302	1.101513592	0.401593221
YPL032C	YPL032C ... SVL3 endocytosis molecular function unknown cytoplasm* | YPL033C	t452	-0.130298753	-0.439079731
YGR145W	YGR145W PAC cluster ENP2 rRNA processing molecular function unknown nucleolus | YGR146C	s550,s555	0.411135432	0.147343928
YGR116W	YGR116W ... SPT6 regulation of transcription, D RNA polymerase II transcription elonucleus* | YGR117C	s134,s136	-0.006712195	-0.443286718
YHR108W	YHR108W ... GGA2 Golgi to vacuole transport molecular function unknown Golgi trans face | YHR109W	s182	1.935606294	1.487484355
YDR365C	YDR365C PAC cluster ESF1 rRNA processing RNA binding nucleus* | YDR366C	s223,s225	0.241575421	-0.044983376
YOR220W	YOR220W � iESR cluster RCN2 biological process unknown molecular function unknown | Protein of unknown function; green fluorescent protein (GFP)-fusion protein localizes to the cytoplasm and is induced in response to the DNA-damaging agent MMS; phosphorylated in response to alpha factorYOR221C	s152,s160	-1.760190998	-2.055326129
YDR299W	YDR299W ... BFR2 ER to Golgi transport molecular function unknown nucleolus | YDR300C	s44	0.73663023	0.530776534
YGR186W	YGR186W ... TFG1 transcription initiation from general RNA polymerase II transcriptranscription factor TFIIF complex | YGR187C	s571	-1.418522501	-0.325254863
YER157W	YER157W ... COG3 ER to Golgi transport* protein transporter activity soluble fraction* | YER158C	s515	-0.101876211	-0.244821141
YOR371C	YOR371C ... GPB1 signal transduction signal transducer activity cytoplasm | YOR372C	t161	-0.236897991	-0.427745273
YGR008C	YGR008C iESR cluster STF2 ATP synthesis coupled proton t molecular function unknown proton-transporting ATP synthase co | YGR009C	s28	0.953768216	0.261276027
YFL013C	YFL013C ... IES1 chromatin remodeling molecular function unknown nucleus* | YFL013W-A	s27	0.071539538	0.189531172
YDL090C	YDL090C ... RAM1 protein amino acid farnesylati protein farnesyltransferase activitprotein farnesyltransferase complex | YDL091C	s38	2.249354059	1.942871996
YBL047C	YBL047C ... EDE1 endocytosis molecular function unknown bud neck* | YBL048W	s1093,s1096,s1100	-0.103941457	-0.153201364
YDR457W	YDR457W ... TOM1 protein monoubiquitination* ubiquitin-protein ligase activity nucleus* | YDR458C	s1890	-0.068658228	0.095398636
YPL155C	YPL155C ... KIP2 nuclear migration, microtubule microtubule motor activity mitochondrion* | YPL156C	s697	1.49500383	0.149389421
YNL113W	YNL113W PAC cluster RPC19 transcription from RNA polymer DNA-directed RNA polymerase activitDNA-directed RNA polymerase III com | YNL114C	t15	0.285161652	0.203710669
YMR029C	YMR029C ... FAR8 cell cycle arrest in response molecular function unknown cellular component unknown | YMR030W	t132	3.251336203	2.845204047
YOR198C	YOR198C ... BFR1 meiosis* RNA binding nuclear envelope-endoplasmic reticu | YOR199W	t336	0.76213598	0.967322554
YNL167C	YNL167C ... SKO1 negative regulation of transcr RNA polymerase II transcription facnucleus* | YNL168C	s399	-0.093787945	-0.089925442
YAR002W	YAR002W ... NUP60 nucleocytoplasmic transport* structural constituent of nuclear pnuclear pore | YAR003W	s10	-0.227333295	0.551769189
YNL053W	YNL053W ... MSG5 protein amino acid dephosphory prenylated protein tyrosine phosphacytoplasm | YNL054W	s22	0.206837299	-0.266434851
YLR056W	YLR056W ... ERG3 ergosterol biosynthesis C-5 sterol desaturase activity endoplasmic reticulum | YLR057W	s319	0.895355449	0.287412915
YDR239C	YDR239C ... YDR239C biological process unknown molecular function unknown cytoplasm | YDR240C	s740	2.379042376	1.350169977
YHR103W	YHR103W ... SBE22 cell wall organization and bio molecular function unknown cytoplasm | YHR104W	s214	-1.923165935	-2.642485555
YFR024C-A	YFR024C-A ... LSB3 actin filament organization molecular function unknown cytoplasm* | YFR025C	s303	-0.70869882	0.264837665
YCR088W	YCR088W ... ABP1 establishment of cell polarity protein binding cytoplasm* | YCR089W	s365	0.593129093	0.16796406
YOR352W	YOR352W ... YOR352W biological process unknown molecular function unknown cytoplasm* | YOR353C	s105	0.788872982	0.555873993
YFR034C	YFR034C ... PHO4 phosphate metabolism* transcription factor activity cytoplasm* | YFR035C	s242	0.957460876	0.537982446
YER114C	YER114C ... BOI2 establishment of cell polarity phospholipid binding bud neck* | YER115C	s519,s523	0.366524653	-0.357438275
YLL021W	YLL021W ... SPA2 actin filament organization* cytoskeletal regulatory protein binbud neck* | YLL022C	s1263	0.215689406	-0.436584956
YMR014W	YMR014W PAC cluster BUD22 bud site selection molecular function unknown nucleus | YMR015C	s367,s375	3.103468676	3.990626911
YOR140W	YOR140W ... SFL1 negative regulation of transcr specific transcriptional repressor nuclear chromosome | YOR141C	s590,t595	-4.07E-05	0.025004633
YOR239W	YOR239W ... ABP140 actin cytoskeleton organizatio S-adenosylmethionine-dependent methactin filament | YOR241W	s321	-0.575582592	-0.938221061
YKR071C	YKR071C ... DRE2 biological process unknown molecular function unknown cytoplasm | YKR072C	s186	1.202783569	0.751701044
YBR007C	YBR007C ... DSF2 biological process unknown molecular function unknown cellular component unknown | YBR008C	s331	-0.422934596	-0.724460862
YDR299W	YDR299W ... BFR2 ER to Golgi transport molecular function unknown nucleolus | YDR300C	s10	-0.161602399	-0.645496444
YPL085W	YPL085W ... SEC16 vesicle-mediated transport* structural molecule activity endoplasmic reticulum membrane* | YPL086C	s368	-0.041739287	0.222020616
YDR119W	YDR119W � VBA4 biological process unknown molecular function unknown | Protein of unknown function with proposed role as a basic amino acid permease based on phylogeny; GFP-fusion protein localizes to vacuolar membrane; physical interaction with Atg27p suggests a possible role in autophagy; non-essential geneYDR120C	s99,s106	0.028772438	-0.112859465
YNL264C	YNL264C ... PDR17 response to drug* phosphatidylinositol transporter accytoplasm | YNL265C	t11	0.417947697	0.081910148
YJL042W	YJL042W ... MHP1 cell wall organization and bio structural constituent of cytoskelemicrotubule | YJL043W	s309	-0.695652224	-0.235259284
YDL225W	YDL225W ... SHS1 establishment of cell polarity structural constituent of cytoskeleseptin ring | YDL226C	t539	-0.324251394	-0.128221415
YNL167C	YNL167C ... SKO1 negative regulation of transcr RNA polymerase II transcription facnucleus* | YNL168C	s558	1.222506788	1.395639616
YIL036W	YIL036W ... CST6 transcription initiation from specific RNA polymerase II transcrinucleus | YIL037C	t559	-0.153020812	-0.026700877
YJL050W	YJL050W PAC cluster MTR4 35S primary transcript process ATP-dependent RNA helicase activitynucleus* | YJL051W	t34	0.723805112	-0.121288659
YDR017C	YDR017C ... KCS1 response to stress* inositol or phosphatidylinositol kicytoplasm | YDR018C	s396	-0.863922636	-1.201933698
YFL004W	YFL004W ... VTC2 vacuole fusion, non-autophagic molecular function unknown vacuolar membrane | YFL005W	s187	-2.604651506	-1.887992769
YIL036W	YIL036W ... CST6 transcription initiation from specific RNA polymerase II transcrinucleus | YIL037C	s557	0.988628	-0.305205858
YOR140W	YOR140W ... SFL1 negative regulation of transcr specific transcriptional repressor nuclear chromosome | YOR141C	s599	-0.78211873	0.198840165
YNL178W	YNL178W RP cluster RPS3 protein biosynthesis* structural constituent of ribosome cytosolic small ribosomal subunit ( | YNL179C	s221	0.063496483	0.015749939
YCR088W	YCR088W ... ABP1 establishment of cell polarity protein binding cytoplasm* | YCR089W	s169	-0.396364508	0.115273146
YFL013C	YFL013C ... IES1 chromatin remodeling molecular function unknown nucleus* | YFL013W-A	t567	-0.266429784	-1.010984961
YGL178W	YGL178W ... MPT5 cell wall organization and bio mRNA binding cytoplasm | YGL179C	s662	-2.926914253	-0.063724307
YMR291W	YMR291W iESR cluster YMR291W biological process unknown protein kinase activity cytoplasm* | YMR292W	t513	0.558061099	-0.643755348
YDL084W	YDL084W PAC cluster SUB2 mRNA-nucleus export* protein binding* nucleus* | YDL085C-A	s13	-0.480667027	-0.751453349
YPL085W	YPL085W ... SEC16 vesicle-mediated transport* structural molecule activity endoplasmic reticulum membrane* | YPL086C	s674	-1.800628725	-1.463138424
YIL003W	YIL003W ... CFD1 iron-sulfur cluster assembly ATPase activity cytoplasm | YIL004C	s291	-0.775913537	0.316803548
YDL022W	YDL022W iESR cluster GPD1 intracellular accumulation of glycerol-3-phosphate dehydrogenase cytosol* | YDL023C	s24,s27	-3.920381293	-4.426068467
YPR091C	YPR091C ... YPR091C biological process unknown molecular function unknown endoplasmic reticulum | YPR092W	s640,s646	0.99347362	1.321945964
YOL144W	YOL144W ... NOP8 rRNA processing* molecular function unknown nucleolus | YOL145C	s370	0.156612801	-0.286530285
YPR171W	YPR171W ... BSP1 actin cytoskeleton organizatio "protein binding, bridging" bud neck* | YPR172W	s480	0.279263711	0.054668541
YNL223W	YNL223W ... ATG4 protein-vacuolar targeting* microtubule binding* microtubule associated complex | YNL224C	s488	0.13935986	-0.048180709
YOR239W	YOR239W ... ABP140 actin cytoskeleton organizatio S-adenosylmethionine-dependent methactin filament | YOR241W	s93	0.469763455	0.340319644
YNR010W	YNR010W ... CSE2 transcription from RNA polymer RNA polymerase II transcription medmediator complex | YNR011C	s118	0.159816785	0.398699344
YLL008W	YLL008W PAC cluster DRS1 35S primary transcript process ATP-dependent RNA helicase activitynucleolus | YLL009C	s208	0.251891397	0.163429762
YJL123C	YJL123C � MTC1 biological process unknown molecular function unknown | Protein of unknown function that may interact with ribosomes; green fluorescent protein (GFP)-fusion protein localizes to the cytoplasm and to COPI-coated vesicles (early Golgi); mtc1 is synthetically lethal with cdc13-1YJL124C	s436	-0.266865611	0.214767031
YDR480W	YDR480W ... DIG2 invasive growth (sensu Sacchar transcription factor binding nucleus | YDR481C	s84	0.395401447	0.154165775
YPL019C	YPL019C ... VTC3 vacuole fusion, non-autophagic molecular function unknown vacuolar membrane | YPL020C	t183	-3.276559643	-2.843473888
YOR206W	YOR206W PAC cluster NOC2 ribosome assembly* molecular function unknown nucleus* | YOR207C	s166	-2.480616241	-0.985554424
YDR159W	YDR159W ... SAC3 mRNA-nucleus export* protein binding nuclear pore | YDR160W	s600	-0.033208974	-0.361171971
YML093W	YML093W PAC cluster UTP14 processing of 20S pre-rRNA snoRNA binding small nucleolar ribonucleoprotein c | YML094W	s34,s35	0.11215892	-0.046504394
YNR014W	YNR014W ... YNR014W biological process unknown molecular function unknown cytoplasm | YNR015W	s136	0.044376076	0.748375269
YAR007C	YAR007C ... RFA1 DNA recombination* damaged DNA binding* cytoplasm* | YAR008W	s178	-0.148785256	-0.269313077
YNL166C	YNL166C ... BNI5 cytokinesis* molecular function unknown bud neck* | YNL167C	t274	1.301885724	0.154532101
YER114C	YER114C ... BOI2 establishment of cell polarity phospholipid binding bud neck* | YER115C	s546	0.210484558	0.139900895
YNL113W	YNL113W PAC cluster RPC19 transcription from RNA polymer DNA-directed RNA polymerase activitDNA-directed RNA polymerase III com | YNL114C	t33	0.215966188	-0.282133539
YBR215W	YBR215W ... HPC2 G1/S-specific transcription in transcription regulator activity nucleus | YBR216C	s47	0.281133757	0.412578957
YDR457W	YDR457W ... TOM1 protein monoubiquitination* ubiquitin-protein ligase activity nucleus* | YDR458C	s2418	-0.065850581	-0.431193571
YOR312C	YOR312C RP cluster RPL20B protein biosynthesis structural constituent of ribosome cytosolic large ribosomal subunit ( | YOR313C	s18	0.400504656	0.069846896
YLR248W	YLR248W ... RCK2 protein amino acid phosphoryla protein serine/threonine kinase actcytoplasm | YLR249W	s46	-0.035600164	-0.226478567
YBR031W	YBR031W RP cluster RPL4A protein biosynthesis structural constituent of ribosome cytosolic large ribosomal subunit ( | YBR032W	s282	0.00049706	0.195745765
YGR008C	YGR008C iESR cluster STF2 ATP synthesis coupled proton t molecular function unknown proton-transporting ATP synthase co | YGR009C	s69	-1.716866419	-1.096250107
YBL051C	YBL051C ... PIN4 G2/M transition of mitotic cel molecular function unknown cytoplasm | YBL052C	s655	-0.534537894	-0.522313429
YDL225W	YDL225W ... SHS1 establishment of cell polarity structural constituent of cytoskeleseptin ring | YDL226C	s545,s548	-0.07579075	0.072897627
YKL160W	YKL160W ... ELF1 cell growth molecular function unknown nucleus | YKL161C	s117,s124	0.232871084	-0.000537678
YPR161C	YPR161C ... SGV1 protein amino acid phosphoryla cyclin-dependent protein kinase actnucleus | YPR162C	t240	0.329958701	-0.040000405
YFR024C-A	YFR024C-A ... LSB3 actin filament organization molecular function unknown cytoplasm* | YFR025C	s397	0.627906739	0.398322911
YPR072W	YPR072W ... NOT5 regulation of transcription fr 3'-5'-exoribonuclease activity cytoplasm* | YPR073C	t263	0.996913931	1.398500409
YDR309C	YDR309C ... GIC2 establishment of cell polarity small GTPase regulator activity bud tip* | YDR310C	s337	-0.997786872	0.257879249
YJR016C	YJR016C ... ILV3 branched chain family amino ac dihydroxy-acid dehydratase activitymitochondrion | YJR017C	s554	-0.072545414	-0.314677616
YJR002W	YJR002W PAC cluster MPP10 rRNA modification* molecular function unknown nucleus* | YJR003C	s176,s177	0.861510631	-0.1820341
YJR002W	YJR002W PAC cluster MPP10 rRNA modification* molecular function unknown nucleus* | YJR003C	s267	0.640361889	-0.309404358
YPR174C	YPR174C ... YPR174C biological process unknown molecular function unknown nuclear membrane* | YPR175W	s158	0.19058458	0.052537275
YLL018C	YLL018C ... DPS1 protein biosynthesis RNA binding* cytoplasm | YLL018C-A	t272	0.136430335	0.188057912
YML093W	YML093W PAC cluster UTP14 processing of 20S pre-rRNA snoRNA binding small nucleolar ribonucleoprotein c | YML094W	s562	0.2990723	0.009220273
YPL049C	YPL049C ... DIG1 invasive growth (sensu Sacchar DNA binding* nucleus | YPL050C	s108	1.702073178	1.17745582
YLR182W	YLR182W ... SWI6 meiosis* protein binding* cytoplasm* | YLR183C	s160	-0.330762031	-0.45530793
YOR311C	YOR311C � DGK1 (HSD1) regulation of transcription molecular function unknown cytoplasm* | Diacylglycerol kinase, localized to the endoplasmic reticulum (ER); overproduction induces enlargement of ER-like membrane structures and suppresses a temperature-sensitive sly1 mutation; contains a CTP transferase domainYOR312C	s46	0.613329259	-0.199306164
YBL066C	YBL066C ... SEF1 biological process unknown molecular function unknown cellular component unknown | YBL067C	s970	0.1727868	-0.11632812
YDR436W	YDR436W ... PPZ2 sodium ion homeostasis protein serine/threonine phosphatascellular component unknown | YDR437W	s310	1.169807763	1.030508723
YJR104C	YJR104C iESR cluster SOD1 zinc ion homeostasis* "copper, zinc superoxide dismutase a"cytosol* | YJR105W	s39	0.041854847	0.229600037
YIL112W	YIL112W ... HOS4 histone deacetylation* NAD-dependent histone deacetylase ahistone deacetylase complex | YIL113W	t192	-0.150840657	-0.818865202
YPL191C	YPL191C ... YPL191C biological process unknown molecular function unknown cytoplasm | YPL192C	s343	0.388065496	0.513276509
YDR001C	YDR001C iESR cluster NTH1 response to stress* "alpha,alpha-trehalase activity" cytoplasm* | YDR002W	s66	1.844809595	2.324017802
YMR172W	YMR172W ... HOT1 regulation of transcription fr specific RNA polymerase II transcrinuclear chromosome | YMR173W	s360	1.912824525	1.783249706
YJR127C	YJR127C � RSF2 (ZMS1) biological process unknown molecular function unknown bud neck* | Zinc-finger protein involved in transcriptional control of both nuclear and mitochondrial genes, many of which specify products required for glycerol-based growth, respiration, and other functionsYJR128W	s231	-0.537237821	-0.114314108
YLR130C	YLR130C ... ZRT2 low-affinity zinc ion transpor low-affinity zinc ion transporter aplasma membrane | YLR131C	t188	-0.53230458	-0.145448426
YDR174W	YDR174W ... HMO1 plasmid maintenance single-stranded DNA binding* cytoplasm* | YDR175C	s153	-0.152029115	0.29499029
YNL209W	YNL209W RP cluster SSB2 protein biosynthesis ATPase activity* cytoplasm* | YNL210W	s516	0.216751612	1.132387739
YLR196W	YLR196W PAC cluster PWP1 rRNA processing molecular function unknown cytoplasm* | YLR197W	s52	0.094120902	-0.198308589
YDR299W	YDR299W ... BFR2 ER to Golgi transport molecular function unknown nucleolus | YDR300C	s41,s44	0.257574361	-0.06268999
YOR042W	YOR042W ... CUE5 biological process unknown molecular function unknown cytoplasm | YOR043W	t384	0.288917267	0.509464412
YKL105C	YKL105C ... YKL105C biological process unknown molecular function unknown cellular component unknown | YKL106C-A	s173	1.581813002	1.762716177
YMR295C	YMR295C ... YMR295C biological process unknown molecular function unknown bud | YMR296C	s14	0.720573317	0.015577609
YOL070C	YOL070C � NBA1 biological process unknown molecular function unknown | Protein of unknown function, localizes to the bud neck and cytoplasm; interacts with Nap1p; may interact with ribosomes, based on co-purification experiments; potential Cdc28p substrateYOL071W	t403	0.243622324	-0.228134348
YLR371W	YLR371W ... ROM2 cell wall organization and bio signal transducer activity* bud tip | YLR372W	s193	-0.389697224	-0.124901046
YDL122W	YDL122W ... UBP1 protein deubiquitination ubiquitin-specific protease activitcytoplasm* | YDL123W	s530,s531	-0.045083819	-0.198375659
YKL204W	YKL204W ... EAP1 negative regulation of transla eukaryotic initiation factor 4E binmRNA cap complex | YKL205W	t391	4.026547001	3.997839895
YGL181W	YGL181W ... GTS1 sporulation (sensu Fungi)* transcriptional activator activity cytoplasm* | YGL182C	s170	-1.503611214	-2.064376106
YDR333C	YDR333C ... YDR333C biological process unknown molecular function unknown cytoplasm | YDR334W	s119	0.323549533	-0.132861578
YGR202C	YGR202C ... PCT1 phosphatidylcholine biosynthes choline-phosphate cytidylyltransfernucleus* | YGR203W	t59	-0.061883579	-0.092354155
YPL032C	YPL032C ... SVL3 endocytosis molecular function unknown cytoplasm* | YPL033C	s662	1.170093638	0.027706172
YJL026W	YJL026W ... RNR2 DNA replication ribonucleoside-diphosphate reductascytoplasm* | YJL027C	s22	2.311807469	1.392680074
YEL063C	YEL063C ... CAN1 basic amino acid transport basic amino acid transporter activimitochondrion* | YEL064C	s38	-0.24368911	-0.591895985
YMR300C	YMR300C ... ADE4 purine nucleotide biosynthesis amidophosphoribosyltransferase acticytoplasm | YMR301C	s488	-0.370912253	-0.265180538
YJL020C	YJL020C ... BBC1 actin cytoskeleton organizatio myosin I binding actin cortical patch | YJL022W	s634	-0.021943764	-0.50563481
YPL118W	YPL118W ... MRP51 protein biosynthesis* structural constituent of ribosome mitochondrial small ribosomal subun | YPL119C	s327	-1.006973066	-1.238752626
YHR079C	YHR079C ... IRE1 protein amino acid phosphoryla protein serine/threonine kinase actendoplasmic reticulum membrane* | YHR079C-A	s635	0.100081583	-0.282233138
YPR163C	YPR163C PAC cluster TIF3 translational initiation translation initiation factor activribosome | YPR164W	s71	0.720669302	0.510791282
YKL038W	YKL038W ... RGT1 glucose metabolism* DNA binding* nucleus | YKL039W	s202	-0.004957522	0.259755158
YDL189W	YDL189W ... RBS1 galactose metabolism molecular function unknown cytoplasm | YDL190C	s435,s439	-0.348602975	-0.528309009
YHR102W	YHR102W ... KIC1 cell wall organization and bio kinase activity cytoplasm* | YHR103W	s724,s735	0.279614698	-0.688514571
YNL166C	YNL166C ... BNI5 cytokinesis* molecular function unknown bud neck* | YNL167C	s194	0.319515325	0.981417082
YKR071C	YKR071C ... DRE2 biological process unknown molecular function unknown cytoplasm | YKR072C	s206	-0.046247594	-0.097356219
YNL271C	YNL271C ... BNI1 actin filament organization* cytoskeletal regulatory protein binbud neck* | YNL272C	s1951	-1.716055236	-1.17056336
YKL054C	YKL054C ... DEF1 ubiquitin-dependent protein ca molecular function unknown nucleus | YKL055C	t338	-0.003124928	0.283496462
YDR068W	YDR068W ... DOS2 biological process unknown molecular function unknown cytoplasm | YDR069C	s38	0.805542017	0.380410911
YDR508C	YDR508C ... GNP1 amino acid transport amino acid transporter activity* mitochondrion* | YDR509W	s15	-1.156384162	-1.672991816
YOL123W	YOL123W ... HRP1 mRNA polyadenylylation* RNA binding cytoplasm* | YOL124C	s3	0.599442802	-0.711446189
YMR153W	YMR153W ... NUP53 mRNA-nucleus export* structural molecule activity nuclear pore | YMR154C	s101	0.441631537	-0.064473095
YDL173W	YDL173W ... YDL173W biological process unknown molecular function unknown cytoplasm | YDL174C	s36,s39	4.985994021	3.106297676
YMR005W	YMR005W ... TAF4 transcription from RNA polymer RNA polymerase II transcription factranscription factor TFIID complex | YMR006C	s36	-0.13902858	0.101883783
YGL009C	YGL009C ... LEU1 leucine biosynthesis 3-isopropylmalate dehydratase activcytosol | YGL010W	s488,s495	-1.044361928	-0.445124367
YOL086C	YOL086C ... ADH1 fermentation alcohol dehydrogenase activity cytosol | YOL086W-A	s15	0.258878477	-0.13366128
YPL085W	YPL085W ... SEC16 vesicle-mediated transport* structural molecule activity endoplasmic reticulum membrane* | YPL086C	t595	2.601702819	2.614532014
YGL056C	YGL056C ... SDS23 biological process unknown molecular function unknown cytoplasm* | YGL057C	s42,s46	0.944442604	0.038761611
YFL033C	YFL033C ... RIM15 protein amino acid phosphoryla protein kinase activity cytoplasm* | YFL034C-A	t1498	1.240692072	1.130405655
YOL123W	YOL123W ... HRP1 mRNA polyadenylylation* RNA binding cytoplasm* | YOL124C	s2,s3	0.518061349	-0.048011667
YNL161W	YNL161W ... CBK1 regulation of exit from mitosi protein kinase activity cytoplasm* | YNL162W	s63,s66	0.383622045	-0.118555837
YLR371W	YLR371W ... ROM2 cell wall organization and bio signal transducer activity* bud tip | YLR372W	s372	0.013390763	-0.122691312
YJR089W	YJR089W ... BIR1 chromosome segregation molecular function unknown mitochondrion* | YJR090C	s765	-0.401701703	-0.707002687
YDL224C	YDL224C ... WHI4 regulation of cell size RNA binding cytoplasm | YDL225W	s283	1.583930181	1.399048357
YGR155W	YGR155W ... CYS4 cysteine biosynthesis cystathionine beta-synthase activitcytoplasm* | YGR156W	s134	-0.171351442	0.066881517
YMR014W	YMR014W PAC cluster BUD22 bud site selection molecular function unknown nucleus | YMR015C	s367,t371,s375	-1.145076654	-1.028057922
YPR075C	YPR075C ... OPY2 cell cycle arrest in response molecular function unknown cytoplasm* | YPR076W	s348	0.296358325	0.286458823
YJL005W	YJL005W ... CYR1 meiosis* adenylate cyclase activity mitochondrion* | YJL006C	s241	1.715394176	1.109848324
YKR100C	YKR100C ... SKG1 cell wall organization and bio molecular function unknown bud tip* | YKR101W	s298	0.14562942	-0.114155545
YDL182W	YDL182W ... LYS20 lysine biosynthesis, aminoadip homocitrate synthase activity nucleus* | YDL183C	s410	1.209718374	0.993347834
YLR399C	YLR399C ... BDF1 DNA repair* transcription regulator activity nucleus* | YLR400W	s270	0.327179253	0.010481103
YIL112W	YIL112W ... HOS4 histone deacetylation* NAD-dependent histone deacetylase ahistone deacetylase complex | YIL113W	s690	-0.368780288	0.666680241
YDR310C	YDR310C ... SUM1 chromatin silencing at telomer transcriptional repressor activity nucleus* | YDR311W	s379	0.763325946	0.343859811
YLL021W	YLL021W ... SPA2 actin filament organization* cytoskeletal regulatory protein binbud neck* | YLL022C	s646	-0.080944722	-0.446178888
YJL212C	YJL212C ... OPT1 sulfur metabolism oligopeptide transporter activity endoplasmic reticulum* | YJL213W	t48,t50,t51	-0.498830071	-0.960843944
YMR124W	YMR124W ... YMR124W biological process unknown molecular function unknown cytoplasm | YMR125W	s649	-1.021606886	-1.6259332
YLL029W	YLL029W � FRA1 biological process unknown molecular function unknown | Protein involved in negative regulation of transcription of iron regulon; forms an iron independent complex with Fra2p, Grx3p, and Grx4p; cytosolic; mutant fails to repress transcription of iron regulon and is defective in spore formationYLL030C	s14	-0.93375687	-0.238154045
YGR229C	YGR229C PAC cluster SMI1 cell wall organization and bio molecular function unknown nucleus* | YGR230W	s394,s400	-1.600445465	-0.379283491
YDR371W	YDR371W ... CTS2 biological process unknown molecular function unknown cytoplasm | YDR372C	t66	1.283981105	0.220810039
YLR457C	YLR457C ... NBP1 biological process unknown molecular function unknown nucleus | YLR458W	s251,s253	-0.079290264	0.088195277
YDL161W	YDL161W ... ENT1 endocytosis* clathrin binding actin cortical patch | YDL162C	s163	0.445045422	1.007516477
YLL021W	YLL021W ... SPA2 actin filament organization* cytoskeletal regulatory protein binbud neck* | YLL022C	s910	1.016719761	1.876830659
YHR023W	YHR023W ... MYO1 response to osmotic stress* microfilament motor activity contractile ring (sensu Saccharomyc | YHR024C	s1219	0.269084206	-0.016833295
YLL010C	YLL010C ... PSR1 response to stress phosphoprotein phosphatase activityplasma membrane | YLL011W	s110	-0.119809545	-0.528160116
YDR005C	YDR005C ... MAF1 negative regulation of transcr molecular function unknown nucleus | YDR006C	s90	-1.011620018	-1.339692329
YDR389W	YDR389W ... SAC7 small GTPase mediated signal t signal transducer activity* intracellular | YDR390C	s16	0.433729737	0.029881643
YOL139C	YOL139C ... CDC33 translational initiation* translation initiation factor activcytoplasm* | YOL140W	s30	1.079763544	1.066156171
YAL041W	YAL041W ... CDC24 establishment of cell polarity signal transducer activity* nucleus* | YAL042W	s729	-1.221640805	-2.224511453
YIL115C	YIL115C ... NUP159 mRNA-nucleus export* structural molecule activity nuclear pore | YIL115W-A	s1041,s1042	0.609336246	0.193315752
YDR320C	YDR320C ... SWA2 ER organization and biogenesis protein binding endoplasmic reticulum membrane | YDR320C-A	s264	-0.352053274	0.471809988
#N/A	#N/A	s228	1.120694491	-0.155833333
YPL049C	YPL049C ... DIG1 invasive growth (sensu Sacchar DNA binding* nucleus | YPL050C	s294	-0.235418691	0.46519641
YDR310C	YDR310C ... SUM1 chromatin silencing at telomer transcriptional repressor activity nucleus* | YDR311W	t697	2.516666389	3.070279795
YDL051W	YDL051W PAC cluster LHP1 tRNA processing RNA binding nucleus* | YDL052C	s19	-0.758789339	-0.16013446
YJL042W	YJL042W ... MHP1 cell wall organization and bio structural constituent of cytoskelemicrotubule | YJL043W	s1050	-0.027208195	0.46210741
YBR130C	YBR130C ... SHE3 intracellular mRNA localizatio mRNA binding cytoplasm* | YBR131W	s361	0.884840927	0.918051618
YOL084W	YOL084W iESR cluster PHM7 biological process unknown molecular function unknown vacuole (sensu Fungi) | YOL085C	s844	0.147723431	-0.844256169
YBR172C	YBR172C ... SMY2 cytoskeleton organization and molecular function unknown cytoplasm | YBR173C	s602	-0.656822571	0.588014628
YNL015W	YNL015W iESR cluster PBI2 vacuole fusion, non-autophagic endopeptidase inhibitor activity cytoplasm* | YNL016W	t74	0.193648296	0.194988538
YPL085W	YPL085W ... SEC16 vesicle-mediated transport* structural molecule activity endoplasmic reticulum membrane* | YPL086C	s483	-0.177575072	-0.051910586
YKL187C	YKL187C ... YKL187C biological process unknown molecular function unknown mitochondrion | YKL188C	t734	1.027803356	0.381994115
YDL189W	YDL189W ... RBS1 galactose metabolism molecular function unknown cytoplasm | YDL190C	s435	-0.670188148	-1.071130064
YIL153W	YIL153W ... RRD1 DNA repair* protein phosphatase type 2A regulatcytoplasm* | YIL154C	s341	0.407532221	-0.650701061
YGL056C	YGL056C ... SDS23 biological process unknown molecular function unknown cytoplasm* | YGL057C	s46	-0.324933528	-0.293165723
YBL101C	YBL101C ... ECM21 cell wall organization and bio molecular function unknown cytoplasm | YBL102W	s140	0.002610865	-0.080469336
YCL024W	YCL024W ... KCC4 protein amino acid phosphoryla protein kinase activity bud neck | YCL025C	s894	0.55436342	-0.343722988
YER155C	YER155C ... BEM2 cell wall organization and bio signal transducer activity* mitochondrion* | YER156C	s1054	-0.861388192	-0.725607612
YCR077C	YCR077C ... PAT1 chromosome segregation* molecular function unknown cytosolic small ribosomal subunit ( | YCR079W	s456,s457	-1.331289663	-1.819977145
YBL031W	YBL031W ... SHE1 biological process unknown molecular function unknown microtubule cytoskeleton | YBL032W	s165	-1.096497693	-1.149872608
YDR233C	YDR233C PAC cluster RTN1 biological process unknown molecular function unknown mitochondrion* | YDR234W	s206	3.046146244	3.626444552
YGL043W	YGL043W ... DST1 meiotic recombination* positive transcription elongation fnucleoplasm | YGL044C	s116	1.403947593	0.349777359
YKL038W	YKL038W ... RGT1 glucose metabolism* DNA binding* nucleus | YKL039W	s202,s205	0.277550201	0.376523539
YLL048C	YLL048C ... YBT1 bile acid transport "ATPase activity, coupled to transme"vacuole (sensu Fungi) | YLL049W	s1519	0.154209114	-0.3412243
YGR229C	YGR229C PAC cluster SMI1 cell wall organization and bio molecular function unknown nucleus* | YGR230W	s400	0.09988962	0.148569371
YNR053C	YNR053C PAC cluster NOG2 ribosome assembly* GTPase activity nucleus* | YNR054C	s85	0.771686936	-0.239261873
YMR074C	YMR074C ... YMR074C biological process unknown molecular function unknown cytoplasm* | YMR075C-A	s126	1.151218418	0.291580622
YGL086W	YGL086W ... MAD1 mitotic spindle checkpoint* molecular function unknown nucleus* | YGL087C	s324	0.628357634	-0.217328269
YFL021W	YFL021W ... GAT1 transcription initiation from specific RNA polymerase II transcrinucleus | YFL022C	s270	0.129132363	-0.604944212
YPL179W	YPL179W ... PPQ1 protein amino acid dephosphory protein serine/threonine phosphatascytoplasm | YPL180W	s80	0.736363672	0.567614687
YNL064C	YNL064C ... YDJ1 ER-associated protein cataboli chaperone regulator activity* cytosol | YNL065W	s342	1.179670264	1.59603804
YPL137C	YPL137C � GIP3 biological process unknown molecular function unknown | Glc7-interacting protein whose overexpression relocalizes Glc7p from the nucleus and prevents chromosome segregation; may interact with ribosomes, based on co-purification experimentsYPL138C	t264	0.078878248	-0.281338754
YML017W	YML017W ... PSP2 biological process unknown molecular function unknown cytoplasm | YML018C	s238	-2.894331685	-1.130782268
YHR027C	YHR027C ... RPN1 ubiquitin-dependent protein ca endopeptidase activity* cytoplasm* | YHR028C	s19	0.181655039	-0.160137129
YNL059C	YNL059C ... ARP5 protein-vacuolar targeting* molecular function unknown nucleus* | YNL061W	s383	0.13044672	-0.147650538
YGR246C	YGR246C ... BRF1 transcription initiation from RNA polymerase III transcription fatranscription factor TFIIIB complex | YGR247W	s381,s384	-0.696998114	-0.691255665
YDL022W	YDL022W iESR cluster GPD1 intracellular accumulation of glycerol-3-phosphate dehydrogenase cytosol* | YDL023C	s27	-1.416631407	-3.314099906
YFR016C	YFR016C ... YFR016C biological process unknown molecular function unknown cytoplasm* | YFR017C	s1072	0.458223238	-0.398648265
YFR024C-A	YFR024C-A ... LSB3 actin filament organization molecular function unknown cytoplasm* | YFR025C	s375	-0.478867174	-1.193221147
YGR229C	YGR229C PAC cluster SMI1 cell wall organization and bio molecular function unknown nucleus* | YGR230W	s394	0.324084619	-0.322479197
YIL150C	YIL150C ... MCM10 DNA replication initiation* chromatin binding nucleus | YIL151C	s66	-0.191820392	-0.438768737
YKR099W	YKR099W ... BAS1 transcription from RNA polymer RNA polymerase II transcription facnucleus | YKR100C	s700	0.162344122	-0.350599101
YEL037C	YEL037C ... RAD23 ER-associated protein cataboli damaged DNA binding mitochondrion* | YEL038W	t94	1.027494331	0.041403947
YKR048C	YKR048C ... NAP1 budding cell bud growth* protein binding cytoplasm* | YKR049C	s177	0.587418256	-0.653378365
YDL122W	YDL122W ... UBP1 protein deubiquitination ubiquitin-specific protease activitcytoplasm* | YDL123W	s618	0.25638478	-0.645221471
YJL070C	YJL070C ... YJL070C biological process unknown molecular function unknown cytoplasm* | YJL071W	s9	-0.830084355	-0.781500685
YJR092W	YJR092W ... BUD4 bud site selection* GTP binding contractile ring (sensu Saccharomyc | YJR093C	s989	-0.589285543	-0.318466398
YPL085W	YPL085W ... SEC16 vesicle-mediated transport* structural molecule activity endoplasmic reticulum membrane* | YPL086C	s144	1.524132586	1.306486289
YPL085W	YPL085W ... SEC16 vesicle-mediated transport* structural molecule activity endoplasmic reticulum membrane* | YPL086C	s472	0.535009608	-0.661549948
YCL014W	YCL014W ... BUD3 cytokinesis* molecular function unknown bud neck* | YCL016C	s1549	0.392479593	-0.070002013
YNL254C	YNL254C � RTC4 biological process unknown molecular function unknown | Protein of unknown function; null mutation suppresses cdc13-1 temperature sensitivity; (GFP)-fusion protein localizes to both the cytoplasm and the nucleusYNL255C	s23	2.156121785	2.138462318
YLR009W	YLR009W PAC cluster RLP24 ribosomal large subunit biogen molecular function unknown nucleolus | YLR010C	s161,s172	1.570190034	1.378237494
YMR163C	YMR163C � INP2 biological process unknown molecular function unknown | Peroxisome-specific receptor important for peroxisome inheritance; co-fractionates with peroxisome membranes and co-localizes with peroxisomes in vivo; physically interacts with the myosin V motor Myo2p; INP2 is not an essential geneYMR164C	s681	0.07395068	-0.279021643
YLR319C	YLR319C ... BUD6 actin filament organization* cytoskeletal regulatory protein binactin cap* | YLR320W	s347,s348	0.87313629	0.325445893
YJL201W	YJL201W ... ECM25 cell wall organization and bio molecular function unknown cytoplasm | YJL202C	s435	-0.239474157	-0.203783995
YGR254W	YGR254W ... ENO1 glycolysis* phosphopyruvate hydratase activity cytoplasm* | YGR255C	s188	0.193817801	0.407827735
YLR452C	YLR452C ... SST2 signal transduction* GTPase activator activity plasma membrane | YLR453C	s617	0.366568023	1.045649656
YGR196C	YGR196C ... FYV8 biological process unknown molecular function unknown cytoplasm | YGR197C	s180,s182	0.655951139	-0.19336877
YDL195W	YDL195W ... SEC31 ER to Golgi transport structural molecule activity COPII vesicle coat | YDL196W	s975,s977	2.99315953	2.276355827
YLR277C	YLR277C ... YSH1 mRNA polyadenylylation* RNA binding mRNA cleavage and polyadenylation s | YLR278C	s517	-0.305873937	-0.531784108
YDR089W	YDR089W ... YDR089W membrane organization and biog molecular function unknown membrane | YDR090C	s612	-0.720823402	-0.957660036
YDR310C	YDR310C ... SUM1 chromatin silencing at telomer transcriptional repressor activity nucleus* | YDR311W	s625	-0.520305042	-0.161454053
YIL106W	YIL106W ... MOB1 protein amino acid phosphoryla kinase regulator activity bud neck* | YIL107C	s36	-0.08834383	-0.177547722
YPR171W	YPR171W ... BSP1 actin cytoskeleton organizatio "protein binding, bridging" bud neck* | YPR172W	s220	1.211620808	0.896699335
YBR079C	YBR079C PAC cluster RPG1 translational initiation translation initiation factor activcytoplasm* | YBR080C	s893	-0.398290873	0.359508961
YER130C	YER130C ... YER130C biological process unknown molecular function unknown cellular component unknown | YER131W	s380	-1.327901269	-0.642466347
YMR111C	YMR111C ... YMR111C biological process unknown molecular function unknown nucleus | YMR112C	s249	0.469469669	0.253115525
YJL080C	YJL080C PAC cluster SCP160 chromosome segregation* RNA binding endoplasmic reticulum membrane* | YJL081C	t50	0.403623559	0.240274545
YNL166C	YNL166C ... BNI5 cytokinesis* molecular function unknown bud neck* | YNL167C	t257	1.939328049	0.886744558
YDR060W	YDR060W ... MAK21 ribosomal large subunit assemb molecular function unknown Noc1p-Noc2p complex | YDR061W	s971,s972,s977,s978	0.307743623	-0.077753041
YDR299W	YDR299W ... BFR2 ER to Golgi transport molecular function unknown nucleolus | YDR300C	s41	0.745466966	0.871047818
YLR449W	YLR449W PAC cluster FPR4 biological process unknown peptidyl-prolyl cis-trans isomerasenucleus | YLR450W	s80	0.773906908	1.317071559
YGR253C	YGR253C ... PUP2 response to stress* endopeptidase activity "proteasome core complex, alpha-subu" | YGR254W	s251	0.618102368	0.411335859
YDR348C	YDR348C ... YDR348C biological process unknown molecular function unknown bud neck | YDR349C	s49	1.485198281	1.151545763
YLR410W	YLR410W ... VIP1 actin cytoskeleton organizatio molecular function unknown cytoplasm | YLR411W	s141	-0.625152081	-1.281008301
YOR287C	YOR287C PAC cluster YOR287C processing of 20S pre-rRNA molecular function unknown cellular component unknown | YOR288C	s41,s42	0.407818165	0.060484679
YBL085W	YBL085W ... BOI1 establishment of cell polarity phospholipid binding bud neck* | YBL086C	s104	2.538197808	2.378551296
YMR049C	YMR049C PAC cluster ERB1 rRNA processing molecular function unknown nucleus* | YMR052C-A	s23	0.435708566	-0.711281031
YPL190C	YPL190C ... NAB3 regulation of transcription fr poly(A) binding nucleus | YPL191C	t86	0.708697839	-0.956008092
YOR083W	YOR083W ... WHI5 G1/S transition of mitotic cel transcriptional repressor activity cytoplasm* | YOR084W	s81	0.216090249	-0.585494885
YNL076W	YNL076W ... MKS1 regulation of nitrogen utiliza transcriptional repressor activity intracellular | YNL077W	s518	-0.402391139	-0.70341367
YHR159W	YHR159W ... YHR159W biological process unknown molecular function unknown cytoplasm | YHR160C	t239	0.204596737	-0.004057047
YLR327C	YLR327C � iESR cluster TMA10 (RBF9) biological process unknown molecular function unknown nucleus | Protein of unknown function that associates with ribosomesYLR328W	s79	-1.620028096	1.3861487
YNL053W	YNL053W ... MSG5 protein amino acid dephosphory prenylated protein tyrosine phosphacytoplasm | YNL054W	s151	-0.942843892	-1.380622266
YJL162C	YJL162C ... JJJ2 biological process unknown molecular function unknown cytoplasm* | YJL163C	s229	0.052036521	0.087330102
YER040W	YER040W ... GLN3 positive regulation of transcr transcription factor activity* nucleus* | YER041W	s689	-0.187316916	-0.130196567
YGL023C	YGL023C ... PIB2 vesicle-mediated transport phosphatidylinositol binding mitochondrion* | YGL024W	s165	-1.209392599	-0.465953047
YDR439W	YDR439W ... LRS4 chromatin silencing at ribosom molecular function unknown nucleus* | YDR440W	s168	0.182848762	-0.783854797
YPR095C	YPR095C ... SYT1 vesicle-mediated transport* ARF guanyl-nucleotide exchange factmitochondrion | YPR096C	s297	0.208330725	-0.845795518
YHR082C	YHR082C ... KSP1 protein amino acid phosphoryla protein serine/threonine kinase actnucleus | YHR083W	s631	0.082981249	-0.019294727
YPL180W	YPL180W ... TCO89 glycerol metabolism molecular function unknown plasma membrane* | YPL181W	s327	0.782308331	-0.434417495
YML016C	YML016C ... PPZ1 sodium ion homeostasis protein serine/threonine phosphatascytoplasm* | YML017W	s690	-1.037204675	-0.77885328
YBL086C	YBL086C ... YBL086C biological process unknown molecular function unknown cellular component unknown | YBL087C	s439	0.113231386	-0.236241052
YMR091C	YMR091C ... NPL6 protein-nucleus import molecular function unknown nucleus* | YMR092C	s86	0.190544468	0.024380738
YMR311C	YMR311C ... GLC8 glycogen biosynthesis enzyme activator activity cytoplasm* | YMR312W	s224	0.923378786	0.895520814
YPR133C	YPR133C � SPN1 (IWS1) nucleotide-excision repair* delta DNA polymerase activity delta DNA polymerase complex | Protein that interacts with Spt6p and copurifies with Spt5p and RNA polymerase II, probable transcriptional elongation factor; metazoan homologs contain an acidic N terminus; mutations in the gene confer an Spt- phenotypeYPR133W-A	s89	1.258783161	-0.320259679
YPR091C	YPR091C ... YPR091C biological process unknown molecular function unknown endoplasmic reticulum | YPR092W	s669	-0.312000656	-0.480799805
YGR116W	YGR116W ... SPT6 regulation of transcription, D RNA polymerase II transcription elonucleus* | YGR117C	s94	0.178162895	0.08508774
YLR330W	YLR330W ... CHS5 spore wall assembly (sensu Fun molecular function unknown cytoplasm | YLR331C	s590	0.407018862	0.419558346
YKR077W	YKR077W � MSA2 biological process unknown molecular function unknown | Putative transcriptional activator, that interacts with G1-specific transcription factor, MBF and G1-specific promoters; ortholog of Msa2p, an MBF and SBF activator that regulates G1-specific transcription and cell cycle initiationYKR078W	s292	0.142577333	0.347847504
YBR001C	YBR001C ... NTH2 response to stress* "alpha,alpha-trehalase activity" cytoplasm* | YBR002C	s112	-0.295368118	-0.219809697
YOR083W	YOR083W ... WHI5 G1/S transition of mitotic cel transcriptional repressor activity cytoplasm* | YOR084W	s113,s115	0.428256447	0.21918665
YNL243W	YNL243W ... SLA2 cell wall organization and bio "protein binding, bridging" actin cortical patch* | YNL244C	t296,s308	-1.441502877	-1.689864661
YOR281C	YOR281C ... PLP2 positive regulation of transcr GTPase inhibitor activity cytoplasm | YOR282W	s62	0.319176807	-0.000405698
YHR154W	YHR154W ... RTT107 negative regulation of DNA tra molecular function unknown nucleus | YHR155W	s540	0.4107009	0.140427673
YBR245C	YBR245C ... ISW1 chromatin remodeling ATPase activity ISW1 complex | YBR246W	t694	0.872635704	0.357648962
YKR010C	YKR010C ... TOF2 DNA topological change molecular function unknown mitochondrion | YKR011C	s397	0.580129048	0.46544943
YFL021W	YFL021W ... GAT1 transcription initiation from specific RNA polymerase II transcrinucleus | YFL022C	s399	-0.272932117	-0.158551064
YJR083C	YJR083C ... ACF4 actin cytoskeleton organizatio molecular function unknown cellular component unknown | YJR084W	t49	0.175779191	-0.082044457
YLR025W	YLR025W ... SNF7 late endosome to vacuole trans molecular function unknown cytoplasm* | YLR026C	s119	1.159731031	0.784475088
YHR066W	YHR066W PAC cluster SSF1 ribosomal large subunit assemb rRNA binding nucleolus | YHR067W	t301	-0.442544663	-0.894493104
YML093W	YML093W PAC cluster UTP14 processing of 20S pre-rRNA snoRNA binding small nucleolar ribonucleoprotein c | YML094W	s668	0.664129811	-0.357167036
YNL242W	YNL242W ... ATG2 protein-vacuolar targeting* molecular function unknown extrinsic to membrane | YNL243W	s954	0.525564372	-0.201495339
YFR034C	YFR034C ... PHO4 phosphate metabolism* transcription factor activity cytoplasm* | YFR035C	s204	-0.073141197	-0.322401719
YBR083W	YBR083W ... TEC1 pseudohyphal growth* specific RNA polymerase II transcrinucleus | YBR084C-A	s325	0.423539524	0.35684782
YOR069W	YOR069W ... VPS5 protein-Golgi retention* protein transporter activity endosome* | YOR070C	s53	0.341133756	-0.234501154
YGL181W	YGL181W ... GTS1 sporulation (sensu Fungi)* transcriptional activator activity cytoplasm* | YGL182C	s168	-1.048241174	-1.707677295
YKL172W	YKL172W PAC cluster EBP2 rRNA processing molecular function unknown nucleolus | YKL173W	s177,s183	0.790281344	-0.827965505
YIL048W	YIL048W ... NEO1 retrograde transport, Golgi to phospholipid-translocating ATPase aendoplasmic reticulum membrane* | YIL049W	s102	-1.099296662	0.457454305
YHR158C	YHR158C ... KEL1 cellular morphogenesis* molecular function unknown cytoplasm* | YHR159W	s647	0.987351694	2.441434493
YML070W	YML070W ... DAK1 response to stress* glycerone kinase activity cytoplasm | YML071C	s365	0.447874813	0.188285533
YOL070C	YOL070C � NBA1 biological process unknown molecular function unknown | Protein of unknown function, localizes to the bud neck and cytoplasm; interacts with Nap1p; may interact with ribosomes, based on co-purification experiments; potential Cdc28p substrateYOL071W	s115	0.389300911	0.032937216
YDR309C	YDR309C ... GIC2 establishment of cell polarity small GTPase regulator activity bud tip* | YDR310C	s345	0.002914521	0.059951244
YBR028C	YBR028C ... YBR028C biological process unknown protein kinase activity cytoplasm | YBR029C	s90	-1.678344012	-1.03397684
YHR158C	YHR158C ... KEL1 cellular morphogenesis* molecular function unknown cytoplasm* | YHR159W	s613	0.685066058	0.610880718
YMR086W	YMR086W ... YMR086W biological process unknown molecular function unknown cytoplasm | YMR087W	t675	0.685772152	0.103458741
YMR219W	YMR219W ... ESC1 chromatin silencing at telomer molecular function unknown nucleus | YMR220W	s1137	0.748895382	-0.177010366
YJL201W	YJL201W ... ECM25 cell wall organization and bio molecular function unknown cytoplasm | YJL202C	s438	1.083618808	1.10457213
YGR167W	YGR167W ... CLC1 endocytosis* structural molecule activity clathrin vesicle coat | YGR168C	s52	1.810393039	-0.559547845
YOR083W	YOR083W ... WHI5 G1/S transition of mitotic cel transcriptional repressor activity cytoplasm* | YOR084W	s78	-0.347686154	-0.460633448
YDL121C	YDL121C ... YDL121C biological process unknown molecular function unknown endoplasmic reticulum | YDL122W	s92	1.448164874	0.844590387
YKL088W	YKL088W � CAB3 response to salt stress* purine nucleotide binding* | Probable phosphopantothenoylcysteine decarboxylase (PPCDC), which catalyzes the third step of coenzyme A biosynthesis from pantothenate; null mutant lethality is complemented by E. coli coaBC; interacts with Sis2p and Vhs3pYKL089W	s42	0.358268991	-0.204061649
YAR002W	YAR002W ... NUP60 nucleocytoplasmic transport* structural constituent of nuclear pnuclear pore | YAR003W	s222	0.075061405	0.894661895
YER026C	YER026C ... CHO1 phosphatidylserine biosynthesi CDP-diacylglycerol-serine O-phosphaendoplasmic reticulum | YER027C	s34,s42	0.601301632	-0.185222044
YLR399C	YLR399C ... BDF1 DNA repair* transcription regulator activity nucleus* | YLR400W	s429	0.325512682	0.038941514
YAR014C	YAR014C ... BUD14 cellular morphogenesis during molecular function unknown bud neck* | YAR015W	s507	1.632150556	1.370137656
YBL047C	YBL047C ... EDE1 endocytosis molecular function unknown bud neck* | YBL048W	t1307	1.33444132	0.484463546
YDR122W	YDR122W ... KIN1 exocytosis protein kinase activity plasma membrane* | YDR123C	s986	0.40483632	-0.137622507
YPL249C	YPL249C ... GYP5 ER to Golgi transport* Rab GTPase activator activity cytosol* | YPL249C-A	s40	-1.262323138	0.610954025
YJL123C	YJL123C � MTC1 biological process unknown molecular function unknown | Protein of unknown function that may interact with ribosomes; green fluorescent protein (GFP)-fusion protein localizes to the cytoplasm and to COPI-coated vesicles (early Golgi); mtc1 is synthetically lethal with cdc13-1YJL124C	t266	0.292236461	0.060222616
YJL176C	YJL176C ... SWI3 chromatin remodeling general RNA polymerase II transcripSWI/SNF complex* | YJL177W	s185	-0.060486741	0.018197325
YMR311C	YMR311C ... GLC8 glycogen biosynthesis enzyme activator activity cytoplasm* | YMR312W	s12	-1.915217933	-0.288371784
YPR091C	YPR091C ... YPR091C biological process unknown molecular function unknown endoplasmic reticulum | YPR092W	s669,s676	0.124822335	-0.435230763
YDR397C	YDR397C ... NCB2 negative regulation of transcr transcription corepressor activity nucleus | YDR398W	s135	-0.317370501	-0.119613292
YNL166C	YNL166C ... BNI5 cytokinesis* molecular function unknown bud neck* | YNL167C	s332	0.510564056	0.292597341
YDL195W	YDL195W ... SEC31 ER to Golgi transport structural molecule activity COPII vesicle coat | YDL196W	s974	1.279371384	0.230048103
YDR382W	YDR382W RP cluster RPP2B translational elongation* structural constituent of ribosome cytosolic large ribosomal subunit ( | YDR383C	s100	0.679463785	-1.179735892
YBL007C	YBL007C ... SLA1 cell wall organization and bio "protein binding, bridging*" actin cortical patch | YBL008W	s454	0.431017964	-0.39162348
YER172C	YER172C ... BRR2 U2-type spliceosome conformati "RNA splicing factor activity, trans"U4/U6 x U5 tri-snRNP complex* | YER173W	s403	0.203641304	-0.044658292
YPL141C	YPL141C ... YPL141C biological process unknown protein kinase activity cytoplasm | YPL142C	s439	-0.134855981	-0.840440241
YNL091W	YNL091W ... NST1 response to salt stress molecular function unknown cytoplasm | YNL092W	s240	0.749538894	0.042349677
YAL003W	YAL003W PAC cluster EFB1 translational elongation translation elongation factor activribosome* | YAL004W	s57	0.383462755	-0.356143991
YML027W	YML027W ... YOX1 negative regulation of transcr DNA binding* nucleus | YML028W	s358	0.032366484	-0.674415377
YIL149C	YIL149C ... MLP2 mRNA-nucleus export* ribonucleoprotein binding mitochondrion* | YIL150C	s1512	-0.61264476	-0.758727612
YCR088W	YCR088W ... ABP1 establishment of cell polarity protein binding cytoplasm* | YCR089W	t165,s169	0.655080097	0.483851699
YGL232W	YGL232W ... TAN1 tRNA modification RNA binding cytoplasm* | YGL233W	s81	-0.316509274	-0.156977318
YPL032C	YPL032C ... SVL3 endocytosis molecular function unknown cytoplasm* | YPL033C	s542,s545	2.895362582	2.884664195
YBL047C	YBL047C ... EDE1 endocytosis molecular function unknown bud neck* | YBL048W	s241,s244	0.59548357	0.967516602
YJL176C	YJL176C ... SWI3 chromatin remodeling general RNA polymerase II transcripSWI/SNF complex* | YJL177W	s231,t235	-1.185050712	-0.351587909
YPL157W	YPL157W ... TGS1 ribosome biogenesis* RNA methyltransferase activity nucleolus | YPL158C	s286	-0.399467179	-0.159007164
YNR054C	YNR054C PAC cluster ESF2 biological process unknown transcription regulator activity cytoplasm* | YNR055C	s47,s51	0.932560046	-0.491974726
YBL051C	YBL051C ... PIN4 G2/M transition of mitotic cel molecular function unknown cytoplasm | YBL052C	s653	1.118152661	1.556589813
YPL019C	YPL019C ... VTC3 vacuole fusion, non-autophagic molecular function unknown vacuolar membrane | YPL020C	s43	0.134822441	0.138036319
YIL084C	YIL084C ... SDS3 chromatin silencing* protein binding histone deacetylase complex | YIL085C	s179	0.213321576	-0.794027246
YJL020C	YJL020C ... BBC1 actin cytoskeleton organizatio myosin I binding actin cortical patch | YJL022W	s631,s634	-0.13260059	-0.093495401
YNL124W	YNL124W PAC cluster NAF1 transport* RNA binding* nucleoplasm | YNL125C	s255	0.646037784	-0.591107168
YNL323W	YNL323W ... LEM3 cell surface receptor linked s transcription regulator activity cytoplasm* | YNL324W	s36	-0.701984046	-0.515306832
YGL148W	YGL148W PAC cluster ARO2 aromatic amino acid family bio chorismate synthase activity* cytoplasm | YGL149W	t343	-0.220361985	-0.06494895
YLR319C	YLR319C ... BUD6 actin filament organization* cytoskeletal regulatory protein binactin cap* | YLR320W	s353	1.55412397	1.205911866
YLL043W	YLL043W ... FPS1 transport* transporter activity* cytoplasm* | YLL044W	s185	-3.263630361	-3.970242656
YDR227W	YDR227W ... SIR4 double-strand break repair via histone binding* nuclear telomere cap complex* | YDR228C	s342	-0.597829912	-0.163395869
YLR045C	YLR045C ... STU2 mitotic spindle organization a structural constituent of cytoskelespindle pole body* | YLR046C	s813	0.531316433	-0.183780685
YML093W	YML093W PAC cluster UTP14 processing of 20S pre-rRNA snoRNA binding small nucleolar ribonucleoprotein c | YML094W	s151	0.429504899	0.150551168
YDR422C	YDR422C ... SIP1 protein amino acid phosphoryla AMP-activated protein kinase activivacuole | YDR423C	s643	-0.630361174	-0.94634096
YJR083C	YJR083C ... ACF4 actin cytoskeleton organizatio molecular function unknown cellular component unknown | YJR084W	s9	0.58741508	-0.0179333
YNL136W	YNL136W ... EAF7 regulation of transcription fr molecular function unknown nucleus* | YNL137C	s225	-0.208696811	-0.478728426
YGL056C	YGL056C ... SDS23 biological process unknown molecular function unknown cytoplasm* | YGL057C	s42	0.735032473	0.211777258
YAL023C	YAL023C ... PMT2 O-linked glycosylation dolichyl-phosphate-mannose-protein endoplasmic reticulum | YAL024C	s39	0.196872996	0.457591695
YER079W	YER079W iESR cluster YER079W biological process unknown molecular function unknown cytoplasm* | YER080W	s194,s197	2.387862716	1.840339214
YDL088C	YDL088C ... ASM4 mRNA-nucleus export* structural molecule activity nuclear pore | YDL089W	s458	0.244881552	0.179729024
YML017W	YML017W ... PSP2 biological process unknown molecular function unknown cytoplasm | YML018C	s340	1.865050034	2.002931439
YBR157C	YBR157C ... ICS2 biological process unknown molecular function unknown cellular component unknown | YBR158W	t171	0.2209446	0.111677438
YPL146C	YPL146C PAC cluster NOP53 ribosome biogenesis* protein binding nucleus* | YPL147W	s31	-0.686324345	0.454456147
YGR100W	YGR100W ... MDR1 biological process unknown Rab GTPase activator activity cytoplasm* | YGR101W	s862	-2.773565507	-2.688033923
YGL023C	YGL023C ... PIB2 vesicle-mediated transport phosphatidylinositol binding mitochondrion* | YGL024W	s6	-0.396467705	-0.931478387
YOR204W	YOR204W ... DED1 translational initiation RNA helicase activity cytoplasm | YOR205C	s539	0.885997215	0.475929604
YML093W	YML093W PAC cluster UTP14 processing of 20S pre-rRNA snoRNA binding small nucleolar ribonucleoprotein c | YML094W	s500	0.266962058	-0.150113781
YIL050W	YIL050W ... PCL7 regulation of glycogen biosynt cyclin-dependent protein kinase regcyclin-dependent protein kinase hol | YIL051C	s33	-0.235417875	-0.358035923
YPL011C	YPL011C ... TAF3 transcription initiation from general RNA polymerase II transcriptranscription factor TFIID complex | YPL012W	s310	0.666499543	-0.215490366
YHR159W	YHR159W ... YHR159W biological process unknown molecular function unknown cytoplasm | YHR160C	s289	0.573046163	0.28707244
YOR058C	YOR058C ... ASE1 mitotic spindle organization a microtubule binding spindle microtubule* | YOR059C	s64	-0.709351211	-0.33278632
YDR507C	YDR507C ... GIN4 protein amino acid phosphoryla protein kinase activity bud neck | YDR508C	s382	-0.217381405	-0.122151647
YOR033C	YOR033C ... EXO1 mismatch repair 5'-flap endonuclease activity* nucleus | YOR034C	s431	-0.494707286	-0.487787011
YNL088W	YNL088W ... TOP2 meiotic recombination* DNA topoisomerase (ATP-hydrolyzing)nucleus* | YNL089C	s1370	1.481176501	-0.218869226
YBL085W	YBL085W ... BOI1 establishment of cell polarity phospholipid binding bud neck* | YBL086C	s405	0.791107431	0.291650241
YHR107C	YHR107C ... CDC12 cell wall organization and bio GTPase activity* cytoplasm* | YHR108W	t318	0.038045897	0.210169134
YDR168W	YDR168W ... CDC37 signal transduction* unfolded protein binding cytoplasm | YDR169C	s484	0.304459646	0.052034184
YDL195W	YDL195W ... SEC31 ER to Golgi transport structural molecule activity COPII vesicle coat | YDL196W	s977	1.056947665	0.207271366
YDR507C	YDR507C ... GIN4 protein amino acid phosphoryla protein kinase activity bud neck | YDR508C	s471	-0.969560865	-1.035243512
YDL019C	YDL019C ... OSH2 steroid biosynthesis oxysterol binding plasma membrane* | YDL020C	t1148	-0.793235237	-0.91887618
YPL237W	YPL237W PAC cluster SUI3 translational initiation translation initiation factor activribosome* | YPL238C	s112	1.494902648	0.122983175
YML008C	YML008C ... ERG6 ergosterol biosynthesis sterol 24-C-methyltransferase activmitochondrion* | YML009C	t373,s378	0.211776715	0.078083862
YIL038C	YIL038C ... NOT3 regulation of transcription fr 3'-5'-exoribonuclease activity cytoplasm* | YIL039W	s442	-0.7358498	-0.612548366
YGL139W	YGL139W � FLC3 biological process unknown molecular function unknown | Putative FAD transporter, similar to Flc1p and Flc2p; localized to the ERYGL140C	s779,s782	-0.063279851	-0.518023661
YGL009C	YGL009C ... LEU1 leucine biosynthesis 3-isopropylmalate dehydratase activcytosol | YGL010W	s495	0.051586062	-0.2841419
YOR239W	YOR239W ... ABP140 actin cytoskeleton organizatio S-adenosylmethionine-dependent methactin filament | YOR241W	s201	0.772237664	0.513884524
YLR335W	YLR335W ... NUP2 mRNA-nucleus export* structural molecule activity mitochondrion* | YLR336C	s17,s20	0.348421091	0.372651077
YDR422C	YDR422C ... SIP1 protein amino acid phosphoryla AMP-activated protein kinase activivacuole | YDR423C	s220	-0.573678027	-1.283244564
YBR054W	YBR054W ... YRO2 biological process unknown molecular function unknown mitochondrion* | YBR055C	t341,s343	0.04972797	0.086428659
YML119W	YML119W ... YML119W biological process unknown molecular function unknown cellular component unknown | YML120C	s4	0.294570743	-0.172406389
YOR052C	YOR052C iESR cluster YOR052C biological process unknown molecular function unknown nucleus | YOR053W	s54	0.532057368	0.187792609
YNL173C	YNL173C ... MDG1 signal transduction during con molecular function unknown plasma membrane | YNL174W	s263	0.870146397	0.097240691
YOL139C	YOL139C ... CDC33 translational initiation* translation initiation factor activcytoplasm* | YOL140W	t22	0.159553326	-0.023605754
YLR330W	YLR330W ... CHS5 spore wall assembly (sensu Fun molecular function unknown cytoplasm | YLR331C	s579	2.585098443	2.68363509
YOL109W	YOL109W ... ZEO1 cell wall organization and bio molecular function unknown mitochondrion* | YOL110W	t49	0.065091365	0.565072137
YPL112C	YPL112C ... PEX25 peroxisome organization and bi molecular function unknown peroxisomal membrane | YPL113C	s304	-0.973659725	-1.27329795
YNL049C	YNL049C ... SFB2 ER to Golgi transport molecular function unknown COPII vesicle coat | YNL050C	t424	0.474667095	-0.49721773
YDL224C	YDL224C ... WHI4 regulation of cell size RNA binding cytoplasm | YDL225W	s274	0.274118992	0.142538542
YOR191W	YOR191W � ULS1 (RIS1) aerobic respiration* molecular function unknown cytoplasm | RING finger protein involved in proteolytic control of sumoylated substrates; interacts with SUMO (Smt3p); member of the SWI/SNF family of DNA-dependent ATPases; plays a role in antagonizing silencing during mating-type switchingYOR192C	s335	-1.140721553	-1.071568178
YNL103W	YNL103W ... MET4 positive regulation of transcr transcription coactivator activity nucleus | YNL104C	s564	0.470222281	0.459167309
YOR315W	YOR315W � SFG1 biological process unknown molecular function unknown | Nuclear protein, putative transcription factor required for growth of superficial pseudohyphae (which do not invade the agar substrate) but not for invasive pseudohyphal growth; may act together with Phd1p; potential Cdc28p substrateYOR316C	t45	-0.202506256	-0.063148598
YDR168W	YDR168W ... CDC37 signal transduction* unfolded protein binding cytoplasm | YDR169C	s14	1.060551773	0.108241758
YKL126W	YKL126W ... YPK1 protein amino acid phosphoryla protein serine/threonine kinase actcytosol* | YKL127W	s653	-4.972443331	-5.102207128
YGL180W	YGL180W iESR cluster ATG1 autophagy protein serine/threonine kinase actcytosol | YGL181W	s647	0.688773125	0.237715549
YJL095W	YJL095W ... BCK1 protein amino acid phosphoryla MAP kinase kinase kinase activity intracellular | YJL096W	s1058,s1061	0.691052767	-0.098654166
YDR054C	YDR054C ... CDC34 G1/S transition of mitotic cel ubiquitin-protein ligase activity* cytoplasm* | YDR055W	s263	0.905982463	-0.764721364
YGR280C	YGR280C PAC cluster PXR1 35S primary transcript process RNA binding nucleolus | YGR281W	s159	0.174897017	-0.620999353
YHR127W	YHR127W ... YHR127W biological process unknown molecular function unknown nucleus | YHR128W	s96	0.476313868	0.201320922
YNL233W	YNL233W ... BNI4 chitin biosynthesis* protein binding bud neck* | YNL234W	s43,s46	0.465060821	0.516680408
YLR187W	YLR187W ... SKG3 biological process unknown molecular function unknown cytoplasm* | YLR188W	s580	0.066161018	-0.221264336
YML072C	YML072C ... TCB3 biological process unknown lipid binding mitochondrion* | YML073C	s1354	-0.736069768	-0.674893255
YOR008C	YOR008C ... SLG1 cell wall organization and bio transmembrane receptor activity membrane fraction* | YOR008C-A	s353,t356	-1.018077887	-1.516850472
YDL160C	YDL160C ... DHH1 deadenylylation-dependent deca protein binding cytoplasm* | YDL160C-A	s14	1.209319257	1.839082325
YMR255W	YMR255W ... GFD1 mRNA-nucleus export molecular function unknown cytoplasm* | YMR256C	s111	0.618028657	0.175067467
YPL085W	YPL085W ... SEC16 vesicle-mediated transport* structural molecule activity endoplasmic reticulum membrane* | YPL086C	t595,s607	4.125578487	3.709424258
YNL192W	YNL192W ... CHS1 cytokinesis, completion of sep chitin synthase activity plasma membrane* | YNL193W	s318	0.003554419	-0.414401418
YKL021C	YKL021C PAC cluster MAK11 ribosomal large subunit biogen molecular function unknown membrane fraction | YKL022C	s430,s434	0.467065351	0.345788351
YOR042W	YOR042W ... CUE5 biological process unknown molecular function unknown cytoplasm | YOR043W	t364,t367	0.306671893	0.052096167
YHL008C	YHL008C ... YHL008C biological process unknown transporter activity vacuole (sensu Fungi) | YHL009C	t426	-1.073180153	-0.929747844
YDL019C	YDL019C ... OSH2 steroid biosynthesis oxysterol binding plasma membrane* | YDL020C	s7	-0.107696918	-1.497226296
YFR019W	YFR019W ... FAB1 response to stress* 1-phosphatidylinositol-3-phosphate mitochondrion* | YFR020W	s186	0.248593332	-0.310004227
YDR333C	YDR333C ... YDR333C biological process unknown molecular function unknown cytoplasm | YDR334W	t158,s160	0.143804147	-0.793095436
YOR198C	YOR198C ... BFR1 meiosis* RNA binding nuclear envelope-endoplasmic reticu | YOR199W	s260	-0.331095049	-0.385356066
YGR211W	YGR211W ... ZPR1 regulation of cell cycle protein binding cytoplasm* | YGR212W	s262	-1.304122105	-1.367936136
YEL047C	YEL047C ... YEL047C metabolism fumarate reductase (NADH) activity mitochondrion* | YEL048C	s66	0.221840688	0.289976971
YER030W	YER030W � CHZ1 biological process unknown molecular function unknown | Histone chaperone for Htz1p/H2A-H2B dimer; required for the stabilization of the Chz1p-Htz1-H2B complex; has overlapping function with Nap1p; null mutant displays weak sensitivity to MMS and benomyl; contains a highly conserved CHZ motifYER031C	s127	1.020316086	0.21227887
YGR229C	YGR229C PAC cluster SMI1 cell wall organization and bio molecular function unknown nucleus* | YGR230W	t418	-0.613570278	-0.246330317
YLR044C	YLR044C PAC cluster PDC1 pyruvate metabolism* pyruvate decarboxylase activity cytoplasm* | YLR045C	s223	0.430888805	0.328404872
YBR200W	YBR200W ... BEM1 establishment of cell polarity protein binding bud neck* | YBR200W-A	s258	1.863322596	1.603658845
YBR157C	YBR157C ... ICS2 biological process unknown molecular function unknown cellular component unknown | YBR158W	s122	-0.123094157	0.507257079
YDL225W	YDL225W ... SHS1 establishment of cell polarity structural constituent of cytoskeleseptin ring | YDL226C	t539,s548	-0.067990502	-0.446796364
YGL093W	YGL093W ... SPC105 microtubule nucleation structural constituent of cytoskelemitochondrion* | YGL094C	s329	0.141831118	-0.090110261
YOR171C	YOR171C ... LCB4 sphingolipid metabolism* D-erythro-sphingosine kinase activiendoplasmic reticulum* | YOR172W	s120	-0.899083029	-1.347822171
YCR088W	YCR088W ... ABP1 establishment of cell polarity protein binding cytoplasm* | YCR089W	t181	0.40322961	0.0794409
YNL161W	YNL161W ... CBK1 regulation of exit from mitosi protein kinase activity cytoplasm* | YNL162W	s66	0.591519643	0.562820859
YPL137C	YPL137C � GIP3 biological process unknown molecular function unknown | Glc7-interacting protein whose overexpression relocalizes Glc7p from the nucleus and prevents chromosome segregation; may interact with ribosomes, based on co-purification experimentsYPL138C	t99,s103	1.60313146	1.079810595
YDL195W	YDL195W ... SEC31 ER to Golgi transport structural molecule activity COPII vesicle coat | YDL196W	s977,s980	3.06981379	2.683743377
YER008C	YER008C ... SEC3 cytokinesis* protein binding exocyst* | YER009W	s254	-1.240604304	0.224564968
YOR217W	YOR217W PAC cluster RFC1 DNA repair* purine nucleotide binding DNA replication factor C complex | YOR218C	s80	-0.35191038	-0.417871489
YER040W	YER040W ... GLN3 positive regulation of transcr transcription factor activity* nucleus* | YER041W	s273	-0.000724071	-0.269089305
YNL271C	YNL271C ... BNI1 actin filament organization* cytoskeletal regulatory protein binbud neck* | YNL272C	s1889	1.275324676	-0.03640974
YLL021W	YLL021W ... SPA2 actin filament organization* cytoskeletal regulatory protein binbud neck* | YLL022C	s585	1.031436041	0.651784434
YNL233W	YNL233W ... BNI4 chitin biosynthesis* protein binding bud neck* | YNL234W	s43	0.33042685	0.817722907
YDR050C	YDR050C ... TPI1 glycolysis triose-phosphate isomerase activitycytoplasm* | YDR051C	s100	0.348800854	1.157704182
YLR324W	YLR324W ... PEX30 peroxisome organization and bi molecular function unknown peroxisome* | YLR325C	s420,s424	-0.682007309	-0.752897346
YBR172C	YBR172C ... SMY2 cytoskeleton organization and molecular function unknown cytoplasm | YBR173C	s545	0.132235914	0.751446029
YOR042W	YOR042W ... CUE5 biological process unknown molecular function unknown cytoplasm | YOR043W	t383	0.738074021	0.52421088
YBR267W	YBR267W PAC cluster REI1 budding cell bud growth* molecular function unknown cytoplasm | YBR268W	t140	0.025412281	-0.281174926
YCL014W	YCL014W ... BUD3 cytokinesis* molecular function unknown bud neck* | YCL016C	s1134	1.008734027	0.703259289
YNL050C	YNL050C ... YNL050C biological process unknown molecular function unknown cellular component unknown | YNL051W	s25	1.045302463	0.861078227
YIR006C	YIR006C ... PAN1 endocytosis* "protein binding, bridging" plasma membrane* | YIR007W	s1281	0.205010405	0.206520574
YKL088W	YKL088W � CAB3 response to salt stress* purine nucleotide binding* | Probable phosphopantothenoylcysteine decarboxylase (PPCDC), which catalyzes the third step of coenzyme A biosynthesis from pantothenate; null mutant lethality is complemented by E. coli coaBC; interacts with Sis2p and Vhs3pYKL089W	s139	-1.344577708	-1.204643685
YGR267C	YGR267C ... FOL2 folic acid and derivative bios GTP cyclohydrolase I activity cytoplasm* | YGR268C	t15	1.955929155	2.53700581
YBR181C	YBR181C RP cluster RPS6B protein biosynthesis structural constituent of ribosome cytoplasm* | YBR182C	s232,s233	-3.888995609	-3.795129605
YBR275C	YBR275C ... RIF1 chromatin silencing at telomer protein binding* nuclear telomere cap complex | YBR276C	s181	-1.205372494	-1.042642047
YGR245C	YGR245C PAC cluster SDA1 actin cytoskeleton organizatio molecular function unknown nucleus | YGR246C	s591	0.697799406	-1.114251115
YBR169C	YBR169C iESR cluster SSE2 protein folding molecular function unknown cytoplasm | YBR170C	s682	0.729487307	0.568685639
YOL061W	YOL061W ... PRS5 histidine biosynthesis* ribose-phosphate diphosphokinase accytoplasm | YOL062C	s123,t127	1.318712116	2.549197545
YML100W	YML100W iESR cluster TSL1 response to stress* enzyme regulator activity "alpha,alpha-trehalose-phosphate syn" | YML100W-A	s147	1.283026785	0.850127028
YDL173W	YDL173W ... YDL173W biological process unknown molecular function unknown cytoplasm | YDL174C	s246	2.71564709	1.099319743
YBR023C	YBR023C ... CHS3 cytokinesis* chitin synthase activity cytoplasm* | YBR024W	s537	0.529546716	0.136262913
YLR221C	YLR221C PAC cluster RSA3 ribosomal large subunit assemb molecular function unknown nucleolus* | YLR222C	s83,t88	0.139508126	-0.438097136
YER033C	YER033C ... ZRG8 biological process unknown molecular function unknown cytoplasm* | YER034W	s582	0.215217999	-0.469611991
YDL167C	YDL167C PAC cluster NRP1 biological process unknown molecular function unknown cytoplasm | YDL168W	s455	0.249859313	-0.549008183
YPL055C	YPL055C ... LGE1 meiosis* molecular function unknown nucleus | YPL056C	s92	0.860522121	-0.266538371
YBR172C	YBR172C ... SMY2 cytoskeleton organization and molecular function unknown cytoplasm | YBR173C	t129	1.353405779	0.500454077
YPL116W	YPL116W ... HOS3 histone deacetylation histone deacetylase activity cytoplasm* | YPL117C	s629	-0.100479574	-0.748434263
YER027C	YER027C ... GAL83 protein amino acid phosphoryla AMP-activated protein kinase activinucleus | YER028C	s12	-2.354022003	-0.850065836
YDR348C	YDR348C ... YDR348C biological process unknown molecular function unknown bud neck | YDR349C	s6	1.040558325	1.029836291
YCL029C	YCL029C ... BIK1 mitotic spindle organization a microtubule binding spindle pole body* | YCL030C	s117	-0.067049554	-0.491090553
YHR052W	YHR052W PAC cluster CIC1 ribosomal large subunit biogen "protein binding, bridging" nucleolus* | YHR052W-A	t11,t15	0.131140148	-1.150433507
YCR048W	YCR048W ... ARE1 sterol metabolism sterol O-acyltransferase activity endoplasmic reticulum | YCR049C	s21	-1.328445063	-0.612923071
YDL195W	YDL195W ... SEC31 ER to Golgi transport structural molecule activity COPII vesicle coat | YDL196W	s988	-1.242468519	-0.788260838
YGR217W	YGR217W ... CCH1 calcium ion transport calcium channel activity plasma membrane | YGR218W	s284	-1.708185391	-3.054342047
YGR267C	YGR267C ... FOL2 folic acid and derivative bios GTP cyclohydrolase I activity cytoplasm* | YGR268C	t22	1.266664584	2.240239763
YDL019C	YDL019C ... OSH2 steroid biosynthesis oxysterol binding plasma membrane* | YDL020C	s787	0.324683969	-0.219181052
YLR055C	YLR055C ... SPT8 histone acetylation* transcription cofactor activity nucleus* | YLR056W	t85	-0.172356354	-0.735583752
YOR137C	YOR137C ... SIA1 proton transport molecular function unknown cellular component unknown | YOR138C	s304	0.405534599	0.001099232
YHR146W	YHR146W ... CRP1 biological process unknown DNA binding nucleus | YHR147C	s271	-1.719000562	-0.326424162
YMR011W	YMR011W ... HXT2 hexose transport glucose transporter activity* plasma membrane | YMR012W	s13,t16,s17,s20	0.00748515	-0.722355233
YBL047C	YBL047C ... EDE1 endocytosis molecular function unknown bud neck* | YBL048W	s1008	-0.07731772	0.506227122
YBL034C	YBL034C ... STU1 microtubule nucleation structural constituent of cytoskelespindle pole body | YBL035C	s1167	-0.45566629	-1.05721806
YDR168W	YDR168W ... CDC37 signal transduction* unfolded protein binding cytoplasm | YDR169C	s17	0.83137541	-0.283265035
YOL060C	YOL060C ... MAM3 mitochondrion organization and molecular function unknown vacuolar membrane (sensu Fungi) | YOL061W	s527	-0.448826965	-1.1494288
YPL180W	YPL180W ... TCO89 glycerol metabolism molecular function unknown plasma membrane* | YPL181W	t52	-0.784102363	-1.71785265
YDR001C	YDR001C iESR cluster NTH1 response to stress* "alpha,alpha-trehalase activity" cytoplasm* | YDR002W	s83	-1.142714446	-0.624579644
YFR016C	YFR016C ... YFR016C biological process unknown molecular function unknown cytoplasm* | YFR017C	s180	0.759432098	0.791098879
YLR150W	YLR150W PAC cluster STM1 telomere maintenance* DNA binding* cytoplasm* | YLR151C	s118	0.556600922	1.280290637
YIL038C	YIL038C ... NOT3 regulation of transcription fr 3'-5'-exoribonuclease activity cytoplasm* | YIL039W	t454	-0.259476314	-0.11435994
YDR310C	YDR310C ... SUM1 chromatin silencing at telomer transcriptional repressor activity nucleus* | YDR311W	s738	-0.967702249	-0.88943678
YKR010C	YKR010C ... TOF2 DNA topological change molecular function unknown mitochondrion | YKR011C	s527	-0.467625826	-0.232235228
YER008C	YER008C ... SEC3 cytokinesis* protein binding exocyst* | YER009W	s559	0.345589896	-0.621988477
YLR259C	YLR259C ... HSP60 protein folding* single-stranded DNA binding mitochondrion* | YLR260W	s141	-1.871101564	-1.263881754
YLR337C	YLR337C ... VRP1 endocytosis* actin binding actin cortical patch | YLR338W	s364,s367	2.647465642	3.723356655
YBR059C	YBR059C ... AKL1 actin cytoskeleton organizatio protein kinase activity cytoplasm* | YBR060C	s420	2.380843273	1.813782802
YGL023C	YGL023C ... PIB2 vesicle-mediated transport phosphatidylinositol binding mitochondrion* | YGL024W	s300	0.445000127	-0.470805786
YNL039W	YNL039W ... BDP1 transcription initiation from RNA polymerase III transcription fatranscription factor TFIIIB complex | YNL040W	s164	-0.628756464	-0.621454226
YER114C	YER114C ... BOI2 establishment of cell polarity phospholipid binding bud neck* | YER115C	s683	-0.664508939	-0.681420786
YGR271C-A	YGR271C-A ... EFG1 biological process unknown molecular function unknown nucleolus | Essential protein required for maturation of 18S rRNA; null mutant is sensitive to hydroxyurea and is delayed in recovering from alpha-factor arrest; green fluorescent protein (GFP)-fusion protein localizes to the nucleolusYGR271W	s211	1.269490164	0.715468596
YNL273W	YNL273W ... TOF1 mitotic sister chromatid cohes molecular function unknown nuclear chromosome | YNL274C	s1213	1.062958277	0.636209439
YCR042C	YCR042C ... TAF2 transcription initiation from general RNA polymerase II transcriptranscription factor TFIID complex | YCR043C	t268	0.956254627	-0.329671431
YHL007C	YHL007C ... STE20 protein amino acid phosphoryla protein serine/threonine kinase actincipient bud site* | YHL008C	t203	-0.13761148	0.057179016
YMR311C	YMR311C ... GLC8 glycogen biosynthesis enzyme activator activity cytoplasm* | YMR312W	t118	0.30935502	0.441161355
YBR157C	YBR157C ... ICS2 biological process unknown molecular function unknown cellular component unknown | YBR158W	s94	-0.278506923	-0.4235552
YNL148C	YNL148C ... ALF1 post-chaperonin tubulin foldin microtubule binding* cytoplasm* | YNL149C	s250	0.637078968	0.003730276
YBR172C	YBR172C ... SMY2 cytoskeleton organization and molecular function unknown cytoplasm | YBR173C	s128,t129	3.642230205	3.304752945
YOR078W	YOR078W ... BUD21 processing of 20S pre-rRNA snoRNA binding small nucleolar ribonucleoprotein c | YOR079C	s144	0.224815176	0.28136702
YCL014W	YCL014W ... BUD3 cytokinesis* molecular function unknown bud neck* | YCL016C	y1381	0.494963793	0.608578126
YIL036W	YIL036W ... CST6 transcription initiation from specific RNA polymerase II transcrinucleus | YIL037C	s557,t559	0.816602875	0.161440487
YNL167C	YNL167C ... SKO1 negative regulation of transcr RNA polymerase II transcription facnucleus* | YNL168C	s325	1.48796127	1.023105267
YGL122C	YGL122C ... NAB2 mRNA polyadenylylation* poly(A) binding cytoplasm* | YGL123W	t254	2.365557851	1.571109001
YBR068C	YBR068C ... BAP2 amino acid transport amino acid transporter activity plasma membrane | YBR069C	s84,s87	0.058041003	-0.362826854
YGR245C	YGR245C PAC cluster SDA1 actin cytoskeleton organizatio molecular function unknown nucleus | YGR246C	s603,s605,s610	0.383968255	-0.432419963
YJL005W	YJL005W ... CYR1 meiosis* adenylate cyclase activity mitochondrion* | YJL006C	s168	0.804808749	0.40187189
YNL118C	YNL118C ... DCP2 mRNA catabolism* mRNA binding* cytoplasm* | YNL119W	s751	0.821344842	0.795199646
YNL076W	YNL076W ... MKS1 regulation of nitrogen utiliza transcriptional repressor activity intracellular | YNL077W	s558	-0.354127677	-0.05557316
YLR330W	YLR330W ... CHS5 spore wall assembly (sensu Fun molecular function unknown cytoplasm | YLR331C	t373	4.409002036	4.215322434
YCL011C	YCL011C ... GBP2 telomere maintenance* RNA binding* nucleus | YCL012C	s24	-1.27804993	-0.179745467
YER068W	YER068W ... MOT2 regulation of transcription fr 3'-5'-exoribonuclease activity* cytoplasm* | YER069W	t543	3.272108118	2.787990061
YML098W	YML098W ... TAF13 transcription initiation from general RNA polymerase II transcripnucleus* | YML099C	t131	0.791200898	0.885837922
YKL052C	YKL052C ... ASK1 mitotic spindle organization a structural constituent of cytoskelecondensed nuclear chromosome kineto | YKL053C-A	s250	-0.36084622	-0.239617504
YDR211W	YDR211W PAC cluster GCD6 translational initiation translation initiation factor activribosome* | YDR212W	s481	0.805886603	-0.108144148
YFL005W	YFL005W ... SEC4 cytokinesis* GTPase activity mitochondrion* | YFL007W	s204	-0.071184477	-1.147365813
YEL060C	YEL060C iESR cluster PRB1 sporulation* serine-type endopeptidase activity vacuole (sensu Fungi)* | YEL061C	s58	-0.276706132	0.635184315
YHR159W	YHR159W ... YHR159W biological process unknown molecular function unknown cytoplasm | YHR160C	s29	0.50017577	0.767085524
YKR048C	YKR048C ... NAP1 budding cell bud growth* protein binding cytoplasm* | YKR049C	t20,t24	0.147818092	-0.140346636
YDL122W	YDL122W ... UBP1 protein deubiquitination ubiquitin-specific protease activitcytoplasm* | YDL123W	s154	0.957460618	0.267385718
YDR005C	YDR005C ... MAF1 negative regulation of transcr molecular function unknown nucleus | YDR006C	s101	-3.574539966	-1.394553596
YOR054C	YOR054C ... VHS3 G1/S transition of mitotic cel phosphopantothenoylcysteine decarbocellular component unknown | YOR055W	t90	-1.514433983	-2.268746111
YPR105C	YPR105C ... COG4 intra-Golgi transport* molecular function unknown Golgi transport complex | YPR106W	s352,t356	-0.266312476	-1.113825007
YKL033W	YKL033W � TTI1 biological process unknown molecular function unknown | Putative protein of unknown function; subunit of the ASTRA complex which is part of the chromatin remodeling machinery; similar to S. pombe Tti1p; detected in highly purified mitochondria in high-throughput studiesYKL033W-A	s817	0.480938564	0.42224621
YGL008C	YGL008C PAC cluster PMA1 regulation of pH* "hydrogen-exporting ATPase activity,"plasma membrane* | YGL009C	t647	1.502662375	0.975084525
YIL038C	YIL038C ... NOT3 regulation of transcription fr 3'-5'-exoribonuclease activity cytoplasm* | YIL039W	s450,t454	-1.087869495	-1.473602184
YGR211W	YGR211W ... ZPR1 regulation of cell cycle protein binding cytoplasm* | YGR212W	s23	1.726489087	0.773765777
YJL134W	YJL134W ... LCB3 sphingolipid biosynthesis* sphingosine-1-phosphate phosphataseendoplasmic reticulum | YJL135W	s18	-0.261147249	-1.779889711
YJR125C	YJR125C ... ENT3 endocytosis* protein binding actin cortical patch* | YJR126C	s203	0.504340069	0.435928124
YFR016C	YFR016C ... YFR016C biological process unknown molecular function unknown cytoplasm* | YFR017C	t861	-0.004921574	0.137443684
YKR100C	YKR100C ... SKG1 cell wall organization and bio molecular function unknown bud tip* | YKR101W	s276,s298	-0.173181892	-0.904107553
YMR216C	YMR216C ... SKY1 response to drug* protein kinase activity cytoplasm | YMR217W	s393	0.460181575	1.612364419
YCR042C	YCR042C ... TAF2 transcription initiation from general RNA polymerase II transcriptranscription factor TFIID complex | YCR043C	s261,t268	-0.153299737	-0.325042573
YPR108W	YPR108W ... RPN7 ubiquitin-dependent protein ca structural molecule activity "proteasome regulatory particle, lid" | YPR108W-A	s77	1.299101649	0.215772938
YER075C	YER075C ... PTP3 protein amino acid dephosphory protein tyrosine phosphatase activicytoplasm | YER076C	t75	0.118624555	-0.118754419
YCL014W	YCL014W ... BUD3 cytokinesis* molecular function unknown bud neck* | YCL016C	s7,s10	-0.073386402	-0.206886243
YDL195W	YDL195W ... SEC31 ER to Golgi transport structural molecule activity COPII vesicle coat | YDL196W	s974,s975	3.35845481	2.608864739
YLR248W	YLR248W ... RCK2 protein amino acid phosphoryla protein serine/threonine kinase actcytoplasm | YLR249W	s187	2.139138595	2.889187575
YDL122W	YDL122W ... UBP1 protein deubiquitination ubiquitin-specific protease activitcytoplasm* | YDL123W	s555	-0.064175159	-0.021611005
YDL058W	YDL058W ... USO1 ER to Golgi transport* molecular function unknown soluble fraction | YDL059C	s1770,s1771	0.440841324	0.49316256
YIR023W	YIR023W ... DAL81 regulation of transcription fr specific RNA polymerase II transcrinucleus | YIR024C	s899	0.4560866	0.009369023
YNL197C	YNL197C ... WHI3 regulation of cell size RNA binding cytoplasm | YNL198C	t479	1.88294978	0.085294172
YBL007C	YBL007C ... SLA1 cell wall organization and bio "protein binding, bridging*" actin cortical patch | YBL008W	s785	4.446001591	2.661351381
YML093W	YML093W PAC cluster UTP14 processing of 20S pre-rRNA snoRNA binding small nucleolar ribonucleoprotein c | YML094W	s640	1.112149262	0.043651428
YOR054C	YOR054C ... VHS3 G1/S transition of mitotic cel phosphopantothenoylcysteine decarbocellular component unknown | YOR055W	s198	0.835991032	0.527690821
YPL266W	YPL266W PAC cluster DIM1 rRNA modification* "rRNA (adenine-N6,N6-)-dimethyltrans"nucleolus | YPL267W	s25	2.353951491	0.107891477
YJL141C	YJL141C iESR cluster YAK1 protein amino acid phosphoryla protein kinase activity cytoplasm* | YJL142C	s38	-0.491132011	-0.789786781
YPR041W	YPR041W PAC cluster TIF5 regulation of translational in translation initiation factor activcytosolic small ribosomal subunit ( | YPR042C	t191	1.741737665	2.027682223
YOR156C	YOR156C ... NFI1 protein sumoylation* SUMO ligase activity cytoplasm* | YOR157C	s674	-0.372711724	-0.495080891
YDR352W	YDR352W ... YDR352W biological process unknown molecular function unknown vacuolar membrane (sensu Fungi) | YDR353W	s136	0.083689032	-0.611131369
YNL271C	YNL271C ... BNI1 actin filament organization* cytoskeletal regulatory protein binbud neck* | YNL272C	s1277	-0.534378981	0.937942057
YJR092W	YJR092W ... BUD4 bud site selection* GTP binding contractile ring (sensu Saccharomyc | YJR093C	s511	0.833495647	0.437367298
YHL007C	YHL007C ... STE20 protein amino acid phosphoryla protein serine/threonine kinase actincipient bud site* | YHL008C	t203,t207	0.165500494	-0.951751282
YCL037C	YCL037C PAC cluster SRO9 protein biosynthesis RNA binding polysome | YCL038C	s160	1.789539579	0.201921685
YCR088W	YCR088W ... ABP1 establishment of cell polarity protein binding cytoplasm* | YCR089W	t157	-0.873907756	-0.372142808
YMR243C	YMR243C PAC cluster ZRC1 zinc ion homeostasis* "di-, tri-valent inorganic cation tr"vacuole (sensu Fungi) | YMR244C-A	s393	0.455860773	0.577343768
YHR159W	YHR159W ... YHR159W biological process unknown molecular function unknown cytoplasm | YHR160C	s438	1.819996152	1.484666092
YGR009C	YGR009C ... SEC9 vesicle fusion* t-SNARE activity membrane | YGR010W	s315	0.865413587	1.886570729
YEL046C	YEL046C ... GLY1 threonine catabolism* threonine aldolase activity cytosol | YEL047C	s369	-0.297183623	-0.480329799
YGR128C	YGR128C PAC cluster UTP8 processing of 20S pre-rRNA snoRNA binding small nucleolar ribonucleoprotein c | YGR129W	t95	0.194464724	0.150273893
YHR084W	YHR084W ... STE12 pseudohyphal growth* transcription factor activity nucleus | YHR085W	t289	0.366474596	0.171014986
YKR048C	YKR048C ... NAP1 budding cell bud growth* protein binding cytoplasm* | YKR049C	t20,t24,s27	-0.003525521	-0.581873039
YLR429W	YLR429W ... CRN1 actin filament organization* "protein binding, bridging*" actin cortical patch | YLR430W	t520	1.288683695	1.528895302
YNL157W	YNL157W ... YNL157W biological process unknown molecular function unknown cytoplasm* | YNL158W	s64	0.52162762	0.153164269
YBR181C	YBR181C RP cluster RPS6B protein biosynthesis structural constituent of ribosome cytoplasm* | YBR182C	s233	-2.534596094	-1.190445936
YOR006C	YOR006C ... YOR006C biological process unknown molecular function unknown cytoplasm* | YOR007C	s286,s289	-0.351949085	-0.560646811
YOR153W	YOR153W ... PDR5 response to drug* xenobiotic-transporting ATPase actimitochondrion* | YOR154W	s841	-4.41834046	-1.244425702
YGR179C	YGR179C ... OKP1 chromosome segregation protein binding condensed nuclear chromosome kineto | YGR180C	s70	1.126037314	0.400065682
YBR181C	YBR181C RP cluster RPS6B protein biosynthesis structural constituent of ribosome cytoplasm* | YBR182C	s232	-1.137927129	0.958142688
YMR219W	YMR219W ... ESC1 chromatin silencing at telomer molecular function unknown nucleus | YMR220W	s1590,s1591	1.043493881	0.658473892
YGL232W	YGL232W ... TAN1 tRNA modification RNA binding cytoplasm* | YGL233W	s72	-0.552278091	1.076685245
YFR024C-A	YFR024C-A ... LSB3 actin filament organization molecular function unknown cytoplasm* | YFR025C	s383,t384	1.205742283	0.164589806
YDR507C	YDR507C ... GIN4 protein amino acid phosphoryla protein kinase activity bud neck | YDR508C	s930	-3.439092746	-1.828232008
YKL054C	YKL054C ... DEF1 ubiquitin-dependent protein ca molecular function unknown nucleus | YKL055C	s307	0.481731064	1.028859718
YBR200W	YBR200W ... BEM1 establishment of cell polarity protein binding bud neck* | YBR200W-A	t51	1.006560247	0.396703895
YGR162W	YGR162W PAC cluster TIF4631 translational initiation translation initiation factor activmitochondrion* | YGR163W	s553	-0.489474149	0.004676064
YKL204W	YKL204W ... EAP1 negative regulation of transla eukaryotic initiation factor 4E binmRNA cap complex | YKL205W	t451	2.993743066	3.371978685
YMR058W	YMR058W ... FET3 high affinity iron ion transpo ferroxidase activity plasma membrane | YMR059W	s622	-1.77400596	-1.047009566
YDR135C	YDR135C ... YCF1 response to metal ion* bilirubin transporter activity* vacuolar membrane | YDR136C	s908,t911	1.907870882	1.044568411
YPL127C	YPL127C ... HHO1 regulation of transcription, D DNA binding nucleus* | YPL128C	s130	-1.235444564	-0.616471098
YHR146W	YHR146W ... CRP1 biological process unknown DNA binding nucleus | YHR147C	s390	0.047767605	0.215684087
YOR260W	YOR260W PAC cluster GCD1 translational initiation translation initiation factor activribosome* | YOR261C	s300	0.668479627	0.665952956
YGL023C	YGL023C ... PIB2 vesicle-mediated transport phosphatidylinositol binding mitochondrion* | YGL024W	s124	-1.37170492	-0.70245288
YOR051C	YOR051C ... YOR051C biological process unknown molecular function unknown nucleus | YOR052C	s30	-1.63402364	-0.191261096
YHR135C	YHR135C ... YCK1 protein amino acid phosphoryla casein kinase I activity endoplasmic reticulum* | YHR136C	s39	1.730652714	1.518213267
YBR023C	YBR023C ... CHS3 cytokinesis* chitin synthase activity cytoplasm* | YBR024W	s537,t538	0.506875073	-1.353062064
