# Supplementary material for: Pathway connectivity and signaling coordination in the yeast stress-activated signaling network
Source: Mol Syst Biol. 2014 Nov 19;10(11):759. doi: 10.15252/msb.20145120 (PMC4299600; doi:10.15252/msb.20145120)
Supplement: Supplementary file 5 — Supplementary Dataset S4 [file msb0010-0759-sd5.xlsx]

## Sheet: Sheet1
Dataset S4A: Human orhtologs of the yeast NaCl subnetwork consensus nodes in the COSMIC database
Human Gene Symbol	Description	Ensenmble Gene ID	Data Source	Tumour Types (Somatic Mutations)	Cancer Somatic Mut	Cancer Germline Mut	Cancer Syndrome	Yeast Gene Name & Description
TBL1XR1	transducin (beta)-like 1 X-linked receptor 1	ENSG00000177565	COSMIC	splenic marginal zone lymphoma	yes			YBR103W ... SIF2 chromatin silencing at telomer NAD-dependent histone deacetylase anucleus* | YBR104W
KDM6A	lysine (K)-specific demethylase 6A, UTX	ENSG00000147050	COSMIC	renal, oesophageal SCC, MM	yes			YBR112C ... CYC8 chromatin remodeling* transcription coactivator activity*nucleus | YBR113W
DDX6	DEAD (Asp-Glu-Ala-Asp) box polypeptide 6	ENSG00000269612; ENSG00000110367	COSMIC	B-NHL	yes			YDL160C ... DHH1 deadenylylation-dependent deca protein binding cytoplasm* | YDL160C-A
YWHAE	tyrosine 3-monooxygenase/tryptophan 5-monooxygenase activation protein, epsilon polypeptide (14-3-3 epsilon)	ENSG00000108953	COSMIC	edometrial stromal sarcoma	yes			YDR099W ... BMH2 sporulation (sensu Fungi)* protein binding* nucleus | YDR100W
TCEA1	transcription elongation factor A (SII), 1	ENSG00000187735	COSMIC	salivary adenoma	yes			YGL043W ... DST1 meiotic recombination* positive transcription elongation fnucleoplasm | YGL044C
MAP2K1	mitogen-activated protein kinase kinase 1	ENSG00000169032	COSMIC	NSCLC, melanoma, colorectal	yes			YJL128C ... PBS2 protein amino acid phosphoryla MAP kinase kinase activity* cytoplasm | YJL129C
JAZF1	juxtaposed with another zinc finger gene 1	ENSG00000153814	COSMIC	endometrial stromal tumour	yes			YLR403W ... SFP1 transcription from RNA polymer transcription factor activity cytoplasm* | YLR404W
XPA	xeroderma pigmentosum, complementation group A	ENSG00000136936; LRG_471	COSMIC			yes	xeroderma pigmentosum (A)	YMR201C ... RAD14 nucleotide-excision repair, DN damaged DNA binding nucleotide excision repair factor 1 | YMR202W
Dataset S4B: Human orhtologs of the yeast NaCl subnetwork consensus nodes in the COSMIC database
Human Gene Symbol	Description	Ensenmble Gene ID	Data Source	Disease Association	Yeast Gene Name & Description
CALM1	Calmodulin	ENSG00000198668	OMIM	Ventricular tachycardia, catecholaminergic polymorphic, 4, 614916 (3)	YBR109C ... CMD1 endocytosis* protein binding* cytoplasm* | YBR110W
UTX, KDM6A	Lysine-specific demethylase 6A	ENSG00000147050	OMIM	Kabuki syndrome 2, 300867 (3)	YBR112C ... CYC8 chromatin remodeling* transcription coactivator activity*nucleus | YBR113W
SUMO1, UBL1	Glutaredoxin-2, mitochondrial	ENSG00000023572	OMIM	Orofacial cleft 10, 613705 (3)	YDR510W ... SMT3 protein sumoylation protein tag nucleus* | YDR511W
TBP	Conserved oligomeric Golgi complex subunit 3	ENSG00000136152	OMIM	Spinocerebellar ataxia 17, 607136 (3);{Parkinson disease, susceptibility to}, 168600 (3)	YER148W ... SPT15 transcription initiation from DNA binding* nucleus* | YER149C
GNAI3	Guanine nucleotide-binding protein G(k) subunit alpha	ENSG00000065135	OMIM	Auriculocondylar syndrome 1, 602483 (3)	YHR005C ... GPA1 signal transduction during con GTPase activity plasma membrane* | YHR005C-A
SRD5B1, AKR1D1	Mitochondrial import receptor subunit TOM70	ENSG00000154174	OMIM	Bile acid synthesis defect, congenital, 2, 235555 (3)	YHR104W iESR cluster GRE3 response to stress* aldo-keto reductase activity* cytoplasm* | YHR105W
PKR2	NADH-cytochrome b5 reductase 2	ENSG00000166394	OMIM	Hypogonadotropic hypogonadism 3 with or without anosmia, 244200 (3)	YIL033C ... BCY1 response to stress* cAMP-dependent protein kinase inhibcytoplasm* | YIL034C
DIAPH3	U2 small nuclear ribonucleoprotein B''	ENSG00000125870	OMIM	Auditory neuropathy, autosomal dominant, 1, 609129 (3)	YIL159W ... BNR1 actin filament organization* cytoskeletal protein binding contractile ring (sensu Saccharomyc | YIL160C
PRKMK1, MAP2K1, MEK1	Homeodomain-interacting protein kinase 3	ENSG00000110422	OMIM	Cardiofaciocutaneous syndrome, 115150 (3)	YJL128C ... PBS2 protein amino acid phosphoryla MAP kinase kinase activity* cytoplasm | YJL129C
DYRK1A	Dual specificity YAK1-related kinase	ENSG00000157540	OMIM	Mental retardation, autosomal dominant 7, 614104 (3)	YJL141C iESR cluster YAK1 protein amino acid phosphoryla protein kinase activity cytoplasm* | YJL142C
VPS35, MEM3	ATP synthase mitochondrial F1 complex assembly factor 2	ENSG00000171953	OMIM	Parkinson disease 17, 614203 (3)	YJL154C ... VPS35 protein-Golgi retention* molecular function unknown endosome* | YJL155C
PGAMM, PGAM2	Calcium-binding protein 39	ENSG00000135932	OMIM	Glycogen storage disease X, 261670 (3)	YKL152C ... GPM1 glycolysis* phosphoglycerate mutase activity cytosol | YKL153W
CHMP4B	SNF7 homolog associated with Alix 1	ENSG00000101421	OMIM	Cataract, posterior polar, 3, 605387 (3)	YLR025W ... SNF7 late endosome to vacuole trans molecular function unknown cytoplasm* | YLR026C
SF1	Diphthine--ammonia ligase	ENSG00000134146	OMIM	46XY sex reversal 3, 612965 (3); Spermatogenic failure 8, 613957 (3); Adrenocortical insufficiency (3);Premature ovarian failure 7, 612964 (3)	YLR116W ... MSL5 nuclear mRNA splicing, via spl RNA binding commitment complex | YLR117C
JAZF1, TIP27	Coronin-6	ENSG00000167549	OMIM	Endometrial stromal tumors (2)	YLR403W ... SFP1 transcription from RNA polymer transcription factor activity cytoplasm* | YLR404W
ORC1L, ORC1	Prefoldin subunit 5	ENSG00000123349	OMIM	Meier-Gorlin syndrome 1, 224690 (3)	YML065W ... ORC1 DNA replication initiation* ATPase activity* pre-replicative complex* | YML066C
LPIN1	6-phosphofructokinase, liver type	ENSG00000141959	OMIM	Myoglobinuria, acute recurrent, autosomal recessive, 268200 (3)	YMR165C … PAH1 (SMP2) protein amino acid phosphoryla protein kinase activity cytoplasm | Mg<sup>2+</sup>-dependent phosphatidate (PA) phosphatase, catalyzes the dephosphorylation of PA to yield diacylglycerol and P<sub>i</sub>, responsible for de novo lipid synthesis; homologous to mammalian lipin 1YMR166C
PFKL	Dehydrogenase/reductase SDR family member 11	ENSG00000108272;	OMIM	Hemolytic anemia due to phosphofructokinase deficiency (1)	YMR205C ... PFK2 glycolysis 6-phosphofructokinase activity cytoplasm* | YMR206W
FOXC1	DNA polymerase alpha catalytic subunit	ENSG00000101868	OMIM	Axenfeld-Rieger syndrome, type 3, 602482 (3);Iris hypoplasia and glaucoma, 601631 (3); Iridogoniodysgenesis, type 1, 601631 (3); Rieger or Axenfeld anomalies, 602482 (3)	YNL068C ... FKH2 pseudohyphal growth* transcription factor activity nucleus | YNL069C
DIAPH3	Probable tRNA pseudouridine synthase 1	ENSG00000165832	OMIM	Auditory neuropathy, autosomal dominant, 1, 609129 (3)	YNL271C ... BNI1 actin filament organization* cytoskeletal regulatory protein binbud neck* | YNL272C
HRS	Actin-related protein 2/3 complex subunit 2	ENSG00000163466	OMIM	Dentatorubro-pallidoluysian atrophy, 125370 (3)	YNR006W ... VPS27 protein-Golgi retention* protein binding endosome | YNR007C
STX16	Syntaxin-16	ENSG00000124222	OMIM	Pseudohypoparathyroidism, type IB, 603233 (3)	YOL018C ... TLG2 vesicle fusion v-SNARE activity* Golgi trans face* | YOL019W
POLR3B	Pseudouridylate synthase 7 homolog	ENSG00000091127	OMIM	Leukodystrophy, hypomyelinating, 8, with or without oligodontia and/or hypogonadotropic hypogonadism, 614381 (3)	YOR207C ... RET1 transcription from RNA polymer DNA-directed RNA polymerase activitDNA-directed RNA polymerase III com | YOR208W
CSNK1D	Ras GTPase-activating-like protein IQGAP1	ENSG00000140575	OMIM	Advanced sleep-phase syndrome, familial, 2, 615224 (3)	YPL204W ... HRR25 DNA repair* casein kinase activity nucleus* | YPL205C
MCM4	NADPH-dependent diflavin oxidoreductase 1	ENSG00000188566	OMIM	Natural killer cell and glucocorticoid deficiency with DNA repair defect, 609981 (3)	YPR019W … MCM4 DNA replication initiation* chromatin binding* cytoplasm* | Essential helicase component of heterohexameric MCM2-7 complexes which bind pre-replication complexes on DNA and melt the DNA prior to replication; accumulates in the nucleus in G1; homolog of S. pombe Cdc21pYPR020W
