# Supplementary material for: Pathway connectivity and signaling coordination in the yeast stress-activated signaling network
Source: Mol Syst Biol. 2014 Nov 19;10(11):759. doi: 10.15252/msb.20145120 (PMC4299600; doi:10.15252/msb.20145120)
Supplement: Supplementary file 6 — Supplementary Dataset S5 [file msb0010-0759-sd6.xlsx]

## Sheet: Sheet1
Mouse Phenotype	# Mouse genes	# Orthogs in Consensus-node NaCl network	p-value	False Discovery Rate (FDR)
small seminiferous tubules	10	7	4.05e-06	0
lethality-prenatal/perinatal	181	33	3.02e-05	0.002
male infertility	53	15	3.39e-05	0.002
lethality throughout fetal growth and development	26	10	4.02e-05	0.001
growth/size phenotype	174	31	8.72e-05	0.003
nervous system phenotype	103	21	0.000198	0.005
decreased body weight	96	20	0.000208	0.004
fetal growth retardation	8	5	0.000249	0.005
pallor	21	8	0.000268	0.005
increased neutrophil cell number	5	4	0.000294	0.005
abnormal oocyte morphology	5	4	0.000294	0.005
abnormal brain morphology	13	6	0.000489	0.009
touch/vibrissae phenotype	13	6	0.000489	0.008
abnormal cell cycle	9	5	0.00052	0.008
vasculature congestion	3	3	0.000715	0.009
sensitivity to addictive substance	3	3	0.000715	0.008
abnormal spermiogenesis	6	4	0.000821	0.019
small liver	10	5	0.000964	0.021
anemia	25	8	0.00104	0.02
female infertility	25	8	0.00104	0.019
embryogenesis phenotype	108	20	0.00106	0.019
cardiovascular system phenotype	78	16	0.0011	0.018
behavior/neurological phenotype	117	21	0.00121	0.018
no abnormal phenotype detected	126	22	0.00136	0.017
neonatal lethality	58	13	0.00138	0.016
reproductive system phenotype	104	19	0.00168	0.017
arrest of spermatogenesis	7	4	0.00178	0.017
embryonic growth retardation	60	13	0.00192	0.02
normal phenotype	83	16	0.0022	0.02
vision/eye phenotype	47	11	0.00224	0.019
impaired coordination	34	9	0.00228	0.019
abnormal placental labyrinth morphology	17	6	0.00259	0.019
pale liver	12	5	0.00261	0.019
impaired glucose tolerance	12	5	0.00261	0.018
abnormal humoral immune response	4	3	0.00267	0.019
abnormal ovulation	4	3	0.00267	0.018
abnormal nervous system development	4	3	0.00267	0.018
decreased heart rate	4	3	0.00267	0.017
reduced female fertility	29	8	0.00301	0.027
reduced long term potentiation	8	4	0.00331	0.026
abnormal gametogenesis	8	4	0.00331	0.026
abnormal trophoblast layer morphology	9	4	0.00555	0.035
endocrine/exocrine gland phenotype	68	13	0.00612	0.036
delayed bone ossification	5	3	0.00623	0.051
microcephaly	5	3	0.00623	0.05
abnormal colon morphology	5	3	0.00623	0.049
abnormal dentate gyrus morphology	5	3	0.00623	0.048
decreased exploration in new environment	5	3	0.00623	0.047
abnormal T cell physiology	5	3	0.00623	0.046
decreased vertical activity	5	3	0.00623	0.046
abnormal cell migration	5	3	0.00623	0.045
small seminal gland	2	2	0.00803	0.046
abnormal basal cell layer morphology	2	2	0.00803	0.045
reduced long term depression	2	2	0.00803	0.045
abnormal heart rate	2	2	0.00803	0.044
decreased chemically-elicited antinociception	2	2	0.00803	0.043
absent tibia	2	2	0.00803	0.042
abnormal long-term object recognition memory	2	2	0.00803	0.042
abnormal discrimination learning	2	2	0.00803	0.041
colitis	2	2	0.00803	0.04
abnormal neural crest cells	2	2	0.00803	0.04
abnormal right ventricle morphology	2	2	0.00803	0.039
abnormal endocardium morphology	2	2	0.00803	0.039
cardia bifida	2	2	0.00803	0.038
increased single-positive T cell number	2	2	0.00803	0.037
increased circulating interferon-gamma level	2	2	0.00803	0.037
