# Supplementary material for: Pathway connectivity and signaling coordination in the yeast stress-activated signaling network
Source: Mol Syst Biol. 2014 Nov 19;10(11):759. doi: 10.15252/msb.20145120 (PMC4299600; doi:10.15252/msb.20145120)
Supplement: Supplementary file 7 — Supplementary Dataset S6 [file msb0010-0759-sd7.zip]

Archive with 1 entries (1 files):
- Dataset_6.cys
