# Supplementary material for: Pathway connectivity and signaling coordination in the yeast stress-activated signaling network
Source: Mol Syst Biol. 2014 Nov 19;10(11):759. doi: 10.15252/msb.20145120 (PMC4299600; doi:10.15252/msb.20145120)
Supplement: Supplementary file 8 — Supplementary Dataset S7 [file msb0010-0759-sd8.zip]

Archive with 9 entries (9 files):
- cplex.op2
- cplex.opt
- final_loop_and_print.gms
- ip_constraints.gms
- main_inference.gms
- nacl_data_sets.gms
- nacl_ensemble_10k.dat
- nacl_ensemble_1k.dat
- readme.txt
