# Supplementary material for: Pathway connectivity and signaling coordination in the yeast stress-activated signaling network
Source: Mol Syst Biol. 2014 Nov 19;10(11):759. doi: 10.15252/msb.20145120 (PMC4299600; doi:10.15252/msb.20145120)
Supplement: Supplementary file 8 — Supplementary Dataset S7 [file msb0010-0759-sd8.zip › cplex.opt]

solnpoolpop 1 
parallelmode -1
cuts 5
covers -1
disjcuts -1
flowcovers -1
flowpaths -1
gubcovers -1
mcfcuts -1
mircuts -1
lpmethod 6
lbheur 1
repeatpresolve 3
probe 3

threads 24 
