# Supplementary material for: Pathway connectivity and signaling coordination in the yeast stress-activated signaling network
Source: Mol Syst Biol. 2014 Nov 19;10(11):759. doi: 10.15252/msb.20145120 (PMC4299600; doi:10.15252/msb.20145120)
Supplement: Supplementary file 8 — Supplementary Dataset S7 [file msb0010-0759-sd8.zip › final_loop_and_print.gms]

** Runs the maximize-paths objective function on
* each of the minimize-nodes solutions.
* Aggregates the predictions made by each solution into an ensemble.
* Prints the by-solution results to paths_per_sol.txt and 
* the entire ensemble to inferred_subnetwork.dat.
**


alias(node,node1);
alias(node,node2);		

Parameters
	d1(ppi)	count sols in which d(ppi)=1
	xE(edge)	counts sols in which edge is selected
	xN(node)	counts sols in which node is selected
	xP(p)	counts sols in which node is selected
	avgPN(node)	avg path count for this node
	avgPE(edge) avg path count for this edge
	on(node)	how many paths for this node in a solution	
	eon(node)	how many edges on for this node in a solution
	conn	average hs pairs unsatisfied
	unsat	average st pairs unsatisfied
	sE	avg edges in sol
	sN	avg enodes in sol
	phosN	avg phos prots per solution
	defN	avg fitness defect prots per solution;
d1(ppi)=0;
xE(edge)=0;
xN(node)=0;
xP(p)=0;
avgPN(node)=0;
avgPE(edge)=0;
on(node)=0;
conn=0;
unsat=0;
sE=0;
sN=0;
phosN=0;
defN=0;


Scalar count	count solutions		/0/;
* prints out the path IDs in each solution
Set solNode(node)	"nodes in a solution";

loop(solnpool(soln),
	put_utility fsol 'gdxin' / solnpool.te(soln):0:0;
	putclose;
	execute_loadpoint;

* keep the nodes from this solution
	solNode(node)=no;
	solNode(node)$(y.l(node)>0)=yes;
	y.fx(node)=0;
	y.fx(solNode)=1;	
	
	solve maxPathModel using mip max pathCount;

* open the paths_per_solution file
	put persol;
	
* print paths active in this soln
	put "SOLUTION" count /;
	loop(p$(sigma.l(p)>0), put p.tl /);
	avgPN(node) = avgPN(node) + sum(pnodes(p, node), sigma.l(p));
	avgPE(edge) = avgPE(edge) + sum(edges(p,edge), sigma.l(p));
	d1(ppi)$(x.l(ppi)> 0) = d1(ppi) + d.l(ppi);
	xP(p) = xP(p) + sigma.l(p);
	xE(edge) = xE(edge) + x.l(edge);
	xN(node) = xN(node) + y.l(node);
	count = count+1;
	conn=conn + connections.l;	
	unsat=unsat + sum(pair(source,node), 1-satPair.l(source,node));
	sE=sE + sum(edge, x.l(edge));
	sN=sN + sum(node, y.l(node));
	phosN = phosN + sum(phos, y.l(phos));
	defN = defN + sum(fitDefect, y.l(fitDefect));
	
);
	
* make paths per node/edge out of only sols in which they appear
d1(ppi)$(xE(ppi) > 0) = d1(ppi) / xE(ppi);
d1(ppi)$(xE(ppi)=0) = 0;

avgPN(node)$(xN(node)>0) = avgPN(node) / xN(node);
avgPN(node)$(xN(node)=0) = 0;

avgPE(edge)$(xE(edge)>0) = avgPE(edge) / xE(edge);
avgPE(edge)$(xE(edge)=0) = 0;

xP(p) = xP(p) / count;
xE(edge) = xE(edge) / count;
xN(node) = xN(node) / count;	
conn = conn/count;
unsat = unsat/count;
sE=sE/count;
sN=sN/count;
phosN = phosN/count;
defN = defN/count;

put multi;
put '#GAMS OUTPUT' /;
put '#defectonly=false'/;
put '#Using ', sum(p, xP(p)):<0 '':8, 'pathways on average' /;
put '#Using ', sum(edge, xE(edge)):<0 '':8, 'edges on average' /;
put '#using ', sN:<0:5, 'enodes on avg?' /;
put '#using ', sE:<0:5, 'edges on avg?' /;
put '#including ', phosN:<0:5, ' prots (avg) with change in phos status' /;
put '#and ', defN:<0:5, ' prots (avg) with fitness defect' /;
put '#Satisfying ', conn:<0 '':8 'hit-source pairs on average' /;
put '#Leaving ', unsat:<0 '':8 'st pairs unsatisfied on average' /;
put '#':0, count:<0, ' solutions' /;

* count total nodes in candidate paths
Set candNode(node);
candNode(node)=no;
loop(pnodes(p, node), candNode(node)=yes);
put '# Total original candidate nodes: ', card(candNode):<0 /;

loop(pair(source, node), candNode(node)=no);
put '# Of those, ', card(candNode):<0, ' were internal and not targets.' /;
			
put '#nodes':0 '':8, 'LABEL':0 '':8, 'CONF':0 '':8, 'X':<0 '':8, 'Paths':<0 '':8 /;
	loop(hitS$up(hitS), put hitS.tl:<0 '':8, 'UP':<0 '':8 2:<0:0 '':8, xN(hitS):<0:5 '':8, avgPN(hitS):<0:5/);
	loop(hitS$down(hitS), put hitS.tl:<0 '':8 'DOWN':<0 '':8 2:<0:0 '':8, xN(hitS):<0:5 '':8, avgPN(hitS):<0:5 /);
	loop(o$(up(o) and not hitS(o)), put o.tl:<0 '':8 'WEAKUP':<0 '':8 2:<0:0 '':8, xN(o):<0:5 '':8, avgPN(o):<0:5 '':8 /);
	loop(o$(down(o) and not hitS(o)), put o.tl:<0 '':8 'WEAKDOWN':<0 '':8 2:<0:0 '':8, xN(o):<0:5 '':8, avgPN(o):<0:5 '':8 /);
	loop(node$(noeffectS(node) and xN(node) > 0), put node.tl:<0 '':8 'noeffectS':<0 '':8 '2':<0:5 '':8, xN(node):<0:5 '':8, avgPN(node):<0:5 '':8 /);
	loop(node$(u(node) and xN(node) > 0 and not noeffectS(node)), put node.tl:<0 '':8 'unobs':<0 '':8 '-':<0:5 '':8, xN(node):<0:5 '':8, avgPN(node):<0:5 '':8 /);
*	loop(node$(xN(node) = 0 and u(node) and not noeffectS(node)), put node.tl:<0 '':8 'p-no':<0 '':8 '0':<0 '':8 xN(node):<0:5 '':8, avgPN(node):<0:5 '':8 /);
		
put '#BINARY':0 '':8, 'i':0 '':8, 'j':0 '':8, 'D':0 '':8, 'up':0 '':8 'down':0 '':8 'X':0  /;
	loop(enodes(ppi, node, node1)$(d1(ppi) >= 0.5 and xE(ppi) > 0), 
	 	put ppi.tl:0 '':8, node.tl:<0 '':8, node1.tl:<0 '':8, d1(ppi):<0:5 '':8,  '-':<0:5, '':8, '-':<0:5, '':8, xE(ppi):0:5 , '':8 avgPE(ppi)/);	     
	loop(enodes(ppi, node, node1)$(d1(ppi) < 0.5 and xE(ppi) > 0), 
	 	put ppi.tl:0 '':8, node1.tl:<0 '':8, node.tl:<0 '':8, (1-d1(ppi)):<0:5 '':8,  '-':<0:5, '':8, '-':<0:5, '':8 xE(ppi):0:5, '':8 avgPE(ppi)/);
	loop(enodes(activate, node, node1)$(xE(activate)>0),
	 	put activate.tl:0 '':8, node.tl:0, '':8, node1.tl:0, '':8, 2:<0:0 '':8, 2:<0:0, '':8 0:<0:0, '':8 xE(activate):0:5, '':8 avgPE(activate)  /);
	loop(enodes(inhibit, node, node1)$(xE(inhibit)>0 ),
	 	put inhibit.tl:0 '':8, node.tl:0, '':8, node1.tl:0, '':8, 2:<0:0 '':8, 0:<0:0, '':8 2:<0:0, '':8 xE(inhibit):0:5, '':8 avgPE(inhibit)  /);
	loop(enodes(edge, node, node1)$(not ppi(edge) and not signed(edge) and xE(edge) > 0 ),
	 	put edge.tl:0 '':8, node.tl:0, '':8, node1.tl:0, '':8, 2:<0:0 '':8,  '-':<0:5, '':8 '-':<0:5, '':8 xE(edge):0:5, '':8 avgPE(edge)  /);
	loop(enodes(edge, node, node1)$(xE(edge) = 0 ),
	 	put edge.tl:0 '':8, node.tl:0, '':8, node1.tl:0, '':8, 2:<0:0 '':8,  '-':<0:5, '':8 '-':<0:5, '':8 xE(edge):0:5, '':8 avgPE(edge)  /); 

	   
put '#PATHWAYS' /;
	loop(p,	put p.tl:0 '':8 xP(p):<0:5 /;)	  
	
putclose;
	
