# Supplementary material for: Pathway connectivity and signaling coordination in the yeast stress-activated signaling network
Source: Mol Syst Biol. 2014 Nov 19;10(11):759. doi: 10.15252/msb.20145120 (PMC4299600; doi:10.15252/msb.20145120)
Supplement: Supplementary file 8 — Supplementary Dataset S7 [file msb0010-0759-sd8.zip › ip_constraints.gms]

*********
* IP constraints for subnetwork inference
* chasman@cs.wisc.edu / craven@biostat.wisc.edu
*********


*************Parameters******************


Parameters
	len(p)		number of edges in pathway;
	
len(p) = sum(edges(p,edge), 1); 

Set o(node);
o(node)=up(node)+down(node);

Set u(node);
u(node)=yes;
u(o)= no;

Set signed(edge)	"signed edges";
signed(edge) = activate(edge) + inhibit(edge);
	
******************Aliases*********************
*alias (u, u1);
alias (node, node1);
alias (p, q);

****************Variables*******************
Binary Variables
	x(edge)		edge in use?
	y(node)		node in use?
        d(ppi)		is the edge forward (1) or backward (0) ?
        sigma(p)	is the pathway relevant?
	satPair(node,node)	is the pair connected?;	
	
Free Variables
	active		count of active edges;
	
*****************Node and edge activity******


******************Equations*******************
Equations	
	countEdge	count active edges
	inUse1(p,edge)	sigma UB by x
	inUse2(edge)	x UB number of active pathways
	nodeOn1(edge,node,node)	is the node relevant?
	nodeOn2(edge,node,node)	is the node relevant? 
	nodeCount(node)	is the node in any edges
	edgeDirA(p,ppi) 	are ppi edges directed properly?
	edgeDirB(p,ppi)		are PPI edges directed properly?;
		
countEdge ..	active =e= sum(edge, x(edge));

* If edge not relevant, sigma must be 0
inUse1(edges(p,edge)) ..	sigma(p) =l= x(edge);

* An edge can only be relevant if at least one pathway is
* (or it's a required edge)
inUse2(edge)$(not required(edge))	..	x(edge) =l= sum( edges(p,edge), sigma(p) );

*** Require some edges?
x.fx(required)=1;

* If p uses a forward edge and sigma(p)=1, then d(ppi) = 1.
edgeDirA(fwd(p,ppi)) ..	sigma(p) =l= d(ppi);

* If p uses a back edge and sigma(p)=1, then d(ppi) = 1.
edgeDirB(back(p,ppi)) .. sigma(p) =l= 1 - d(ppi);

* edge can't be relevant without node 
nodeOn1(enodes(edge,node,node1)) ..	x(edge) =l= y(node);
nodeOn2(enodes(edge,node,node1)) ..	x(edge) =l= y(node1);

* node cannot be relevant if no edges 
nodeCount(node) .. y(node) =l= sum( (edge,node1)$(enodes(edge,node,node1) or enodes(edge,node1,node)), x(edge)); 


**********Count phos proteins and fitness hits ***********
Free variable relevantHits "sum of active prots with change in phos status and defect hits";
Equation countPhos	"count defect hits and prot with change in phos under NaCl";
countPhos .. relevantHits =e= sum(node$(phos(node) or fitDefect(node)), y(node));

*****************Source-target pairs*********

Equations	
	isPairSatA(node, node)	"is this pair satisfied?"
	isPairSatB(node, node, p)	"is this pair satisfied?"
	pairsNotSat	"restrict how many pairs are not satisfied";
		
* Count whether or not each source/target pair is explained by at least one pathway
isPairSatA(pair(source,node)) ..	satPair(source,node) =l= sum(p$allPair(source,node,p), sigma(p));
isPairSatB(allPair(source,node,p)) ..	satPair(source,node) =g= sigma(p);

* We may allow some pairs to be unsatisfied (though by default unsat=0)
pairsNotSat	..	sum(pair(source,node), 1-satPair(source,node)) =l= unsat;

* Require that all sources are present
y.fx(source)=1;

*** Connect hits to sources
Binary variable
	sat(node,node)	"are hit-source or source-source connected";
Free variable
	connections	"count up connected h-s pairs";
	
Equations
	connectA(node, node)	"are hit-source connected?"
	connectB(node, node,p)	"are hit-source connected?"
	countConnected		"how many ss and hs-pairs are connected";
	
* hspairs were sorted in alphabetical order
connectA(hspair(node,node1)) ..	sat(node,node1) =l= sum(hspath(node,node1,p), sigma(p));
connectB(hspath(node,node1,p)) .. sat(node,node1) =g= sigma(p);

*** Connect sources to sources
* note that the sspairs are ORDERED so that we only count them once.
Set 
	sspair(node, node)	"two sources that share a pathway"
	sharedPath(node, node, p)	"two sources in the same pathway";
sspair(node, node1)=no;
sharedPath(node, node1, p)=no;

alias(source, source1);
loop( (source, source1, p)$((ord(source1) gt ord(source)) and pnodes(p, source) and pnodes(p, source1) and not sharedPath(source, source1, p)), 
	sharedPath(source, source1, p)=yes;
	sspair(source, source1)=yes);

Equations	
	connectSSA(node, node)	"if no paths that contain both sources, then not satisfied"
	connectSSB(node, node, p)	"if there is a path that contains both sources, then satisfied";
	
connectSSA(sspair(source, source1)) ..	sat(source, source1) =l= sum(sharedPath(source, source1, p), sigma(p));
connectSSB(sharedPath(source, source1, p))	..	sat(source, source1) =g= sigma(p);

*** count up connected hit-source and source-source pairs (for maximizing connections)
countConnected	..	connections =l= sum(hspair(node,node1), sat(node,node1)) + sum(sspair(source, source1), sat(source, source1));

	
