# Supplementary material for: Pathway connectivity and signaling coordination in the yeast stress-activated signaling network
Source: Mol Syst Biol. 2014 Nov 19;10(11):759. doi: 10.15252/msb.20145120 (PMC4299600; doi:10.15252/msb.20145120)
Supplement: Supplementary file 8 — Supplementary Dataset S7 [file msb0010-0759-sd8.zip › main_inference.gms]

** Integer program code for running subnetwork inference **
*
** Requires GAMS and CPLEX (or your favorite GAMS-supported MIP solver)
* Also requires: nacl_data_sets.gms, ip_constraints.gms, final_loop_and_print.gms, 
* cplex.opt, cplex.op2
*
** To run: gams main_inference.gms lo=2 
*
** Questions? chasman@cs.wisc.edu (or craven@biostat.wisc.edu)
*******

* allows for empty sets
$phantom null

set 	soln 	possible solutions in the solution pool 
	/file1*file10000/;

* output file - lists nodes, edges, paths with their confidence values
file multi / inferred_subnetwork.dat/;
* other output file, lists the paths for each solution.
file persol	/ paths_per_sol.txt /;

* include the background network and experimental data
$Include nacl_data_sets

* if we wanted to seed the subnetwork with particular
* edges, we'd do it here.
Set required(edge)	/ null /;

* The number of source-target pairs left unconnected
* ( 0 by default; can be modified if the background network changes
Scalar unsat	"Allow this many unsatisfied pairs" / 0 /;

* for example, we may set it to some percentage of the total number of pairs
*unsat = card(pair)*0.01;

* include the IP constraint files
$Include ip_constraints

* Create a special set for targets
Set target(node)	"targets";
target(node)=no;
loop(pair(node1, node), target(node)=yes);

* Now, the downstream sources can be easily
* connected to their targets.
loop( enodes(edge, node, node1)$(downSource(node) and pair(node, node1)), x.fx(edge)=1);

* We must also connect the upstream receptors SLN1 and SHO1 to HOG1
sat.fx('YER118C','YLR113W')=1;
sat.fx('YIL147C','YLR113W')=1;

* Debugging step: check for duplicate edges
Set dp(node,node)	"directed edges, nodes only";
dp(node,node1)=no;
loop( enodes(edge, node, node1)$(not ppi(edge)), dp(node,node1)=yes);

display dp;

* If both directed and ppi available, deactivate the ppi edge.
Set deactivate(ppi);
deactivate(ppi)=no;
loop( enodes(ppi, node, node1)$(dp(node,node1) or dp(node1,node)),
	deactivate(ppi)=yes;);
display deactivate;


************Build and solve the model!*****************
Model modelMax /all/ ;

Option MIP = Cplex;
* Use the single-solution CPLEX file for this
modelMax.optfile=1;
modelMax.optcr = 0;
modelMax.reslim = 100000;

****** Maximize connections (one solution)
solve modelMax max connections using mip;

Scalar maxCon	maxConnections /0/;
maxCon = connections.l;
display maxCon;

Equation holdMaxCon	"hold number of h/s-s connections";
holdMaxCon .. connections =g= maxCon;

***** Maximize inclusion of phos prots and defect hits (one solution)
Model maxHit /all/;
* Use the single-solution CPLEX file for this
maxHit.optfile=1;
maxHit.reslim=10000;
maxHit.optcr=0;

solve maxHit max relevantHits using mip;

Scalar maxHitVal /0/;
maxHitVal = relevantHits.l;

Equation holdHitCount	"hold phospho/defect count";
holdHitCount .. maxHitVal =l= relevantHits;

****** Minimize nodes (find many solutions)
Variable relNodes	"count active nodes";
Equation countActiveNodes	"count active internal nodes";
countActiveNodes .. relNodes =e= sum(node$(not target(node)), y(node));


Model minNodeModel /all/ ;
minNodeModel.optcr=0;
minNodeModel.optca=0;
minNodeModel.reslim=100000;

* Use the multiple-solution CPLEX file for this
minNodeModel.optfile=2;

solve minNodeModel using mip min relNodes;

***** We'll do path maximization in a loop in the next file.

Equation countPaths	"count active paths";
Variable pathCount	"count active paths";
countPaths .. pathCount =e= sum(p, sigma(p));

Model maxPathModel /all/ ;
maxPathModel.optcr=0;
maxPathModel.optca=0;
maxPathModel.reslim=10000;
maxPathModel.optfile=1;

set	solnpool(soln) actual solutions;
file fsol;

execute_load 'solnpool.gdx', solnpool=Index;

**** Loop for path maximization, assembly of the ensemble, and printing the results.
$Include final_loop_and_print
