# Supplementary material for: Pathway connectivity and signaling coordination in the yeast stress-activated signaling network
Source: Mol Syst Biol. 2014 Nov 19;10(11):759. doi: 10.15252/msb.20145120 (PMC4299600; doi:10.15252/msb.20145120)
Supplement: Supplementary file 8 — Supplementary Dataset S7 [file msb0010-0759-sd8.zip › nacl_data_sets.gms]

* Proportion of same-pheno pairs of hits: 0.59353
* Found 6176 pathways.
* Kept 6176 pathways.
* Kept 16 sources and 3007 targets.
* BEGIN GAMS
Set node	complete node set (13455)
	/ CX0*CX3, CX101, CX12*CX14, CX16*CX38, CX40, CX42, CX44*CX56, CX58*CX64, CX6*CX8, CX66*CX80,
	CX84*CX86, CX88*CX96, CX99, CYC1*CYC408, DOT6TOD6, ETS22, ETS22D, LSR1, LSR1D, MAL61,
	MAL61D, MATA1, MEL1, MEL1D, NME1, NME1D, Q0045, Q0045D, Q0050, Q0050D,
	Q0055, Q0055D, Q0060, Q0060D, Q0065, Q0065D, Q0070, Q0070D, Q0075, Q0075D,
	Q0080, Q0080D, Q0085, Q0085D, Q0105, Q0105D, Q0110, Q0110D, Q0115, Q0115D,
	Q0120, Q0120D, Q0130, Q0130D, Q0140, Q0140D, Q0160, Q0160D, Q0182, Q0182D,
	Q0250, Q0250D, Q0255, Q0255D, Q0275, Q0275D, Q0297, Q0297D, R0020C, R0020CD,
	R0040C, R0040CD, RDN181*RDN182, RDN251*RDN252, RDN371*RDN372, RDN371D, RDN51, RDN56, RDN56D, RDN581*RDN582,
	RDN581D, RPM1, RPM1D, RPR1, RPR1D, RUF1*RUF3, RUF1D, RUF2D, RUF3D, RUF52,
	RUF52D, SNR10D, SNR11D, SNR128, SNR128D, SNR13*SNR14, SNR13D, SNR14D, SNR17A, SNR17AD,
	SNR17B, SNR17BD, SNR18*SNR20, SNR189*SNR191, SNR189D, SNR18D, SNR190D, SNR191D, SNR19D, SNR20D,
	SNR24, SNR24D, SNR3*SNR6, SNR30*SNR57, SNR30D, SNR31D, SNR32D, SNR33D, SNR34D, SNR36D,
	SNR37D, SNR38D, SNR39B, SNR39BD, SNR39D, SNR3D, SNR40D, SNR41D, SNR42D, SNR43D,
	SNR44D, SNR45D, SNR46D, SNR47D, SNR48D, SNR49D, SNR4D, SNR50D, SNR51D, SNR52D,
	SNR53D, SNR54D, SNR55D, SNR56D, SNR57D, SNR59*SNR61, SNR59D, SNR5D, SNR60D, SNR61D,
	SNR63*SNR73, SNR63D, SNR64D, SNR65D, SNR66D, SNR67D, SNR68D, SNR69D, SNR6D, SNR70D,
	SNR71D, SNR72D, SNR73D, SNR75*SNR79, SNR75D, SNR76D, SNR77D, SNR78D, SNR79D, SNR7L,
	SNR7LD, SNR7S, SNR7SD, SNR8*SNR11, SNR83*SNR84, SNR83D, SNR87, SNR87D, SNR8D, SNR9D,
	SRG1, SRG1D, STA1*STA3, STA1D, STA2D, STA3D, TAAGCD, TAAGCDD, TAAGCK2, TAAGCK2D,
	TAAGCL, TAAGCLD, TAAGCP, TAAGCPD, TAUGCA, TAUGCAD, TAUGCQ, TAUGCQD, TBP, TCGCAP2,
	TCGCAP2D, TDGUCB, TDGUCBD, TDGUCD, TDGUCG1*TDGUCG2, TDGUCI1*TDGUCI2, TDGUCJ1*TDGUCJ4, TDGUCK, TDGUCKD, TDGUCL1*TDGUCL2,
	TDGUCL1D, TDGUCL2D, TDGUCM, TDGUCN, TDGUCO, TDGUCQ, TECUCD, TECUCDD, TEL, TELD,
	TEUUCC, TEUUCCD, TEUUCE1*TEUUCE3, TEUUCE1D, TEUUCE2D, TEUUCE3D, TEUUCG1, TEUUCG1D, TEUUCI, TEUUCID,
	TEUUCJ, TEUUCJD, TFGAAB, TFGAABD, TFGAAD, TFGAADD, TFGAAF, TFGAAFD, TFGAAH1, TFGAAH1D,
	TFGAAP2, TFGAAP2D, TGCCCO, TGCCCOD, TGGCCG2, TGGCCG2D, TGGCCM, TGGCCMD, TGGCCP2, TGGCCP2D,
	TGUCCO, TGUCCOD, THGUGE1, THGUGE1D, THGUGK, THGUGKD, TIAAUP2, TIAAUP2D, TIUAUD, TIUAUDD,
	TIUAUL, TIUAULD, TKCUUC, TKCUUCD, TKCUUG3, TKCUUG3D, TKUUUD, TKUUUDD, TKUUUG1*TKUUUG2, TKUUUG1D,
	TKUUUG2D, TKUUUL, TKUUULD, TKUUUP, TKUUUPD, TLC1, TLC1D, TLCAAA, TLCAAAD, TLCAAC,
	TLCAAD, TLCAADD, TLCAAG1*TLCAAG3, TLCAAG1D, TLCAAG2D, TLCAAG3D, TLCAAK, TLCAAKD, TLCAAL, TLCAALD,
	TLCAAM, TLCAAMD, TLUAAB1, TLUAAB1D, TLUAAJ, TLUAAK, TLUAAKD, TLUAAN, TLUAAND, TLUAAQ,
	TLUAGL1, TLUAGL1D, TMCAUC, TMCAUD, TMCAUDD, TMCAUJ1, TMCAUJ1D, TMCAUM, TMCAUMD, TMCAUQ1,
	TNGUUC, TNGUUCD, TNGUUF, TNGUUFD, TNGUUN1, TNGUUN1D, TNGUUO1, TPAGGC, TPAGGCD, TPUGGH,
	TPUGGHD, TPUGGN1, TPUGGN1D, TPUGGO1, TPUGGO1D, TQCUGM, TQCUGMD, TQUUGD2, TQUUGD2D, TQUUGE1,
	TQUUGE1D, TRACGD, TRACGDD, TRACGE, TRACGJ, TRACGK, TRACGKD, TRACGL, TRACGO, TRACGQ2,
	TRCCGL, TRCCGLD, TRUCUB, TRUCUBD, TRUCUD, TRUCUE, TRUCUG1*TRUCUG3, TRUCUG2D, TRUCUJ1*TRUCUJ2, TRUCUK,
	TRUCUM1*TRUCUM2, TRUCUM1D, TRUCUQ1, TRUCUQ1D, TSAGAA, TSAGAAD, TSCGAC, TSCGACD, TSGCUF, TSGCUFD,
	TSGCUL, TSGCULD, TSUGAE, TSUGAED, TTAGUB, TTAGUC, TTAGUD, TTAGUH, TTAGUHD, TTAGUI1*TTAGUI2,
	TTAGUJ, TTAGUJD, TTAGUN1*TTAGUN2, TTAGUO1*TTAGUO2, TTUGUG1*TTUGUG2, TTUGUG1D, TTUGUG2D, TTUGUH, TTUGUHD, TTUGUP,
	TTUGUPD, TVAACE1, TVAACE1D, TVAACG1, TVAACG1D, TVAACK1*TVAACK2, TVAACK1D, TVAACK2D, TVAACM1, TVAACM1D,
	TVCACD, TVCACDD, TVUACD, TVUACDD, TWCCAG1*TWCCAG2, TWCCAG1D, TWCCAG2D, TWCCAK, TWCCAKD, TXXXXD,
	TXXXXDD, TYGUAD, TYGUADD, TYGUAJ2, TYGUAM1*TYGUAM2, TYGUAM1D, TYGUAM2D, YAL001C, YAL001CD, YAL002W,
	YAL002WD, YAL003W, YAL003WD, YAL004W, YAL004WD, YAL005C, YAL005CD, YAL007C, YAL007CD, YAL008W,
	YAL008WD, YAL009W, YAL009WD, YAL010C, YAL010CD, YAL011W, YAL011WD, YAL012W, YAL012WD, YAL013W,
	YAL013WD, YAL014C, YAL014CD, YAL015C, YAL015CD, YAL016CB, YAL016CBD, YAL016W, YAL016WD, YAL017W,
	YAL017WD, YAL018C, YAL018CD, YAL019W, YAL019WD, YAL020C, YAL020CD, YAL021C, YAL021CD, YAL022C,
	YAL022CD, YAL023C, YAL023CD, YAL024C, YAL024CD, YAL025C, YAL025CD, YAL026C, YAL026CD, YAL027W,
	YAL027WD, YAL028W, YAL028WD, YAL029C, YAL029CD, YAL030W, YAL030WD, YAL031C, YAL031CD, YAL032C,
	YAL032CD, YAL033W, YAL033WD, YAL034C, YAL034CD, YAL034WA, YAL034WAD, YAL035W, YAL035WD, YAL036C,
	YAL036CD, YAL037CA, YAL037CAD, YAL037W, YAL037WD, YAL038W, YAL038WD, YAL039C, YAL039CD, YAL040C,
	YAL040CD, YAL041W, YAL041WD, YAL042W, YAL042WD, YAL043C, YAL043CD, YAL044C, YAL044CD, YAL044WA,
	YAL044WAD, YAL046C, YAL046CD, YAL047C, YAL047CD, YAL048C, YAL048CD, YAL049C, YAL049CD, YAL051W,
	YAL051WD, YAL053W, YAL053WD, YAL054C, YAL054CD, YAL055W, YAL055WD, YAL056W, YAL056WD, YAL058W,
	YAL058WD, YAL059W, YAL059WD, YAL060W, YAL060WD, YAL061W, YAL061WD, YAL062W, YAL062WD, YAL063C,
	YAL063CA, YAL063CAD, YAL063CD, YAL064CA, YAL064CAD, YAL064W, YAL064WB, YAL064WBD, YAL064WD, YAL065C,
	YAL065CD, YAL067C, YAL067CD, YAL067WA, YAL067WAD, YAL068C, YAL068CD, YAR002CA, YAR002CAD, YAR002W,
	YAR002WD, YAR003W, YAR003WD, YAR007C, YAR007CD, YAR008W, YAR008WD, YAR009C, YAR009CD, YAR010C,
	YAR010CD, YAR014C, YAR014CD, YAR015W, YAR015WD, YAR018C, YAR018CD, YAR019C, YAR019CD, YAR020C,
	YAR020CD, YAR023C, YAR023CD, YAR027W, YAR027WD, YAR028W, YAR028WD, YAR029W, YAR029WD, YAR031W,
	YAR031WD, YAR033W, YAR033WD, YAR035CA, YAR035CAD, YAR035W, YAR035WD, YAR042W, YAR042WD, YAR047C,
	YAR047CD, YAR050W, YAR050WD, YAR053W, YAR053WD, YAR061W, YAR061WD, YAR062W, YAR062WD, YAR064W,
	YAR064WD, YAR066W, YAR066WD, YAR068W, YAR068WD, YAR069C, YAR069CD, YAR070C, YAR070CD, YAR071W,
	YAR071WD, YAR073W, YAR073WD, YAR075W, YAR075WD, YARCTY11, YARCTY11D, YBL001C, YBL001CD, YBL002W,
	YBL002WD, YBL003C, YBL003CD, YBL004W, YBL004WD, YBL005W, YBL005WA, YBL005WAD, YBL005WB, YBL005WBD,
	YBL005WD, YBL006C, YBL006CD, YBL007C, YBL007CD, YBL008W, YBL008WA, YBL008WAD, YBL008WD, YBL009W,
	YBL009WD, YBL010C, YBL010CD, YBL011W, YBL011WD, YBL013W, YBL013WD, YBL014C, YBL014CD, YBL015W,
	YBL015WD, YBL016W, YBL016WD, YBL017C, YBL017CD, YBL018C, YBL018CD, YBL019W, YBL019WD, YBL020W,
	YBL020WD, YBL021C, YBL021CD, YBL022C, YBL022CD, YBL023C, YBL023CD, YBL024W, YBL024WD, YBL025W,
	YBL025WD, YBL026W, YBL026WD, YBL027W, YBL027WD, YBL028C, YBL028CD, YBL029CA, YBL029CAD, YBL029W,
	YBL029WD, YBL030C, YBL030CD, YBL031W, YBL031WD, YBL032W, YBL032WD, YBL033C, YBL033CD, YBL034C,
	YBL034CD, YBL035C, YBL035CD, YBL036C, YBL036CD, YBL037W, YBL037WD, YBL038W, YBL038WD, YBL039C,
	YBL039CD, YBL039WA, YBL039WAD, YBL039WB, YBL039WBD, YBL040C, YBL040CD, YBL041W, YBL041WD, YBL042C,
	YBL042CD, YBL043W, YBL043WD, YBL044W, YBL044WD, YBL045C, YBL045CD, YBL046W, YBL046WD, YBL047C,
	YBL047CD, YBL049W, YBL049WD, YBL050W, YBL050WD, YBL051C, YBL051CD, YBL052C, YBL052CD, YBL053W,
	YBL053WD, YBL054WD, YBL055C, YBL055CD, YBL056W, YBL056WD, YBL057C, YBL057CD, YBL058W, YBL058WD,
	YBL059CA, YBL059CAD, YBL059W, YBL059WD, YBL060W, YBL060WD, YBL061C, YBL061CD, YBL063W, YBL063WD,
	YBL064C, YBL064CD, YBL066C, YBL066CD, YBL067C, YBL067CD, YBL068W, YBL068WD, YBL069W, YBL069WD,
	YBL070C, YBL070CD, YBL071C, YBL071CB, YBL071CBD, YBL071CD, YBL071WA, YBL071WAD, YBL072C, YBL072CD,
	YBL074C, YBL074CD, YBL075C, YBL075CD, YBL076C, YBL076CD, YBL078C, YBL078CD, YBL079W, YBL079WD,
	YBL080C, YBL080CD, YBL081W, YBL081WD, YBL082C, YBL082CD, YBL083C, YBL083CD, YBL084C, YBL084CD,
	YBL085W, YBL085WD, YBL086C, YBL086CD, YBL087C, YBL087CD, YBL088C, YBL088CD, YBL089W, YBL089WD,
	YBL090W, YBL090WD, YBL091C, YBL091CA, YBL091CAD, YBL091CD, YBL092W, YBL092WD, YBL093C, YBL093CD,
	YBL095W, YBL095WD, YBL097W, YBL097WD, YBL098W, YBL098WD, YBL099W, YBL099WD, YBL100C, YBL100CD,
	YBL100WA, YBL100WB, YBL100WBD, YBL100WC, YBL100WCD, YBL101C, YBL101CD, YBL101WA, YBL101WAD, YBL101WB,
	YBL101WBD, YBL102W, YBL102WD, YBL103C, YBL103CD, YBL104C, YBL104CD, YBL105C, YBL105CD, YBL106C,
	YBL106CD, YBL107C, YBL107CD, YBL107WA, YBL107WAD, YBL108CA, YBL108CAD, YBL109W, YBL109WD, YBL111C,
	YBL111CD, YBL112C, YBL112CD, YBL113C, YBL113CD, YBLWTY11, YBLWTY11D, YBLWTY21, YBLWTY21D, YBR001C,
	YBR001CD, YBR002C, YBR002CD, YBR003W, YBR003WD, YBR004C, YBR004CD, YBR005W, YBR005WD, YBR006W,
	YBR006WD, YBR007C, YBR007CD, YBR008C, YBR008CD, YBR009C, YBR009CD, YBR010W, YBR010WD, YBR011C,
	YBR011CD, YBR012C, YBR012CD, YBR012WA, YBR012WAD, YBR012WB, YBR012WBD, YBR013C, YBR013CD, YBR014C,
	YBR014CD, YBR015C, YBR015CD, YBR016W, YBR016WD, YBR017C, YBR017CD, YBR018C, YBR018CD, YBR019C,
	YBR019CD, YBR020W, YBR020WD, YBR021W, YBR021WD, YBR022W, YBR022WD, YBR023C, YBR023CD, YBR024W,
	YBR024WD, YBR025C, YBR025CD, YBR026C, YBR026CD, YBR027C, YBR027CD, YBR028C, YBR028CD, YBR029C,
	YBR029CD, YBR030W, YBR030WD, YBR031W, YBR031WD, YBR033W, YBR033WD, YBR034C, YBR034CD, YBR035C,
	YBR035CD, YBR036C, YBR036CD, YBR037C, YBR037CD, YBR038W, YBR038WD, YBR039W, YBR039WD, YBR040W,
	YBR040WD, YBR041W, YBR041WD, YBR042C, YBR042CD, YBR043C, YBR043CD, YBR044C, YBR044CD, YBR045C,
	YBR045CD, YBR046C, YBR046CD, YBR047W, YBR047WD, YBR048W, YBR048WD, YBR049C, YBR049CD, YBR050C,
	YBR050CD, YBR052C, YBR052CD, YBR053C, YBR053CD, YBR054W, YBR054WD, YBR055C, YBR055CD, YBR056W,
	YBR056WA, YBR056WAD, YBR056WD, YBR057C, YBR057CD, YBR058C, YBR058CA, YBR058CAD, YBR058CD, YBR059C,
	YBR059CD, YBR060C, YBR060CD, YBR061C, YBR061CD, YBR062C, YBR062CD, YBR063C, YBR063CD, YBR065C,
	YBR065CD, YBR066C, YBR066CD, YBR067C, YBR067CD, YBR068C, YBR068CD, YBR069C, YBR069CD, YBR070C,
	YBR070CD, YBR071W, YBR071WD, YBR072CA, YBR072CAD, YBR072W, YBR072WD, YBR073W, YBR073WD, YBR074W,
	YBR074WD, YBR076CA, YBR076CAD, YBR076W, YBR076WD, YBR077C, YBR077CD, YBR078W, YBR078WD, YBR079C,
	YBR079CD, YBR080C, YBR080CD, YBR081C, YBR081CD, YBR082C, YBR082CD, YBR083W, YBR083WD, YBR084CA,
	YBR084CAD, YBR084W, YBR084WD, YBR085CA, YBR085CAD, YBR085W, YBR085WD, YBR086C, YBR086CD, YBR087W,
	YBR087WD, YBR088C, YBR088CD, YBR089CA, YBR089CAD, YBR090C, YBR090CD, YBR091C, YBR091CD, YBR092C,
	YBR092CD, YBR093C, YBR093CD, YBR094W, YBR094WD, YBR095C, YBR095CD, YBR096W, YBR096WD, YBR097W,
	YBR097WD, YBR098W, YBR098WD, YBR099C, YBR099CD, YBR101C, YBR101CD, YBR102C, YBR102CD, YBR103CA,
	YBR103CAD, YBR103W, YBR103WD, YBR104W, YBR104WD, YBR105C, YBR105CD, YBR106W, YBR106WD, YBR107C,
	YBR107CD, YBR108W, YBR108WD, YBR109C, YBR109CD, YBR109WA, YBR109WAD, YBR110W, YBR110WD, YBR111C,
	YBR111CD, YBR111WA, YBR111WAD, YBR112C, YBR112CD, YBR113W, YBR113WD, YBR114W, YBR114WD, YBR115C,
	YBR115CD, YBR117C, YBR117CD, YBR118W, YBR118WD, YBR119W, YBR119WD, YBR120C, YBR120CD, YBR121C,
	YBR121CD, YBR122C, YBR122CD, YBR123C, YBR123CD, YBR125C, YBR125CD, YBR126C, YBR126CD, YBR127C,
	YBR127CD, YBR128C, YBR128CD, YBR129C, YBR129CD, YBR130C, YBR130CD, YBR131W, YBR131WD, YBR132C,
	YBR132CD, YBR133C, YBR133CD, YBR134W, YBR134WD, YBR135W, YBR135WD, YBR136W, YBR136WD, YBR137W,
	YBR137WD, YBR138C, YBR138CD, YBR139W, YBR139WD, YBR140C, YBR140CD, YBR141C, YBR141CD, YBR142W,
	YBR142WD, YBR143C, YBR143CD, YBR145W, YBR145WD, YBR146W, YBR146WD, YBR147W, YBR147WD, YBR148W,
	YBR148WD, YBR149W, YBR149WD, YBR150C, YBR150CD, YBR151W, YBR151WD, YBR152W, YBR152WD, YBR153W,
	YBR153WD, YBR154C, YBR154CD, YBR155W, YBR155WD, YBR156C, YBR156CD, YBR157C, YBR157CD, YBR158W,
	YBR158WD, YBR159W, YBR159WD, YBR160W, YBR160WD, YBR161W, YBR161WD, YBR162C, YBR162CD, YBR162WA,
	YBR162WAD, YBR163W, YBR163WD, YBR164C, YBR164CD, YBR165W, YBR165WD, YBR166C, YBR166CD, YBR167C,
	YBR167CD, YBR168W, YBR168WD, YBR169C, YBR169CD, YBR170C, YBR170CD, YBR171W, YBR171WD, YBR172C,
	YBR172CD, YBR173C, YBR173CD, YBR175W, YBR175WD, YBR176W, YBR176WD, YBR177C, YBR177CD, YBR178W,
	YBR178WD, YBR179C, YBR179CD, YBR180W, YBR180WD, YBR181C, YBR181CD, YBR182C, YBR182CA, YBR182CAD,
	YBR182CD, YBR183W, YBR183WD, YBR184W, YBR184WD, YBR185C, YBR185CD, YBR186W, YBR186WD, YBR187W,
	YBR187WD, YBR188C, YBR188CD, YBR189W, YBR189WD, YBR190W, YBR190WD, YBR191W, YBR191WD, YBR192W,
	YBR192WD, YBR193C, YBR193CD, YBR194W, YBR194WD, YBR195C, YBR195CD, YBR196C, YBR196CA, YBR196CAD,
	YBR196CB, YBR196CBD, YBR196CD, YBR197C, YBR197CD, YBR198C, YBR198CD, YBR199W, YBR199WD, YBR200W,
	YBR200WA, YBR200WAD, YBR200WD, YBR201CA, YBR201CAD, YBR201W, YBR201WD, YBR202W, YBR202WD, YBR203W,
	YBR203WD, YBR204C, YBR204CD, YBR205W, YBR205WD, YBR206W, YBR206WD, YBR207W, YBR207WD, YBR208C,
	YBR208CD, YBR210W, YBR210WD, YBR211C, YBR211CD, YBR212W, YBR212WD, YBR213W, YBR213WD, YBR214W,
	YBR214WD, YBR215W, YBR215WD, YBR216C, YBR216CD, YBR217W, YBR217WD, YBR218C, YBR218CD, YBR219C,
	YBR219CD, YBR220C, YBR220CD, YBR221C, YBR221CD, YBR221WA, YBR221WAD, YBR222C, YBR222CD, YBR223C,
	YBR223CD, YBR224W, YBR224WD, YBR225W, YBR225WD, YBR226C, YBR226CD, YBR227C, YBR227CD, YBR228W,
	YBR228WD, YBR229C, YBR229CD, YBR230C, YBR230CD, YBR230WA, YBR230WAD, YBR231C, YBR231CD, YBR232C,
	YBR232CD, YBR233W, YBR233WA, YBR233WAD, YBR233WD, YBR234C, YBR234CD, YBR235W, YBR235WD, YBR236C,
	YBR236CD, YBR237W, YBR237WD, YBR238C, YBR238CD, YBR239C, YBR239CD, YBR240C, YBR240CD, YBR241C,
	YBR241CD, YBR242W, YBR242WD, YBR243C, YBR243CD, YBR244W, YBR244WD, YBR245C, YBR245CD, YBR246W,
	YBR246WD, YBR247C, YBR247CD, YBR248C, YBR248CD, YBR249C, YBR249CD, YBR250W, YBR250WD, YBR251W,
	YBR251WD, YBR252W, YBR252WD, YBR253W, YBR253WD, YBR254C, YBR254CD, YBR255CA, YBR255CAD, YBR255W,
	YBR255WD, YBR256C, YBR256CD, YBR257W, YBR257WD, YBR258C, YBR258CD, YBR259W, YBR259WD, YBR260C,
	YBR260CD, YBR261C, YBR261CD, YBR262C, YBR262CD, YBR263W, YBR263WD, YBR264C, YBR264CD, YBR265W,
	YBR265WD, YBR266C, YBR266CD, YBR267W, YBR267WD, YBR268W, YBR268WD, YBR269C, YBR269CD, YBR270C,
	YBR270CD, YBR271W, YBR271WD, YBR272C, YBR272CD, YBR273C, YBR273CD, YBR274W, YBR274WD, YBR275C,
	YBR275CD, YBR276C, YBR276CD, YBR278W, YBR278WD, YBR279W, YBR279WD, YBR280C, YBR280CD, YBR281C,
	YBR281CD, YBR282W, YBR282WD, YBR283C, YBR283CD, YBR284W, YBR284WD, YBR285W, YBR285WD, YBR286W,
	YBR286WD, YBR287W, YBR287WD, YBR288C, YBR288CD, YBR289W, YBR289WD, YBR290W, YBR290WD, YBR291C,
	YBR291CD, YBR293W, YBR293WD, YBR294W, YBR294WD, YBR295W, YBR295WD, YBR296C, YBR296CA, YBR296CAD,
	YBR296CD, YBR297W, YBR297WD, YBR298C, YBR298CA, YBR298CAD, YBR298CD, YBR299W, YBR299WD, YBR301W,
	YBR301WD, YBR302C, YBR302CD, YBRWTY12, YBRWTY12D, YCL001W, YCL001WA, YCL001WAD, YCL001WB, YCL001WBD,
	YCL001WD, YCL002C, YCL002CD, YCL004W, YCL004WD, YCL005W, YCL005WA, YCL005WAD, YCL005WD, YCL007C,
	YCL007CD, YCL008C, YCL008CD, YCL009C, YCL009CD, YCL010C, YCL010CD, YCL011C, YCL011CD, YCL012C,
	YCL012CD, YCL014W, YCL014WD, YCL016C, YCL016CD, YCL017C, YCL017CD, YCL018W, YCL018WD, YCL019W,
	YCL019WD, YCL020W, YCL020WD, YCL021WA, YCL021WAD, YCL024W, YCL024WD, YCL025C, YCL025CD, YCL026CA,
	YCL026CAD, YCL026CB, YCL026CBD, YCL027CA, YCL027CAD, YCL027W, YCL027WD, YCL028W, YCL028WD, YCL029C,
	YCL029CD, YCL030C, YCL030CD, YCL031C, YCL031CD, YCL032W, YCL032WD, YCL033C, YCL033CD, YCL034W,
	YCL034WD, YCL035C, YCL035CD, YCL036W, YCL036WD, YCL037C, YCL037CD, YCL038C, YCL038CD, YCL039W,
	YCL039WD, YCL040W, YCL040WD, YCL041C, YCL041CD, YCL042W, YCL042WD, YCL043C, YCL043CD, YCL044C,
	YCL044CD, YCL045C, YCL045CD, YCL046W, YCL046WD, YCL047C, YCL047CD, YCL048W, YCL048WD, YCL049C,
	YCL049CD, YCL050C, YCL050CD, YCL051W, YCL051WD, YCL052C, YCL052CD, YCL054W, YCL054WD, YCL055W,
	YCL055WD, YCL056C, YCL056CD, YCL057CA, YCL057CAD, YCL057W, YCL057WD, YCL058C, YCL058CD, YCL058WA,
	YCL058WAD, YCL059C, YCL059CD, YCL061C, YCL061CD, YCL063W, YCL063WD, YCL064C, YCL064CD, YCL065W,
	YCL065WD, YCL066W, YCL066WD, YCL067C, YCL067CD, YCL068C, YCL068CD, YCL069W, YCL069WD, YCL073C,
	YCL073CD, YCL074W, YCL074WD, YCL075W, YCL075WD, YCLWTY21, YCLWTY21D, YCLWTY51, YCLWTY51D, YCR002C,
	YCR002CD, YCR003W, YCR003WD, YCR004C, YCR004CD, YCR005C, YCR005CD, YCR006C, YCR006CD, YCR007C,
	YCR007CD, YCR008W, YCR008WD, YCR009C, YCR009CD, YCR010C, YCR010CD, YCR011C, YCR011CD, YCR012W,
	YCR012WD, YCR013C, YCR013CD, YCR014C, YCR014CD, YCR015C, YCR015CD, YCR016W, YCR016WD, YCR017C,
	YCR017CD, YCR018C, YCR018CA, YCR018CAD, YCR018CD, YCR019W, YCR019WD, YCR020C, YCR020CA, YCR020CAD,
	YCR020CD, YCR020WB, YCR020WBD, YCR021C, YCR021CD, YCR022C, YCR022CD, YCR023C, YCR023CD, YCR024C,
	YCR024CA, YCR024CAD, YCR024CB, YCR024CBD, YCR024CD, YCR025C, YCR025CD, YCR026C, YCR026CD, YCR027C,
	YCR027CD, YCR028C, YCR028CA, YCR028CAD, YCR028CD, YCR029CA, YCR029CAD, YCR030C, YCR030CD, YCR031C,
	YCR031CD, YCR032W, YCR032WD, YCR033W, YCR033WD, YCR034W, YCR034WD, YCR035C, YCR035CD, YCR036W,
	YCR036WD, YCR037C, YCR037CD, YCR038C, YCR038CD, YCR038WA, YCR038WAD, YCR039C, YCR039CD, YCR040W,
	YCR040WD, YCR041W, YCR041WD, YCR042C, YCR042CD, YCR043C, YCR043CD, YCR044C, YCR044CD, YCR045C,
	YCR045CD, YCR046C, YCR046CD, YCR047C, YCR047CD, YCR048W, YCR048WD, YCR051W, YCR051WD, YCR052W,
	YCR052WD, YCR053W, YCR053WD, YCR054C, YCR054CD, YCR057C, YCR057CD, YCR059C, YCR059CD, YCR060W,
	YCR060WD, YCR061W, YCR061WD, YCR063W, YCR063WD, YCR064C, YCR064CD, YCR065W, YCR065WD, YCR066W,
	YCR066WD, YCR067C, YCR067CD, YCR068W, YCR068WD, YCR069W, YCR069WD, YCR070W, YCR070WD, YCR071C,
	YCR071CD, YCR072C, YCR072CD, YCR073C, YCR073CD, YCR073WA, YCR073WAD, YCR075C, YCR075CD, YCR075WA,
	YCR075WAD, YCR076C, YCR076CD, YCR077C, YCR077CD, YCR079W, YCR079WD, YCR081W, YCR081WD, YCR082W,
	YCR082WD, YCR083W, YCR083WD, YCR084C, YCR084CD, YCR086W, YCR086WD, YCR087CA, YCR087CAD, YCR087W,
	YCR087WD, YCR088W, YCR088WD, YCR089W, YCR089WD, YCR090C, YCR090CD, YCR091W, YCR091WD, YCR092C,
	YCR092CD, YCR093W, YCR093WD, YCR094W, YCR094WD, YCR095C, YCR095CD, YCR095WA, YCR095WAD, YCR096C,
	YCR096CD, YCR097W, YCR097WA, YCR097WAD, YCR097WD, YCR098C, YCR098CD, YCR099C, YCR099CD, YCR100C,
	YCR100CD, YCR101C, YCR101CD, YCR102C, YCR102CD, YCR104W, YCR104WD, YCR105W, YCR105WD, YCR106W,
	YCR106WD, YCR107W, YCR107WD, YCR108C, YCR108CD, YDL001W, YDL001WD, YDL002C, YDL002CD, YDL003W,
	YDL003WD, YDL004W, YDL004WD, YDL005C, YDL005CD, YDL006W, YDL006WD, YDL007W, YDL007WD, YDL008W,
	YDL008WD, YDL010W, YDL010WD, YDL012C, YDL012CD, YDL013W, YDL013WD, YDL014W, YDL014WD, YDL015C,
	YDL015CD, YDL017W, YDL017WD, YDL018C, YDL018CD, YDL019C, YDL019CD, YDL020C, YDL020CD, YDL021W,
	YDL021WD, YDL022W, YDL022WD, YDL023C, YDL023CD, YDL024C, YDL024CD, YDL025C, YDL025CD, YDL026W,
	YDL026WD, YDL027C, YDL027CD, YDL028C, YDL028CD, YDL029W, YDL029WD, YDL030W, YDL030WD, YDL031W,
	YDL031WD, YDL033C, YDL033CD, YDL035C, YDL035CD, YDL036C, YDL036CD, YDL037C, YDL037CD, YDL038C,
	YDL038CD, YDL039C, YDL039CD, YDL040C, YDL040CD, YDL042C, YDL042CD, YDL043C, YDL043CD, YDL044C,
	YDL044CD, YDL045C, YDL045CD, YDL045WA, YDL045WAD, YDL046W, YDL046WD, YDL047W, YDL047WD, YDL048C,
	YDL048CD, YDL049C, YDL049CD, YDL051W, YDL051WD, YDL052C, YDL052CD, YDL053C, YDL053CD, YDL054C,
	YDL054CD, YDL055C, YDL055CD, YDL056W, YDL056WD, YDL057W, YDL057WD, YDL058W, YDL058WD, YDL059C,
	YDL059CD, YDL060W, YDL060WD, YDL061C, YDL061CD, YDL063C, YDL063CD, YDL064W, YDL064WD, YDL065C,
	YDL065CD, YDL066W, YDL066WD, YDL067C, YDL067CD, YDL069C, YDL069CD, YDL070W, YDL070WD, YDL071C,
	YDL071CD, YDL072C, YDL072CD, YDL073W, YDL073WD, YDL074C, YDL074CD, YDL075W, YDL075WD, YDL076C,
	YDL076CD, YDL077C, YDL077CD, YDL078C, YDL078CD, YDL079C, YDL079CD, YDL080C, YDL080CD, YDL081C,
	YDL081CD, YDL082W, YDL082WD, YDL083C, YDL083CD, YDL084W, YDL084WD, YDL085CA, YDL085CAD, YDL085W,
	YDL085WD, YDL086W, YDL086WD, YDL087C, YDL087CD, YDL088C, YDL088CD, YDL089W, YDL089WD, YDL090C,
	YDL090CD, YDL091C, YDL091CD, YDL092W, YDL092WD, YDL093W, YDL093WD, YDL095W, YDL095WD, YDL097C,
	YDL097CD, YDL098C, YDL098CD, YDL099W, YDL099WD, YDL100C, YDL100CD, YDL101C, YDL101CD, YDL102W,
	YDL102WD, YDL103C, YDL103CD, YDL104C, YDL104CD, YDL105W, YDL105WD, YDL106C, YDL106CD, YDL107W,
	YDL107WD, YDL108W, YDL108WD, YDL109C, YDL109CD, YDL110C, YDL110CD, YDL111C, YDL111CD, YDL112W,
	YDL112WD, YDL113C, YDL113CD, YDL114W, YDL114WA, YDL114WAD, YDL114WD, YDL115C, YDL115CD, YDL116W,
	YDL116WD, YDL117W, YDL117WD, YDL119C, YDL119CD, YDL120W, YDL120WD, YDL121C, YDL121CD, YDL122W,
	YDL122WD, YDL123W, YDL123WD, YDL124W, YDL124WD, YDL125C, YDL125CD, YDL126C, YDL126CD, YDL127W,
	YDL127WD, YDL128W, YDL128WD, YDL129W, YDL129WD, YDL130W, YDL130WA, YDL130WAD, YDL130WD, YDL131W,
	YDL131WD, YDL132W, YDL132WD, YDL133CA, YDL133CAD, YDL133W, YDL133WD, YDL134C, YDL134CD, YDL135C,
	YDL135CD, YDL136W, YDL136WD, YDL137W, YDL137WD, YDL138W, YDL138WD, YDL139C, YDL139CD, YDL140C,
	YDL140CD, YDL141W, YDL141WD, YDL142C, YDL142CD, YDL143W, YDL143WD, YDL144C, YDL144CD, YDL145C,
	YDL145CD, YDL146W, YDL146WD, YDL147W, YDL147WD, YDL148C, YDL148CD, YDL149W, YDL149WD, YDL150W,
	YDL150WD, YDL153C, YDL153CD, YDL154W, YDL154WD, YDL155W, YDL155WD, YDL156W, YDL156WD, YDL157C,
	YDL157CD, YDL159W, YDL159WA, YDL159WAD, YDL159WD, YDL160C, YDL160CA, YDL160CAD, YDL160CD, YDL161W,
	YDL161WD, YDL162C, YDL162CD, YDL164C, YDL164CD, YDL165W, YDL165WD, YDL166C, YDL166CD, YDL167C,
	YDL167CD, YDL168W, YDL168WD, YDL169C, YDL169CD, YDL170W, YDL170WD, YDL171C, YDL171CD, YDL173W,
	YDL173WD, YDL174C, YDL174CD, YDL175C, YDL175CD, YDL176W, YDL176WD, YDL177C, YDL177CD, YDL178W,
	YDL178WD, YDL179W, YDL179WD, YDL180W, YDL180WD, YDL181W, YDL181WD, YDL182W, YDL182WD, YDL183C,
	YDL183CD, YDL184C, YDL184CD, YDL185W, YDL185WD, YDL186W, YDL186WD, YDL187C, YDL187CD, YDL188C,
	YDL188CD, YDL189W, YDL189WD, YDL190C, YDL190CD, YDL191W, YDL191WD, YDL192W, YDL192WD, YDL193W,
	YDL193WD, YDL194W, YDL194WD, YDL195W, YDL195WD, YDL196W, YDL196WD, YDL197C, YDL197CD, YDL198C,
	YDL198CD, YDL199C, YDL199CD, YDL200C, YDL200CD, YDL201W, YDL201WD, YDL202W, YDL202WD, YDL203C,
	YDL203CD, YDL204W, YDL204WD, YDL205C, YDL205CD, YDL206W, YDL206WD, YDL207W, YDL207WD, YDL208W,
	YDL208WD, YDL209C, YDL209CD, YDL210W, YDL210WD, YDL211C, YDL211CD, YDL212W, YDL212WD, YDL213C,
	YDL213CD, YDL214C, YDL214CD, YDL215C, YDL215CD, YDL216C, YDL216CD, YDL217C, YDL217CD, YDL218W,
	YDL218WD, YDL219W, YDL219WD, YDL220C, YDL220CD, YDL222C, YDL222CD, YDL223C, YDL223CD, YDL224C,
	YDL224CD, YDL225W, YDL225WD, YDL226C, YDL226CD, YDL227C, YDL227CD, YDL228C, YDL228CD, YDL229W,
	YDL229WD, YDL230W, YDL230WD, YDL231C, YDL231CD, YDL232W, YDL232WD, YDL233W, YDL233WD, YDL234C,
	YDL234CD, YDL235C, YDL235CD, YDL236W, YDL236WD, YDL237W, YDL237WD, YDL238C, YDL238CD, YDL239C,
	YDL239CD, YDL240CA, YDL240CAD, YDL240W, YDL240WD, YDL241W, YDL241WD, YDL243C, YDL243CD, YDL244W,
	YDL244WD, YDL245C, YDL245CD, YDL246C, YDL246CD, YDL247W, YDL247WA, YDL247WAD, YDL247WD, YDL248W,
	YDL248WD, YDR001C, YDR001CD, YDR002W, YDR002WD, YDR003W, YDR003WA, YDR003WAD, YDR003WD, YDR004W,
	YDR004WD, YDR005C, YDR005CD, YDR006C, YDR006CD, YDR007W, YDR007WD, YDR008C, YDR008CD, YDR009W,
	YDR009WD, YDR011W, YDR011WD, YDR012W, YDR012WD, YDR013W, YDR013WD, YDR014W, YDR014WA, YDR014WD,
	YDR016C, YDR016CD, YDR017C, YDR017CD, YDR018C, YDR018CD, YDR019C, YDR019CD, YDR020C, YDR020CD,
	YDR021W, YDR021WD, YDR022C, YDR022CD, YDR023W, YDR023WD, YDR024W, YDR024WD, YDR025W, YDR025WD,
	YDR026C, YDR026CD, YDR027C, YDR027CD, YDR028C, YDR028CD, YDR030C, YDR030CD, YDR031W, YDR031WD,
	YDR032C, YDR032CD, YDR033W, YDR033WD, YDR034C, YDR034CA, YDR034CAD, YDR034CC, YDR034CCD, YDR034CD,
	YDR034CDD, YDR034WB, YDR034WBD, YDR035W, YDR035WD, YDR036C, YDR036CD, YDR037W, YDR037WD, YDR038C,
	YDR038CD, YDR039C, YDR039CD, YDR040C, YDR040CD, YDR041W, YDR041WD, YDR042C, YDR042CD, YDR043C,
	YDR043CD, YDR044W, YDR044WD, YDR045C, YDR045CD, YDR046C, YDR046CD, YDR047W, YDR047WD, YDR049W,
	YDR049WD, YDR050C, YDR050CD, YDR051C, YDR051CD, YDR052C, YDR052CD, YDR054C, YDR054CD, YDR055W,
	YDR055WD, YDR056C, YDR056CD, YDR057W, YDR057WD, YDR058C, YDR058CD, YDR059C, YDR059CD, YDR060W,
	YDR060WD, YDR061W, YDR061WD, YDR062W, YDR062WD, YDR063W, YDR063WD, YDR064W, YDR064WD, YDR065W,
	YDR065WD, YDR066C, YDR066CD, YDR067C, YDR067CD, YDR068W, YDR068WD, YDR069C, YDR069CD, YDR070C,
	YDR070CD, YDR071C, YDR071CD, YDR072C, YDR072CD, YDR073W, YDR073WD, YDR074W, YDR074WD, YDR075W,
	YDR075WD, YDR076W, YDR076WD, YDR077W, YDR077WD, YDR078C, YDR078CD, YDR079CA, YDR079CAD, YDR079W,
	YDR079WD, YDR080W, YDR080WD, YDR081C, YDR081CD, YDR082W, YDR082WD, YDR083W, YDR083WD, YDR084C,
	YDR084CD, YDR085C, YDR085CD, YDR086C, YDR086CD, YDR087C, YDR087CD, YDR088C, YDR088CD, YDR089W,
	YDR089WD, YDR090C, YDR090CD, YDR091C, YDR091CD, YDR092W, YDR092WD, YDR093W, YDR093WD, YDR094W,
	YDR094WD, YDR096W, YDR096WD, YDR097C, YDR097CD, YDR098C, YDR098CA, YDR098CAD, YDR098CB, YDR098CBD,
	YDR098CD, YDR099W, YDR099WD, YDR100W, YDR100WD, YDR101C, YDR101CD, YDR102C, YDR102CD, YDR103W,
	YDR103WD, YDR104C, YDR104CD, YDR105C, YDR105CD, YDR106W, YDR106WD, YDR107C, YDR107CD, YDR108W,
	YDR108WD, YDR109C, YDR109CD, YDR110W, YDR110WD, YDR111C, YDR111CD, YDR113C, YDR113CD, YDR115W,
	YDR115WD, YDR116C, YDR116CD, YDR117C, YDR117CD, YDR118W, YDR118WD, YDR119W, YDR119WA, YDR119WAD,
	YDR119WD, YDR120C, YDR120CD, YDR121W, YDR121WD, YDR122W, YDR122WD, YDR123C, YDR123CD, YDR124W,
	YDR124WD, YDR125C, YDR125CD, YDR126W, YDR126WD, YDR127W, YDR127WD, YDR128W, YDR128WD, YDR129C,
	YDR129CD, YDR130C, YDR130CD, YDR131C, YDR131CD, YDR132C, YDR132CD, YDR133C, YDR133CD, YDR134C,
	YDR134CD, YDR135C, YDR135CD, YDR137W, YDR137WD, YDR138W, YDR138WD, YDR139C, YDR139CD, YDR140W,
	YDR140WD, YDR141C, YDR141CD, YDR142C, YDR142CD, YDR143C, YDR143CD, YDR144C, YDR144CD, YDR145W,
	YDR145WD, YDR146C, YDR146CD, YDR147W, YDR147WD, YDR148C, YDR148CD, YDR150W, YDR150WD, YDR151C,
	YDR151CD, YDR152W, YDR152WD, YDR153C, YDR153CD, YDR154C, YDR154CD, YDR155C, YDR155CD, YDR156W,
	YDR156WD, YDR157W, YDR157WD, YDR158W, YDR158WD, YDR159W, YDR159WD, YDR160W, YDR160WD, YDR161W,
	YDR161WD, YDR162C, YDR162CD, YDR163W, YDR163WD, YDR164C, YDR164CD, YDR165W, YDR165WD, YDR166C,
	YDR166CD, YDR167W, YDR167WD, YDR168W, YDR168WD, YDR169C, YDR169CA, YDR169CAD, YDR169CD, YDR170C,
	YDR170CD, YDR170WA, YDR170WAD, YDR171W, YDR171WD, YDR172W, YDR172WD, YDR173C, YDR173CD, YDR174W,
	YDR174WD, YDR175C, YDR175CD, YDR176W, YDR176WD, YDR177W, YDR177WD, YDR178W, YDR178WD, YDR179C,
	YDR179CD, YDR179WA, YDR179WAD, YDR180W, YDR180WD, YDR181C, YDR181CD, YDR182W, YDR182WA, YDR182WAD,
	YDR182WD, YDR183CA, YDR183CAD, YDR183W, YDR183WD, YDR184C, YDR184CD, YDR185C, YDR185CD, YDR186C,
	YDR186CD, YDR188W, YDR188WD, YDR189W, YDR189WD, YDR190C, YDR190CD, YDR191W, YDR191WD, YDR192C,
	YDR192CD, YDR194C, YDR194CD, YDR194WA, YDR194WAD, YDR195W, YDR195WD, YDR196C, YDR196CD, YDR197W,
	YDR197WD, YDR198C, YDR198CD, YDR200C, YDR200CD, YDR201W, YDR201WD, YDR202C, YDR202CD, YDR204W,
	YDR204WD, YDR205W, YDR205WD, YDR206W, YDR206WD, YDR207C, YDR207CD, YDR208W, YDR208WD, YDR210CC,
	YDR210CCD, YDR210CD, YDR210CDD, YDR210W, YDR210WB, YDR210WBD, YDR210WD, YDR211W, YDR211WD, YDR212W,
	YDR212WD, YDR213W, YDR213WD, YDR214W, YDR214WD, YDR216W, YDR216WD, YDR217C, YDR217CD, YDR218C,
	YDR218CD, YDR219C, YDR219CD, YDR221W, YDR221WD, YDR222W, YDR222WD, YDR223W, YDR223WD, YDR224C,
	YDR224CD, YDR225W, YDR225WD, YDR226W, YDR226WD, YDR227W, YDR227WD, YDR228C, YDR228CD, YDR229W,
	YDR229WD, YDR231C, YDR231CD, YDR232W, YDR232WD, YDR233C, YDR233CD, YDR234W, YDR234WD, YDR235W,
	YDR235WD, YDR236C, YDR236CD, YDR237W, YDR237WD, YDR238C, YDR238CD, YDR239C, YDR239CD, YDR240C,
	YDR240CD, YDR241W, YDR241WD, YDR242W, YDR242WD, YDR243C, YDR243CD, YDR244W, YDR244WD, YDR245W,
	YDR245WD, YDR246W, YDR246WA, YDR246WAD, YDR246WD, YDR247W, YDR247WD, YDR248C, YDR248CD, YDR249C,
	YDR249CD, YDR251W, YDR251WD, YDR252W, YDR252WD, YDR253C, YDR253CD, YDR254W, YDR254WD, YDR255C,
	YDR255CD, YDR256C, YDR256CD, YDR257C, YDR257CD, YDR258C, YDR258CD, YDR259C, YDR259CD, YDR260C,
	YDR260CD, YDR261C, YDR261CC, YDR261CCD, YDR261CD, YDR261CDD, YDR261WB, YDR261WBD, YDR262W, YDR262WD,
	YDR263C, YDR263CD, YDR264C, YDR264CD, YDR265W, YDR265WD, YDR266C, YDR266CD, YDR267C, YDR267CD,
	YDR268W, YDR268WD, YDR269C, YDR269CD, YDR270W, YDR270WD, YDR271C, YDR271CD, YDR272W, YDR272WD,
	YDR273W, YDR273WD, YDR275W, YDR275WD, YDR276C, YDR276CD, YDR277C, YDR277CD, YDR278C, YDR278CD,
	YDR279W, YDR279WD, YDR280W, YDR280WD, YDR281C, YDR281CD, YDR282C, YDR282CD, YDR283C, YDR283CD,
	YDR284C, YDR284CD, YDR285W, YDR285WD, YDR286C, YDR286CD, YDR287W, YDR287WD, YDR288W, YDR288WD,
	YDR289C, YDR289CD, YDR291W, YDR291WD, YDR292C, YDR292CD, YDR293C, YDR293CD, YDR294C, YDR294CD,
	YDR295C, YDR295CD, YDR296W, YDR296WD, YDR297W, YDR297WD, YDR298C, YDR298CD, YDR299W, YDR299WD,
	YDR300C, YDR300CD, YDR301W, YDR301WD, YDR302W, YDR302WD, YDR303C, YDR303CD, YDR304C, YDR304CD,
	YDR305C, YDR305CD, YDR306C, YDR306CD, YDR307W, YDR307WD, YDR308C, YDR308CD, YDR309C, YDR309CD,
	YDR310C, YDR310CD, YDR311W, YDR311WD, YDR312W, YDR312WD, YDR313C, YDR313CD, YDR314C, YDR314CD,
	YDR315C, YDR315CD, YDR316W, YDR316WA, YDR316WAD, YDR316WB, YDR316WBD, YDR316WD, YDR317W, YDR317WD,
	YDR318W, YDR318WD, YDR319C, YDR319CD, YDR320C, YDR320CA, YDR320CAD, YDR320CD, YDR321W, YDR321WD,
	YDR322CA, YDR322CAD, YDR322W, YDR322WD, YDR323C, YDR323CD, YDR324C, YDR324CD, YDR325W, YDR325WD,
	YDR326C, YDR326CD, YDR327W, YDR327WD, YDR328C, YDR328CD, YDR329C, YDR329CD, YDR330W, YDR330WD,
	YDR331W, YDR331WD, YDR332W, YDR332WD, YDR333C, YDR333CD, YDR334W, YDR334WD, YDR335W, YDR335WD,
	YDR336W, YDR336WD, YDR337W, YDR337WD, YDR338C, YDR338CD, YDR339C, YDR339CD, YDR340W, YDR340WD,
	YDR341C, YDR341CD, YDR342C, YDR342CD, YDR343C, YDR343CD, YDR344C, YDR344CD, YDR345C, YDR345CD,
	YDR346C, YDR346CD, YDR347W, YDR347WD, YDR348C, YDR348CD, YDR349C, YDR349CD, YDR350C, YDR350CD,
	YDR351W, YDR351WD, YDR352W, YDR352WD, YDR353W, YDR353WD, YDR354W, YDR354WD, YDR356W, YDR356WD,
	YDR357C, YDR357CD, YDR358W, YDR358WD, YDR359C, YDR359CD, YDR361C, YDR361CD, YDR362C, YDR362CD,
	YDR363W, YDR363WA, YDR363WAD, YDR363WD, YDR364C, YDR364CD, YDR365C, YDR365CD, YDR365WB, YDR365WBD,
	YDR366C, YDR366CD, YDR367W, YDR367WD, YDR368W, YDR368WD, YDR369C, YDR369CD, YDR370C, YDR370CD,
	YDR371W, YDR371WD, YDR372C, YDR372CD, YDR373W, YDR373WD, YDR374C, YDR374CD, YDR374WA, YDR374WAD,
	YDR375C, YDR375CD, YDR376W, YDR376WD, YDR377W, YDR377WD, YDR378C, YDR378CD, YDR379CA, YDR379CAD,
	YDR379W, YDR379WD, YDR380W, YDR380WD, YDR381CA, YDR381CAD, YDR381W, YDR381WD, YDR382W, YDR382WD,
	YDR383C, YDR383CD, YDR384C, YDR384CD, YDR385W, YDR385WD, YDR386W, YDR386WD, YDR387C, YDR387CD,
	YDR388W, YDR388WD, YDR389W, YDR389WD, YDR390C, YDR390CD, YDR391C, YDR391CD, YDR392W, YDR392WD,
	YDR393W, YDR393WD, YDR394W, YDR394WD, YDR395W, YDR395WD, YDR396W, YDR396WD, YDR397C, YDR397CD,
	YDR398W, YDR398WD, YDR399W, YDR399WD, YDR400W, YDR400WD, YDR401W, YDR401WD, YDR402C, YDR402CD,
	YDR403W, YDR403WD, YDR404C, YDR404CD, YDR405W, YDR405WD, YDR406W, YDR406WD, YDR407C, YDR407CD,
	YDR408C, YDR408CD, YDR409W, YDR409WD, YDR410C, YDR410CD, YDR411C, YDR411CD, YDR412W, YDR412WD,
	YDR414C, YDR414CD, YDR415C, YDR415CD, YDR416W, YDR416WD, YDR418W, YDR418WD, YDR419W, YDR419WD,
	YDR420W, YDR420WD, YDR421W, YDR421WD, YDR422C, YDR422CD, YDR423C, YDR423CD, YDR424C, YDR424CD,
	YDR425W, YDR425WD, YDR426C, YDR426CD, YDR427W, YDR427WD, YDR428C, YDR428CD, YDR429C, YDR429CD,
	YDR430C, YDR430CD, YDR432W, YDR432WD, YDR433W, YDR433WD, YDR434W, YDR434WD, YDR435C, YDR435CD,
	YDR436W, YDR436WD, YDR437W, YDR437WD, YDR438W, YDR438WD, YDR439W, YDR439WD, YDR440W, YDR440WD,
	YDR441C, YDR441CD, YDR443C, YDR443CD, YDR444W, YDR444WD, YDR446W, YDR446WD, YDR447C, YDR447CD,
	YDR448W, YDR448WD, YDR449C, YDR449CD, YDR450W, YDR450WD, YDR451C, YDR451CD, YDR452W, YDR452WD,
	YDR453C, YDR453CD, YDR454C, YDR454CD, YDR456W, YDR456WD, YDR457W, YDR457WD, YDR458C, YDR458CD,
	YDR459C, YDR459CD, YDR460W, YDR460WD, YDR461CA, YDR461CAD, YDR461W, YDR461WD, YDR462W, YDR462WD,
	YDR463W, YDR463WD, YDR464W, YDR464WD, YDR465C, YDR465CD, YDR466W, YDR466WD, YDR468C, YDR468CD,
	YDR469W, YDR469WD, YDR470C, YDR470CD, YDR471W, YDR471WD, YDR472W, YDR472WD, YDR473C, YDR473CD,
	YDR475C, YDR475CD, YDR476C, YDR476CD, YDR477W, YDR477WD, YDR478W, YDR478WD, YDR479C, YDR479CD,
	YDR480W, YDR480WD, YDR481C, YDR481CD, YDR482C, YDR482CD, YDR483W, YDR483WD, YDR484W, YDR484WD,
	YDR485C, YDR485CD, YDR486C, YDR486CD, YDR487C, YDR487CD, YDR488C, YDR488CD, YDR489W, YDR489WD,
	YDR490C, YDR490CD, YDR492W, YDR492WD, YDR493W, YDR493WD, YDR494W, YDR494WD, YDR495C, YDR495CD,
	YDR496C, YDR496CD, YDR497C, YDR497CD, YDR498C, YDR498CD, YDR499W, YDR499WD, YDR500C, YDR500CD,
	YDR501W, YDR501WD, YDR502C, YDR502CD, YDR503C, YDR503CD, YDR504C, YDR504CD, YDR505C, YDR505CD,
	YDR506C, YDR506CD, YDR507C, YDR507CD, YDR508C, YDR508CD, YDR509W, YDR509WD, YDR510W, YDR510WD,
	YDR511W, YDR511WD, YDR512C, YDR512CD, YDR513W, YDR513WD, YDR514C, YDR514CD, YDR515W, YDR515WD,
	YDR516C, YDR516CD, YDR517W, YDR517WD, YDR518W, YDR518WD, YDR519W, YDR519WD, YDR520C, YDR520CD,
	YDR522C, YDR522CD, YDR523C, YDR523CD, YDR524C, YDR524CA, YDR524CAD, YDR524CB, YDR524CBD, YDR524CD,
	YDR524WA, YDR524WAD, YDR525WA, YDR525WAD, YDR527W, YDR527WD, YDR528W, YDR528WD, YDR529C, YDR529CD,
	YDR530C, YDR530CD, YDR531W, YDR531WD, YDR532C, YDR532CD, YDR533C, YDR533CD, YDR534C, YDR534CD,
	YDR535C, YDR535CD, YDR536W, YDR536WD, YDR538W, YDR538WD, YDR539W, YDR539WD, YDR540C, YDR540CD,
	YDR541C, YDR541CD, YDR542W, YDR542WD, YDR543C, YDR543CD, YDR544C, YDR544CD, YDR545W, YDR545WD,
	YDRCTY11*YDRCTY13, YDRCTY11D, YDRCTY12D, YDRCTY13D, YDRCTY21, YDRCTY21D, YDRWTY14*YDRWTY15, YDRWTY14D, YDRWTY15D, YDRWTY22*YDRWTY23,
	YDRWTY22D, YDRWTY23D, YEL001C, YEL001CD, YEL002C, YEL002CD, YEL003W, YEL003WD, YEL004W, YEL004WD,
	YEL005C, YEL005CD, YEL006W, YEL006WD, YEL007W, YEL007WD, YEL008W, YEL008WD, YEL009C, YEL009CA,
	YEL009CAD, YEL009CD, YEL011W, YEL011WD, YEL012W, YEL012WD, YEL013W, YEL013WD, YEL015W, YEL015WD,
	YEL016C, YEL016CD, YEL017CA, YEL017CAD, YEL017W, YEL017WD, YEL018W, YEL018WD, YEL019C, YEL019CD,
	YEL020C, YEL020CD, YEL020WA, YEL020WAD, YEL021W, YEL021WD, YEL022W, YEL022WD, YEL023C, YEL023CD,
	YEL024W, YEL024WD, YEL025C, YEL025CD, YEL026W, YEL026WD, YEL027W, YEL027WD, YEL029C, YEL029CD,
	YEL030W, YEL030WD, YEL031W, YEL031WD, YEL032W, YEL032WD, YEL033W, YEL033WD, YEL034W, YEL034WD,
	YEL035C, YEL035CD, YEL036C, YEL036CD, YEL037C, YEL037CD, YEL038W, YEL038WD, YEL039C, YEL039CD,
	YEL040W, YEL040WD, YEL041W, YEL041WD, YEL042W, YEL042WD, YEL043W, YEL043WD, YEL044W, YEL044WD,
	YEL045C, YEL045CD, YEL046C, YEL046CD, YEL047C, YEL047CD, YEL048C, YEL048CD, YEL049W, YEL049WD,
	YEL050C, YEL050CD, YEL051W, YEL051WD, YEL052W, YEL052WD, YEL053C, YEL053CD, YEL054C, YEL054CD,
	YEL055C, YEL055CD, YEL056W, YEL056WD, YEL057C, YEL057CD, YEL058W, YEL058WD, YEL059CA, YEL059CAD,
	YEL060C, YEL060CD, YEL061C, YEL061CD, YEL062W, YEL062WD, YEL063C, YEL063CD, YEL064C, YEL064CD,
	YEL065W, YEL065WD, YEL066W, YEL066WD, YEL067C, YEL067CD, YEL068C, YEL068CD, YEL069C, YEL069CD,
	YEL070W, YEL070WD, YEL071W, YEL071WD, YEL072W, YEL072WD, YEL073C, YEL073CD, YEL074W, YEL074WD,
	YEL075C, YEL075CD, YEL075WA, YEL075WAD, YEL076C, YEL076CA, YEL076CAD, YEL076CD, YEL077C, YEL077CD,
	YER001W, YER001WD, YER002W, YER002WD, YER003C, YER003CD, YER004W, YER004WD, YER005W, YER005WD,
	YER006W, YER006WD, YER007CA, YER007CAD, YER007W, YER007WD, YER008C, YER008CD, YER009W, YER009WD,
	YER010C, YER010CD, YER011W, YER011WD, YER012W, YER012WD, YER013W, YER013WD, YER014CA, YER014CAD,
	YER014W, YER014WD, YER015W, YER015WD, YER016W, YER016WD, YER017C, YER017CD, YER018C, YER018CD,
	YER019CA, YER019CAD, YER019W, YER019WD, YER020W, YER020WD, YER021W, YER021WD, YER022W, YER022WD,
	YER023W, YER023WD, YER024W, YER024WD, YER025W, YER025WD, YER026C, YER026CD, YER027C, YER027CD,
	YER028C, YER028CD, YER029C, YER029CD, YER030W, YER030WD, YER031C, YER031CD, YER032W, YER032WD,
	YER033C, YER033CD, YER034W, YER034WD, YER035W, YER035WD, YER036C, YER036CD, YER037W, YER037WD,
	YER038C, YER038CD, YER039C, YER039CA, YER039CAD, YER039CD, YER040W, YER040WD, YER041W, YER041WD,
	YER042W, YER042WD, YER043C, YER043CD, YER044C, YER044CA, YER044CAD, YER044CD, YER045C, YER045CD,
	YER046W, YER046WD, YER047C, YER047CD, YER048C, YER048CD, YER048WA, YER048WAD, YER049W, YER049WD,
	YER050C, YER050CD, YER051W, YER051WD, YER052C, YER052CD, YER053C, YER053CA, YER053CAD, YER053CD,
	YER054C, YER054CD, YER055C, YER055CD, YER056C, YER056CA, YER056CAD, YER056CD, YER057C, YER057CD,
	YER058W, YER058WD, YER059W, YER059WD, YER060W, YER060WA, YER060WAD, YER060WD, YER061C, YER061CD,
	YER062C, YER062CD, YER063W, YER063WD, YER064C, YER064CD, YER065C, YER065CD, YER066W, YER066WD,
	YER067W, YER067WD, YER068W, YER068WD, YER069W, YER069WD, YER070W, YER070WD, YER071C, YER071CD,
	YER072W, YER072WD, YER073W, YER073WD, YER074W, YER074WA, YER074WAD, YER074WD, YER075C, YER075CD,
	YER076C, YER076CD, YER077C, YER077CD, YER078C, YER078CD, YER078WA, YER078WAD, YER079W, YER079WD,
	YER080W, YER080WD, YER081W, YER081WD, YER082C, YER082CD, YER083C, YER083CD, YER084W, YER084WD,
	YER085C, YER085CD, YER086W, YER086WD, YER087CB, YER087CBD, YER087W, YER087WD, YER088CD, YER089C,
	YER089CD, YER090W, YER090WD, YER091C, YER091CD, YER092W, YER092WD, YER093C, YER093CA, YER093CAD,
	YER093CD, YER094C, YER094CD, YER095W, YER095WD, YER096W, YER096WD, YER097W, YER097WD, YER098W,
	YER098WD, YER099C, YER099CD, YER100W, YER100WD, YER101C, YER101CD, YER102W, YER102WD, YER103W,
	YER103WD, YER104W, YER104WD, YER105C, YER105CD, YER106W, YER106WD, YER107C, YER107CD, YER108C,
	YER109C, YER109CD, YER110C, YER110CD, YER111C, YER111CD, YER112W, YER112WD, YER113C, YER113CD,
	YER114C, YER114CD, YER115C, YER115CD, YER116C, YER116CD, YER117W, YER117WD, YER118C, YER118CD,
	YER119C, YER119CA, YER119CAD, YER119CD, YER120W, YER120WD, YER121W, YER121WD, YER122C, YER122CD,
	YER123W, YER123WD, YER124C, YER124CD, YER125W, YER125WD, YER126C, YER126CD, YER127W, YER127WD,
	YER128W, YER128WD, YER129W, YER129WD, YER130C, YER130CD, YER131W, YER131WD, YER132C, YER132CD,
	YER133W, YER133WD, YER134C, YER134CD, YER136W, YER136WD, YER137C, YER137CA, YER137CAD, YER137CD,
	YER138C, YER138CD, YER138WA, YER138WAD, YER139C, YER139CD, YER140W, YER140WD, YER141W, YER141WD,
	YER142C, YER142CD, YER143W, YER143WD, YER144C, YER144CD, YER145C, YER145CD, YER146W, YER146WD,
	YER147C, YER147CD, YER148W, YER148WD, YER149C, YER149CD, YER150W, YER150WD, YER151C, YER151CD,
	YER152C, YER152CD, YER153C, YER153CD, YER154W, YER154WD, YER155C, YER155CD, YER156C, YER156CD,
	YER157W, YER157WD, YER158C, YER158CD, YER159C, YER159CA, YER159CAD, YER159CD, YER160C, YER160CD,
	YER161C, YER161CD, YER162C, YER162CD, YER163C, YER163CD, YER164W, YER164WD, YER165W, YER165WD,
	YER166W, YER166WD, YER167W, YER167WD, YER168C, YER168CD, YER169W, YER169WD, YER170W, YER170WD,
	YER171W, YER171WD, YER172C, YER172CD, YER173W, YER173WD, YER174C, YER174CD, YER175C, YER175CD,
	YER175WA, YER175WAD, YER176W, YER176WD, YER177W, YER177WD, YER178W, YER178WD, YER179W, YER179WD,
	YER180C, YER180CA, YER180CAD, YER180CD, YER182W, YER182WD, YER183C, YER183CD, YER184C, YER184CD,
	YER185W, YER185WD, YER186C, YER186CD, YER187W, YER187WD, YER188CA, YER188CAD, YER188W, YER188WD,
	YER189W, YER189WD, YER190CB, YER190CBD, YER190W, YER190WD, YERCTY11*YERCTY12, YERCTY11D, YERCTY12D, YFL001W,
	YFL001WD, YFL002C, YFL002CD, YFL002WA, YFL002WAD, YFL002WB, YFL002WBD, YFL003C, YFL003CD, YFL004W,
	YFL004WD, YFL005W, YFL005WD, YFL007W, YFL007WD, YFL008W, YFL008WD, YFL009W, YFL009WD, YFL010C,
	YFL010CD, YFL010WA, YFL010WAD, YFL011W, YFL011WD, YFL012W, YFL012WD, YFL013C, YFL013CD, YFL014W,
	YFL014WD, YFL016C, YFL016CD, YFL017C, YFL017CD, YFL017WA, YFL017WAD, YFL018C, YFL018CD, YFL020C,
	YFL020CD, YFL021W, YFL021WD, YFL022C, YFL022CD, YFL023W, YFL023WD, YFL024C, YFL024CD, YFL025C,
	YFL025CD, YFL026W, YFL026WD, YFL027C, YFL027CD, YFL028C, YFL028CD, YFL029C, YFL029CD, YFL030W,
	YFL030WD, YFL031W, YFL031WD, YFL032W, YFL032WD, YFL033C, YFL033CD, YFL034CA, YFL034CAD, YFL034CB,
	YFL034CBD, YFL034W, YFL034WD, YFL036W, YFL036WD, YFL037W, YFL037WD, YFL038C, YFL038CD, YFL039C,
	YFL039CD, YFL040W, YFL040WD, YFL041W, YFL041WA, YFL041WAD, YFL041WD, YFL042C, YFL042CD, YFL044C,
	YFL044CD, YFL045C, YFL045CD, YFL046W, YFL046WD, YFL047W, YFL047WD, YFL048C, YFL048CD, YFL049W,
	YFL049WD, YFL050C, YFL050CD, YFL051C, YFL051CD, YFL052W, YFL052WD, YFL053W, YFL053WD, YFL054C,
	YFL054CD, YFL055W, YFL055WD, YFL056C, YFL056CD, YFL057C, YFL057CD, YFL058W, YFL058WD, YFL059W,
	YFL059WD, YFL060C, YFL060CD, YFL061W, YFL061WD, YFL062W, YFL062WD, YFL063W, YFL063WD, YFL064C,
	YFL064CD, YFL065C, YFL065CD, YFL066C, YFL066CD, YFL067W, YFL067WD, YFL068W, YFL068WD, YFLWTY21,
	YFLWTY21D, YFR001W, YFR001WD, YFR002W, YFR002WD, YFR003C, YFR003CD, YFR004W, YFR004WD, YFR005C,
	YFR005CD, YFR006W, YFR006WD, YFR007W, YFR007WD, YFR008W, YFR008WD, YFR009W, YFR009WD, YFR010W,
	YFR010WD, YFR011C, YFR011CD, YFR012W, YFR012WA, YFR012WAD, YFR012WD, YFR013W, YFR013WD, YFR014C,
	YFR014CD, YFR015C, YFR015CD, YFR016C, YFR016CD, YFR017C, YFR017CD, YFR018C, YFR018CD, YFR019W,
	YFR019WD, YFR020W, YFR020WD, YFR021W, YFR021WD, YFR022W, YFR022WD, YFR023W, YFR023WD, YFR024C,
	YFR024CA, YFR024CAD, YFR024CD, YFR025C, YFR025CD, YFR026C, YFR026CD, YFR027W, YFR027WD, YFR028C,
	YFR028CD, YFR029W, YFR029WD, YFR030W, YFR030WD, YFR031C, YFR031CA, YFR031CAD, YFR031CD, YFR032C,
	YFR032CA, YFR032CAD, YFR032CB, YFR032CBD, YFR032CD, YFR033C, YFR033CD, YFR034C, YFR034CD, YFR035C,
	YFR035CD, YFR036W, YFR036WD, YFR037C, YFR037CD, YFR038W, YFR038WD, YFR039C, YFR039CD, YFR040W,
	YFR040WD, YFR041C, YFR041CD, YFR042W, YFR042WD, YFR043C, YFR043CD, YFR044C, YFR044CD, YFR045W,
	YFR045WD, YFR046C, YFR046CD, YFR047C, YFR047CD, YFR048W, YFR048WD, YFR049W, YFR049WD, YFR050C,
	YFR050CD, YFR051C, YFR051CD, YFR052CA, YFR052CAD, YFR052W, YFR052WD, YFR053C, YFR053CD, YFR054C,
	YFR054CD, YFR055W, YFR055WD, YFR057W, YFR057WD, YGL001C, YGL001CD, YGL002W, YGL002WD, YGL003C,
	YGL003CD, YGL004C, YGL004CD, YGL005C, YGL005CD, YGL006W, YGL006WA, YGL006WAD, YGL006WD, YGL007CA,
	YGL007CAD, YGL008C, YGL008CD, YGL009C, YGL009CD, YGL010W, YGL010WD, YGL011C, YGL011CD, YGL012W,
	YGL012WD, YGL013C, YGL013CD, YGL014W, YGL014WD, YGL015C, YGL015CD, YGL016W, YGL016WD, YGL017W,
	YGL017WD, YGL018C, YGL018CD, YGL019W, YGL019WD, YGL020C, YGL020CD, YGL021W, YGL021WD, YGL022W,
	YGL022WD, YGL023C, YGL023CD, YGL025C, YGL025CD, YGL026C, YGL026CD, YGL027C, YGL027CD, YGL028C,
	YGL028CD, YGL029W, YGL029WD, YGL030W, YGL030WD, YGL031C, YGL031CD, YGL032C, YGL032CD, YGL033W,
	YGL033WD, YGL034C, YGL034CD, YGL035C, YGL035CD, YGL036W, YGL036WD, YGL037C, YGL037CD, YGL038C,
	YGL038CD, YGL039W, YGL039WD, YGL040C, YGL040CD, YGL041CB, YGL041CBD, YGL041WA, YGL041WAD, YGL043W,
	YGL043WD, YGL044C, YGL044CD, YGL045W, YGL045WD, YGL046W, YGL046WD, YGL047W, YGL047WD, YGL048C,
	YGL048CD, YGL049C, YGL049CD, YGL050W, YGL050WD, YGL051W, YGL051WD, YGL052W, YGL052WD, YGL053W,
	YGL053WD, YGL054C, YGL054CD, YGL055W, YGL055WD, YGL056C, YGL056CD, YGL057C, YGL057CD, YGL058W,
	YGL058WD, YGL059W, YGL059WD, YGL060W, YGL060WD, YGL061C, YGL061CD, YGL062W, YGL062WD, YGL063W,
	YGL063WD, YGL064C, YGL064CD, YGL065C, YGL065CD, YGL066W, YGL066WD, YGL067W, YGL067WD, YGL068W,
	YGL068WD, YGL069C, YGL069CD, YGL070C, YGL070CD, YGL071W, YGL071WD, YGL072C, YGL072CD, YGL073W,
	YGL073WD, YGL074C, YGL074CD, YGL075C, YGL075CD, YGL076C, YGL076CD, YGL077C, YGL077CD, YGL078C,
	YGL078CD, YGL079W, YGL079WD, YGL080W, YGL080WD, YGL081W, YGL081WD, YGL082W, YGL082WD, YGL083W,
	YGL083WD, YGL084C, YGL084CD, YGL085W, YGL085WD, YGL086W, YGL086WD, YGL087C, YGL087CD, YGL088W,
	YGL088WD, YGL089C, YGL089CD, YGL090W, YGL090WD, YGL091C, YGL091CD, YGL092W, YGL092WD, YGL093W,
	YGL093WD, YGL094C, YGL094CD, YGL095C, YGL095CD, YGL096W, YGL096WD, YGL097W, YGL097WD, YGL098W,
	YGL098WD, YGL099W, YGL099WD, YGL100W, YGL100WD, YGL101W, YGL101WD, YGL102C, YGL102CD, YGL103W,
	YGL103WD, YGL104C, YGL104CD, YGL105W, YGL105WD, YGL106W, YGL106WD, YGL107C, YGL107CD, YGL108C,
	YGL108CD, YGL110C, YGL110CD, YGL111W, YGL111WD, YGL112C, YGL112CD, YGL113W, YGL113WD, YGL114W,
	YGL114WD, YGL115W, YGL115WD, YGL116W, YGL116WD, YGL117W, YGL117WD, YGL119W, YGL119WD, YGL120C,
	YGL120CD, YGL121C, YGL121CD, YGL122C, YGL122CD, YGL123W, YGL123WD, YGL124C, YGL124CD, YGL125W,
	YGL125WD, YGL126W, YGL126WD, YGL127C, YGL127CD, YGL128C, YGL128CD, YGL129C, YGL129CD, YGL130W,
	YGL130WD, YGL131C, YGL131CD, YGL132W, YGL132WD, YGL133W, YGL133WD, YGL134W, YGL134WD, YGL135W,
	YGL135WD, YGL136C, YGL136CD, YGL137W, YGL137WD, YGL138C, YGL138CD, YGL139W, YGL139WD, YGL140C,
	YGL140CD, YGL141W, YGL141WD, YGL142C, YGL142CD, YGL143C, YGL143CD, YGL144C, YGL144CD, YGL145W,
	YGL145WD, YGL146C, YGL146CD, YGL147C, YGL147CD, YGL148W, YGL148WD, YGL150C, YGL150CD, YGL151W,
	YGL151WD, YGL152C, YGL152CD, YGL153W, YGL153WD, YGL154C, YGL154CD, YGL155W, YGL155WD, YGL156W,
	YGL156WD, YGL157W, YGL157WD, YGL158W, YGL158WD, YGL159W, YGL159WD, YGL160W, YGL160WD, YGL161C,
	YGL161CD, YGL162W, YGL162WD, YGL163C, YGL163CD, YGL164C, YGL164CD, YGL166W, YGL166WD, YGL167C,
	YGL167CD, YGL168W, YGL168WD, YGL169W, YGL169WD, YGL170C, YGL170CD, YGL171W, YGL171WD, YGL172W,
	YGL172WD, YGL173C, YGL173CD, YGL174W, YGL174WD, YGL175C, YGL175CD, YGL176C, YGL176CD, YGL177W,
	YGL177WD, YGL178W, YGL178WD, YGL179C, YGL179CD, YGL180W, YGL180WD, YGL181W, YGL181WD, YGL182C,
	YGL182CD, YGL183C, YGL183CD, YGL184C, YGL184CD, YGL185C, YGL185CD, YGL186C, YGL186CD, YGL187C,
	YGL187CD, YGL188C, YGL188CA, YGL188CAD, YGL188CD, YGL189C, YGL189CD, YGL190C, YGL190CD, YGL191W,
	YGL191WD, YGL192W, YGL192WD, YGL193C, YGL193CD, YGL194C, YGL194CD, YGL195W, YGL195WD, YGL196W,
	YGL196WD, YGL197W, YGL197WD, YGL198W, YGL198WD, YGL199C, YGL199CD, YGL200C, YGL200CD, YGL201C,
	YGL201CD, YGL202W, YGL202WD, YGL203C, YGL203CD, YGL204C, YGL204CD, YGL205W, YGL205WD, YGL206C,
	YGL206CD, YGL207W, YGL207WD, YGL208W, YGL208WD, YGL209W, YGL209WD, YGL210W, YGL210WD, YGL211W,
	YGL211WD, YGL212W, YGL212WD, YGL213C, YGL213CD, YGL215W, YGL215WD, YGL216W, YGL216WD, YGL219C,
	YGL219CD, YGL220W, YGL220WD, YGL221C, YGL221CD, YGL222C, YGL222CD, YGL223C, YGL223CD, YGL224C,
	YGL224CD, YGL225W, YGL225WD, YGL226CA, YGL226CAD, YGL226W, YGL226WD, YGL227W, YGL227WD, YGL228W,
	YGL228WD, YGL229C, YGL229CD, YGL230C, YGL230CD, YGL231C, YGL231CD, YGL232W, YGL232WD, YGL233W,
	YGL233WD, YGL234W, YGL234WD, YGL235W, YGL235WD, YGL236C, YGL236CD, YGL237C, YGL237CD, YGL238W,
	YGL238WD, YGL240W, YGL240WD, YGL241W, YGL241WD, YGL242C, YGL242CD, YGL243W, YGL243WD, YGL244W,
	YGL244WD, YGL245W, YGL245WD, YGL246C, YGL246CD, YGL247W, YGL247WD, YGL248W, YGL248WD, YGL249W,
	YGL249WD, YGL250W, YGL250WD, YGL251C, YGL251CD, YGL252C, YGL252CD, YGL253W, YGL253WD, YGL254W,
	YGL254WD, YGL255W, YGL255WD, YGL256W, YGL256WD, YGL257C, YGL257CD, YGL258W, YGL258WA, YGL258WAD,
	YGL258WD, YGL259W, YGL259WD, YGL261C, YGL261CD, YGL262W, YGL262WD, YGL263W, YGL263WD, YGR001C,
	YGR001CD, YGR002C, YGR002CD, YGR003W, YGR003WD, YGR004W, YGR004WD, YGR005C, YGR005CD, YGR006W,
	YGR006WD, YGR007W, YGR007WD, YGR008C, YGR008CD, YGR009C, YGR009CD, YGR010W, YGR010WD, YGR011W,
	YGR011WD, YGR012W, YGR012WD, YGR013W, YGR013WD, YGR014W, YGR014WD, YGR015C, YGR015CD, YGR016W,
	YGR016WD, YGR017W, YGR017WD, YGR018C, YGR018CD, YGR019W, YGR019WD, YGR020C, YGR020CD, YGR021W,
	YGR021WD, YGR022C, YGR022CD, YGR023W, YGR023WD, YGR024C, YGR024CD, YGR025W, YGR025WD, YGR026W,
	YGR026WD, YGR027C, YGR027CD, YGR027WA, YGR027WAD, YGR027WB, YGR027WBD, YGR028W, YGR028WD, YGR029W,
	YGR029WD, YGR030C, YGR030CD, YGR031W, YGR031WD, YGR032W, YGR032WD, YGR033C, YGR033CD, YGR034W,
	YGR034WD, YGR035C, YGR035CD, YGR035WA, YGR035WAD, YGR036C, YGR036CD, YGR037C, YGR037CD, YGR038CA,
	YGR038CAD, YGR038CB, YGR038CBD, YGR038W, YGR038WD, YGR039W, YGR039WD, YGR040W, YGR040WD, YGR041W,
	YGR041WD, YGR042W, YGR042WD, YGR043C, YGR043CD, YGR044C, YGR044CD, YGR045C, YGR045CD, YGR046W,
	YGR046WD, YGR047C, YGR047CD, YGR048W, YGR048WD, YGR049W, YGR049WD, YGR050C, YGR050CD, YGR051C,
	YGR051CD, YGR052W, YGR052WD, YGR053C, YGR053CD, YGR054W, YGR054WD, YGR055W, YGR055WD, YGR056W,
	YGR056WD, YGR057C, YGR057CD, YGR058W, YGR058WD, YGR059W, YGR059WD, YGR060W, YGR060WD, YGR061C,
	YGR061CD, YGR062C, YGR062CD, YGR063C, YGR063CD, YGR064W, YGR064WD, YGR065C, YGR065CD, YGR066C,
	YGR066CD, YGR067C, YGR067CD, YGR068C, YGR068CD, YGR069W, YGR069WD, YGR070W, YGR070WD, YGR071C,
	YGR071CD, YGR072W, YGR072WD, YGR073C, YGR073CD, YGR074W, YGR074WD, YGR075C, YGR075CD, YGR076C,
	YGR076CD, YGR077C, YGR077CD, YGR078C, YGR078CD, YGR079W, YGR079WD, YGR080W, YGR080WD, YGR081C,
	YGR081CD, YGR082W, YGR082WD, YGR083C, YGR083CD, YGR084C, YGR084CD, YGR085C, YGR085CD, YGR086C,
	YGR086CD, YGR087C, YGR087CD, YGR088W, YGR088WD, YGR089W, YGR089WD, YGR090W, YGR090WD, YGR091W,
	YGR091WD, YGR092W, YGR092WD, YGR093W, YGR093WD, YGR094W, YGR094WD, YGR095C, YGR095CD, YGR096W,
	YGR096WD, YGR097W, YGR097WD, YGR098C, YGR098CD, YGR099W, YGR099WD, YGR100W, YGR100WD, YGR101W,
	YGR101WD, YGR102C, YGR102CD, YGR103W, YGR103WD, YGR104C, YGR104CD, YGR105W, YGR105WD, YGR106C,
	YGR106CD, YGR107W, YGR107WD, YGR108W, YGR108WD, YGR109C, YGR109CD, YGR109WA, YGR109WAD, YGR109WB,
	YGR109WBD, YGR110W, YGR110WD, YGR111W, YGR111WD, YGR112W, YGR112WD, YGR113W, YGR113WD, YGR116W,
	YGR116WD, YGR117C, YGR117CD, YGR118W, YGR118WD, YGR119C, YGR119CD, YGR120C, YGR120CD, YGR121C,
	YGR121CD, YGR121WA, YGR121WAD, YGR122CA, YGR122CAD, YGR122W, YGR122WD, YGR123C, YGR123CD, YGR124W,
	YGR124WD, YGR125W, YGR125WD, YGR126W, YGR126WD, YGR127W, YGR127WD, YGR128C, YGR128CD, YGR129W,
	YGR129WD, YGR130C, YGR130CD, YGR131W, YGR131WD, YGR132C, YGR132CD, YGR133W, YGR133WD, YGR134W,
	YGR134WD, YGR135W, YGR135WD, YGR136W, YGR136WD, YGR137W, YGR137WD, YGR138C, YGR138CD, YGR139W,
	YGR139WD, YGR140W, YGR140WD, YGR141W, YGR141WD, YGR142W, YGR142WD, YGR143W, YGR143WD, YGR144W,
	YGR144WD, YGR145W, YGR145WD, YGR146C, YGR146CA, YGR146CAD, YGR146CD, YGR147C, YGR147CD, YGR148C,
	YGR148CD, YGR149W, YGR149WD, YGR150C, YGR150CD, YGR151C, YGR151CD, YGR152C, YGR152CD, YGR153W,
	YGR153WD, YGR154C, YGR154CD, YGR155W, YGR155WD, YGR156W, YGR156WD, YGR157W, YGR157WD, YGR158C,
	YGR158CD, YGR159C, YGR159CD, YGR160W, YGR160WD, YGR161C, YGR161CC, YGR161CCD, YGR161CD, YGR161CDD,
	YGR161WA, YGR161WAD, YGR161WB, YGR161WBD, YGR161WC, YGR161WCD, YGR162W, YGR162WD, YGR163W, YGR163WD,
	YGR165W, YGR165WD, YGR166W, YGR166WD, YGR167W, YGR167WD, YGR168C, YGR168CD, YGR169C, YGR169CA,
	YGR169CAD, YGR169CD, YGR170W, YGR170WD, YGR171C, YGR171CD, YGR172C, YGR172CD, YGR173W, YGR173WD,
	YGR174C, YGR174CD, YGR174WA, YGR174WAD, YGR175C, YGR175CD, YGR176W, YGR176WD, YGR177C, YGR177CD,
	YGR178C, YGR178CD, YGR179C, YGR179CD, YGR180C, YGR180CD, YGR181W, YGR181WD, YGR182C, YGR182CD,
	YGR183C, YGR183CD, YGR184C, YGR184CD, YGR185C, YGR185CD, YGR186W, YGR186WD, YGR187C, YGR187CD,
	YGR188C, YGR188CD, YGR189C, YGR189CD, YGR191W, YGR191WD, YGR192C, YGR192CD, YGR193C, YGR193CD,
	YGR194C, YGR194CD, YGR195W, YGR195WD, YGR196C, YGR196CD, YGR197C, YGR197CD, YGR198W, YGR198WD,
	YGR199W, YGR199WD, YGR200C, YGR200CD, YGR201C, YGR201CD, YGR202C, YGR202CD, YGR203W, YGR203WD,
	YGR204CA, YGR204CAD, YGR204W, YGR204WD, YGR205W, YGR205WD, YGR206W, YGR206WD, YGR207C, YGR207CD,
	YGR208W, YGR208WD, YGR209C, YGR209CD, YGR210C, YGR210CD, YGR211W, YGR211WD, YGR212W, YGR212WD,
	YGR213C, YGR213CD, YGR214W, YGR214WD, YGR215W, YGR215WD, YGR216C, YGR216CD, YGR217W, YGR217WD,
	YGR218W, YGR218WD, YGR219W, YGR219WD, YGR220C, YGR220CD, YGR221C, YGR221CD, YGR222W, YGR222WD,
	YGR223C, YGR223CD, YGR224W, YGR224WD, YGR225W, YGR225WD, YGR226C, YGR226CD, YGR227W, YGR227WD,
	YGR229C, YGR229CD, YGR230W, YGR230WD, YGR231C, YGR231CD, YGR232W, YGR232WD, YGR233C, YGR233CD,
	YGR234W, YGR234WD, YGR235C, YGR235CD, YGR236C, YGR236CD, YGR237C, YGR237CD, YGR238C, YGR238CD,
	YGR239C, YGR239CD, YGR240C, YGR240CA, YGR240CAD, YGR240CD, YGR241C, YGR241CD, YGR243W, YGR243WD,
	YGR244C, YGR244CD, YGR245C, YGR245CD, YGR246C, YGR246CD, YGR247W, YGR247WD, YGR248W, YGR248WD,
	YGR249W, YGR249WD, YGR250C, YGR250CD, YGR251W, YGR251WD, YGR252W, YGR252WD, YGR253C, YGR253CD,
	YGR254W, YGR254WD, YGR255C, YGR255CD, YGR256W, YGR256WD, YGR257C, YGR257CD, YGR258C, YGR258CD,
	YGR260W, YGR260WD, YGR261C, YGR261CD, YGR262C, YGR262CD, YGR263C, YGR263CD, YGR264C, YGR264CD,
	YGR266W, YGR266WD, YGR267C, YGR267CD, YGR268C, YGR268CD, YGR269W, YGR269WD, YGR270W, YGR270WD,
	YGR271CA, YGR271CAD, YGR271W, YGR271WD, YGR272C, YGR272CD, YGR273C, YGR273CD, YGR274C, YGR274CD,
	YGR275W, YGR275WD, YGR276C, YGR276CD, YGR277C, YGR277CD, YGR278W, YGR278WD, YGR279C, YGR279CD,
	YGR280C, YGR280CD, YGR281W, YGR281WD, YGR282C, YGR282CD, YGR283C, YGR283CD, YGR284C, YGR284CD,
	YGR285C, YGR286C, YGR286CD, YGR287C, YGR287CD, YGR288W, YGR288WD, YGR289C, YGR289CD, YGR292W,
	YGR292WD, YGR294W, YGR294WD, YGR295C, YGR295CD, YGR296W, YGR296WD, YGRCTY12*YGRCTY13, YGRCTY12D, YGRCTY13D,
	YGRCTY21, YGRCTY21D, YGRWTY11, YGRWTY11D, YGRWTY22, YGRWTY22D, YGRWTY31, YGRWTY31D, YHL001W, YHL001WD,
	YHL002CA, YHL002CAD, YHL002W, YHL002WD, YHL003C, YHL003CD, YHL004W, YHL004WD, YHL006C, YHL006CD,
	YHL007C, YHL007CD, YHL008C, YHL008CD, YHL009C, YHL009CD, YHL010C, YHL010CD, YHL011C, YHL011CD,
	YHL012W, YHL012WD, YHL013C, YHL013CD, YHL014C, YHL014CD, YHL015W, YHL015WA, YHL015WAD, YHL015WD,
	YHL016C, YHL016CD, YHL017W, YHL017WD, YHL018W, YHL018WD, YHL019C, YHL019CD, YHL020C, YHL020CD,
	YHL021C, YHL021CD, YHL022C, YHL022CD, YHL023C, YHL023CD, YHL024W, YHL024WD, YHL025W, YHL025WD,
	YHL026C, YHL026CD, YHL027W, YHL027WD, YHL028W, YHL028WD, YHL029C, YHL029CD, YHL030W, YHL030WD,
	YHL031C, YHL031CD, YHL032C, YHL032CD, YHL033C, YHL033CD, YHL034C, YHL034CD, YHL035C, YHL035CD,
	YHL036W, YHL036WD, YHL037C, YHL037CD, YHL038C, YHL038CD, YHL039W, YHL039WD, YHL040C, YHL040CD,
	YHL042W, YHL042WD, YHL043W, YHL043WD, YHL044W, YHL044WD, YHL045W, YHL045WD, YHL046C, YHL046CD,
	YHL047C, YHL047CD, YHL048CA, YHL048CAD, YHL048W, YHL048WD, YHL049C, YHL049CD, YHL050C, YHL050CD,
	YHLWTY41, YHLWTY41D, YHR001W, YHR001WA, YHR001WAD, YHR001WD, YHR002W, YHR002WD, YHR003C, YHR003CD,
	YHR004C, YHR004CD, YHR005C, YHR005CA, YHR005CAD, YHR005CD, YHR006W, YHR006WD, YHR007C, YHR007CA,
	YHR007CAD, YHR007CD, YHR008C, YHR008CD, YHR009C, YHR009CD, YHR010W, YHR010WD, YHR011W, YHR011WD,
	YHR012W, YHR012WD, YHR013C, YHR013CD, YHR014W, YHR014WD, YHR015W, YHR015WD, YHR016C, YHR016CD,
	YHR017W, YHR017WD, YHR018C, YHR018CD, YHR019C, YHR019CD, YHR020W, YHR020WD, YHR021C, YHR021CD,
	YHR021WA, YHR021WAD, YHR022C, YHR022CA, YHR022CAD, YHR022CD, YHR023W, YHR023WD, YHR024C, YHR024CD,
	YHR025W, YHR025WD, YHR026W, YHR026WD, YHR027C, YHR027CD, YHR028C, YHR028CD, YHR029C, YHR029CD,
	YHR030C, YHR030CD, YHR031C, YHR031CD, YHR032W, YHR032WD, YHR033W, YHR033WD, YHR034C, YHR034CD,
	YHR035W, YHR035WD, YHR036W, YHR036WD, YHR037W, YHR037WD, YHR038W, YHR038WD, YHR039C, YHR039CA,
	YHR039CAD, YHR039CD, YHR040W, YHR040WD, YHR041C, YHR041CD, YHR042W, YHR042WD, YHR043C, YHR043CD,
	YHR044C, YHR044CD, YHR045W, YHR045WD, YHR046C, YHR046CD, YHR047C, YHR047CD, YHR048W, YHR048WD,
	YHR049W, YHR049WD, YHR050W, YHR050WA, YHR050WAD, YHR050WD, YHR051W, YHR051WD, YHR052W, YHR052WD,
	YHR053C, YHR053CD, YHR054C, YHR054CD, YHR055C, YHR055CD, YHR056C, YHR056CD, YHR057C, YHR057CD,
	YHR058C, YHR058CD, YHR059W, YHR059WD, YHR060W, YHR060WD, YHR061C, YHR061CD, YHR062C, YHR062CD,
	YHR063C, YHR063CD, YHR064C, YHR064CD, YHR065C, YHR065CD, YHR066W, YHR066WD, YHR067W, YHR067WD,
	YHR068W, YHR068WD, YHR069C, YHR069CD, YHR070W, YHR070WD, YHR071W, YHR071WD, YHR072W, YHR072WA,
	YHR072WAD, YHR072WD, YHR073W, YHR073WD, YHR074W, YHR074WD, YHR075C, YHR075CD, YHR076W, YHR076WD,
	YHR077C, YHR077CD, YHR078W, YHR078WD, YHR079C, YHR079CA, YHR079CAD, YHR079CD, YHR080C, YHR080CD,
	YHR081W, YHR081WD, YHR082C, YHR082CD, YHR083W, YHR083WD, YHR084W, YHR084WD, YHR085W, YHR085WD,
	YHR086W, YHR086WA, YHR086WAD, YHR086WD, YHR087W, YHR087WD, YHR088W, YHR088WD, YHR089C, YHR089CD,
	YHR090C, YHR090CD, YHR091C, YHR091CD, YHR092C, YHR092CD, YHR094C, YHR094CD, YHR095W, YHR095WD,
	YHR096C, YHR096CD, YHR097C, YHR097CD, YHR098C, YHR098CD, YHR099W, YHR099WD, YHR100C, YHR100CD,
	YHR101C, YHR101CD, YHR102W, YHR102WD, YHR103W, YHR103WD, YHR104W, YHR104WD, YHR105W, YHR105WD,
	YHR106W, YHR106WD, YHR107C, YHR107CD, YHR108W, YHR108WD, YHR109W, YHR109WD, YHR110W, YHR110WD,
	YHR111W, YHR111WD, YHR112C, YHR112CD, YHR113W, YHR113WD, YHR114W, YHR114WD, YHR115C, YHR115CD,
	YHR116W, YHR116WD, YHR117W, YHR117WD, YHR118C, YHR118CD, YHR119W, YHR119WD, YHR120W, YHR120WD,
	YHR121W, YHR121WD, YHR122W, YHR122WD, YHR123W, YHR123WD, YHR124W, YHR124WD, YHR126C, YHR126CD,
	YHR127W, YHR127WD, YHR128W, YHR128WD, YHR129C, YHR129CD, YHR130C, YHR130CD, YHR131C, YHR131CD,
	YHR132C, YHR132CD, YHR132WA, YHR132WAD, YHR133C, YHR133CD, YHR134W, YHR134WD, YHR135C, YHR135CD,
	YHR136C, YHR136CD, YHR137W, YHR137WD, YHR138C, YHR138CD, YHR139C, YHR139CD, YHR140W, YHR140WD,
	YHR141C, YHR141CD, YHR142W, YHR142WD, YHR143W, YHR143WA, YHR143WAD, YHR143WD, YHR144C, YHR144CD,
	YHR145C, YHR145CD, YHR146W, YHR146WD, YHR147C, YHR147CD, YHR148W, YHR148WD, YHR149C, YHR149CD,
	YHR150W, YHR150WD, YHR151C, YHR151CD, YHR152W, YHR152WD, YHR153C, YHR153CD, YHR154W, YHR154WD,
	YHR155W, YHR155WD, YHR156C, YHR156CD, YHR157W, YHR157WD, YHR158C, YHR158CD, YHR159W, YHR159WD,
	YHR160C, YHR160CD, YHR161C, YHR161CD, YHR162W, YHR162WD, YHR163W, YHR163WD, YHR164C, YHR164CD,
	YHR165C, YHR165CD, YHR166C, YHR166CD, YHR167W, YHR167WD, YHR168W, YHR168WD, YHR169W, YHR169WD,
	YHR170W, YHR170WD, YHR171W, YHR171WD, YHR172W, YHR172WD, YHR174W, YHR174WD, YHR175W, YHR175WA,
	YHR175WAD, YHR175WD, YHR176W, YHR176WD, YHR177W, YHR177WD, YHR178W, YHR178WD, YHR179W, YHR179WD,
	YHR181W, YHR181WD, YHR182W, YHR182WD, YHR183W, YHR183WD, YHR184W, YHR184WD, YHR185C, YHR185CD,
	YHR186C, YHR186CD, YHR187W, YHR187WD, YHR188C, YHR188CD, YHR189W, YHR189WD, YHR190W, YHR190WD,
	YHR191C, YHR191CD, YHR192W, YHR192WD, YHR193C, YHR193CD, YHR194W, YHR194WD, YHR195W, YHR195WD,
	YHR196W, YHR196WD, YHR197W, YHR197WD, YHR198C, YHR198CD, YHR199C, YHR199CA, YHR199CAD, YHR199CD,
	YHR200W, YHR200WD, YHR201C, YHR201CD, YHR202W, YHR202WD, YHR203C, YHR203CD, YHR204W, YHR204WD,
	YHR205W, YHR205WD, YHR206W, YHR206WD, YHR207C, YHR207CD, YHR208W, YHR208WD, YHR209W, YHR209WD,
	YHR210C, YHR210CD, YHR211W, YHR211WD, YHR212C, YHR212CD, YHR212WA, YHR212WAD, YHR213W, YHR213WA,
	YHR213WAD, YHR213WB, YHR213WBD, YHR213WD, YHR214CB, YHR214CBD, YHR214CC, YHR214CCD, YHR214CD, YHR214CDD,
	YHR214CE, YHR214CED, YHR214W, YHR214WA, YHR214WAD, YHR214WD, YHR215W, YHR215WD, YHR216W, YHR216WD,
	YHR217C, YHR217CD, YHR218W, YHR218WD, YHR219W, YHR219WD, YHRCTY11, YHRCTY11D, YIL001W, YIL001WD,
	YIL002C, YIL002CD, YIL002WA, YIL002WAD, YIL003W, YIL003WD, YIL004C, YIL004CD, YIL005W, YIL005WD,
	YIL006W, YIL006WD, YIL007C, YIL007CD, YIL008W, YIL008WD, YIL009CA, YIL009CAD, YIL009W, YIL009WD,
	YIL010W, YIL010WD, YIL011W, YIL011WD, YIL012W, YIL012WD, YIL013C, YIL013CD, YIL014CA, YIL014CAD,
	YIL014W, YIL014WD, YIL015W, YIL015WD, YIL016W, YIL016WD, YIL017C, YIL017CD, YIL018W, YIL018WD,
	YIL019W, YIL019WD, YIL020C, YIL020CD, YIL021W, YIL021WD, YIL022W, YIL022WD, YIL023C, YIL023CD,
	YIL024C, YIL024CD, YIL025C, YIL025CD, YIL026C, YIL026CD, YIL027C, YIL027CD, YIL028W, YIL028WD,
	YIL029C, YIL029CD, YIL030C, YIL030CD, YIL031W, YIL031WD, YIL032C, YIL032CD, YIL033C, YIL033CD,
	YIL034C, YIL034CD, YIL035C, YIL035CD, YIL036W, YIL036WD, YIL037C, YIL037CD, YIL038C, YIL038CD,
	YIL039W, YIL039WD, YIL040W, YIL040WD, YIL041W, YIL041WD, YIL042C, YIL042CD, YIL043C, YIL043CD,
	YIL044C, YIL044CD, YIL045W, YIL045WD, YIL046W, YIL046WA, YIL046WAD, YIL046WD, YIL047C, YIL047CD,
	YIL048W, YIL048WD, YIL049W, YIL049WD, YIL050W, YIL050WD, YIL051C, YIL051CD, YIL052C, YIL052CD,
	YIL053W, YIL053WD, YIL055C, YIL055CD, YIL056W, YIL056WD, YIL057C, YIL057CD, YIL059C, YIL059CD,
	YIL060W, YIL060WD, YIL061C, YIL061CD, YIL062C, YIL062CD, YIL063C, YIL063CD, YIL064W, YIL064WD,
	YIL065C, YIL065CD, YIL066C, YIL066CD, YIL067C, YIL067CD, YIL068C, YIL068CD, YIL069C, YIL069CD,
	YIL070C, YIL070CD, YIL071C, YIL071CD, YIL072W, YIL072WD, YIL073C, YIL073CD, YIL074C, YIL074CD,
	YIL075C, YIL075CD, YIL076W, YIL076WD, YIL077C, YIL077CD, YIL078W, YIL078WD, YIL079C, YIL079CD,
	YIL080W, YIL080WD, YIL082WA, YIL082WAD, YIL083C, YIL083CD, YIL084C, YIL084CD, YIL085C, YIL085CD,
	YIL086C, YIL086CD, YIL087C, YIL087CD, YIL088C, YIL088CD, YIL089W, YIL089WD, YIL090W, YIL090WD,
	YIL091C, YIL091CD, YIL092W, YIL092WD, YIL093C, YIL093CD, YIL094C, YIL094CD, YIL095W, YIL095WD,
	YIL096C, YIL096CD, YIL097W, YIL097WD, YIL098C, YIL098CD, YIL099W, YIL099WD, YIL100W, YIL100WD,
	YIL101C, YIL101CD, YIL102C, YIL102CA, YIL102CAD, YIL102CD, YIL103W, YIL103WD, YIL104C, YIL104CD,
	YIL105C, YIL105CD, YIL106W, YIL106WD, YIL107C, YIL107CD, YIL108W, YIL108WD, YIL109C, YIL109CD,
	YIL110W, YIL110WD, YIL111W, YIL111WD, YIL112W, YIL112WD, YIL113W, YIL113WD, YIL114C, YIL114CD,
	YIL115C, YIL115CD, YIL116W, YIL116WD, YIL117C, YIL117CD, YIL118W, YIL118WD, YIL119C, YIL119CD,
	YIL120W, YIL120WD, YIL121W, YIL121WD, YIL122W, YIL122WD, YIL123W, YIL123WD, YIL124W, YIL124WD,
	YIL125W, YIL125WD, YIL126W, YIL126WD, YIL127C, YIL127CD, YIL128W, YIL128WD, YIL129C, YIL129CD,
	YIL130W, YIL130WD, YIL131C, YIL131CD, YIL132C, YIL132CD, YIL133C, YIL133CD, YIL134CA, YIL134CAD,
	YIL134W, YIL134WD, YIL135C, YIL135CD, YIL136W, YIL136WD, YIL137C, YIL137CD, YIL138C, YIL138CD,
	YIL139C, YIL139CD, YIL140W, YIL140WD, YIL141W, YIL141WD, YIL142W, YIL142WD, YIL143C, YIL143CD,
	YIL144W, YIL144WD, YIL145C, YIL145CD, YIL146C, YIL146CD, YIL147C, YIL147CD, YIL148W, YIL148WD,
	YIL149C, YIL149CD, YIL150C, YIL150CD, YIL151C, YIL151CD, YIL152W, YIL152WD, YIL153W, YIL153WD,
	YIL154C, YIL154CD, YIL155C, YIL155CD, YIL156W, YIL156WD, YIL157C, YIL157CD, YIL158W, YIL158WD,
	YIL159W, YIL159WD, YIL160C, YIL160CD, YIL161W, YIL161WD, YIL162W, YIL162WD, YIL164C, YIL164CD,
	YIL165C, YIL165CD, YIL166C, YIL166CD, YIL167W, YIL168W, YIL168WD, YIL169C, YIL169CD, YIL170W,
	YIL170WD, YIL171W, YIL171WD, YIL172C, YIL172CD, YIL173W, YIL173WD, YIL175W, YIL175WD, YIL176C,
	YIL176CD, YIL177C, YIL177CD, YILWTY31, YILWTY31D, YIR001C, YIR001CD, YIR002C, YIR002CD, YIR003W,
	YIR003WD, YIR004W, YIR004WD, YIR005W, YIR005WD, YIR006C, YIR006CD, YIR007W, YIR007WD, YIR008C,
	YIR008CD, YIR009W, YIR009WD, YIR010W, YIR010WD, YIR011C, YIR011CD, YIR012W, YIR012WD, YIR013C,
	YIR013CD, YIR014W, YIR014WD, YIR015W, YIR015WD, YIR016W, YIR016WD, YIR017C, YIR017CD, YIR017WA,
	YIR017WAD, YIR018CA, YIR018CAD, YIR018W, YIR018WD, YIR019C, YIR019CD, YIR020C, YIR020CD, YIR021W,
	YIR021WA, YIR021WAD, YIR021WD, YIR022W, YIR022WD, YIR023W, YIR023WD, YIR024C, YIR024CD, YIR025W,
	YIR025WD, YIR026C, YIR026CD, YIR027C, YIR027CD, YIR028W, YIR028WD, YIR029W, YIR029WD, YIR030C,
	YIR030CD, YIR031C, YIR031CD, YIR032C, YIR032CD, YIR033W, YIR033WD, YIR034C, YIR034CD, YIR035C,
	YIR035CD, YIR036C, YIR036CD, YIR037W, YIR037WD, YIR038C, YIR038CD, YIR039C, YIR039CD, YIR041W,
	YIR041WD, YIR042C, YIR042CD, YIR043C, YIR043CD, YIR044C, YIR044CD, YJL001W, YJL001WD, YJL002C,
	YJL002CD, YJL003W, YJL003WD, YJL004C, YJL004CD, YJL005W, YJL005WD, YJL006C, YJL006CD, YJL008C,
	YJL008CD, YJL009W, YJL009WD, YJL010C, YJL010CD, YJL011C, YJL011CD, YJL012C, YJL012CA, YJL012CAD,
	YJL012CD, YJL013C, YJL013CD, YJL014W, YJL014WD, YJL016W, YJL016WD, YJL019W, YJL019WD, YJL020C,
	YJL020CD, YJL022W, YJL022WD, YJL023C, YJL023CD, YJL024C, YJL024CD, YJL025W, YJL025WD, YJL026W,
	YJL026WD, YJL027C, YJL027CD, YJL028W, YJL028WD, YJL029C, YJL029CD, YJL030W, YJL030WD, YJL031C,
	YJL031CD, YJL033W, YJL033WD, YJL034W, YJL034WD, YJL035C, YJL035CD, YJL036W, YJL036WD, YJL037W,
	YJL037WD, YJL038C, YJL038CD, YJL039C, YJL039CD, YJL041W, YJL041WD, YJL042W, YJL042WD, YJL043W,
	YJL043WD, YJL044C, YJL044CD, YJL045W, YJL045WD, YJL046W, YJL046WD, YJL047C, YJL047CA, YJL047CAD,
	YJL047CD, YJL048C, YJL048CD, YJL049W, YJL049WD, YJL050W, YJL050WD, YJL051W, YJL051WD, YJL052CA,
	YJL052CAD, YJL052W, YJL052WD, YJL053W, YJL053WD, YJL054W, YJL054WD, YJL055W, YJL055WD, YJL056C,
	YJL056CD, YJL057C, YJL057CD, YJL058C, YJL058CD, YJL059W, YJL059WD, YJL060W, YJL060WD, YJL061W,
	YJL061WD, YJL062W, YJL062WA, YJL062WAD, YJL062WD, YJL063C, YJL063CD, YJL065C, YJL065CD, YJL066C,
	YJL066CD, YJL068C, YJL068CD, YJL069C, YJL069CD, YJL070C, YJL070CD, YJL071W, YJL071WD, YJL072C,
	YJL072CD, YJL073W, YJL073WD, YJL074C, YJL074CD, YJL076W, YJL076WD, YJL077C, YJL077CD, YJL077WB,
	YJL077WBD, YJL078C, YJL078CD, YJL079C, YJL079CD, YJL080C, YJL080CD, YJL081C, YJL081CD, YJL082W,
	YJL082WD, YJL083W, YJL083WD, YJL084C, YJL084CD, YJL085W, YJL085WD, YJL086C, YJL086CD, YJL087C,
	YJL087CD, YJL088W, YJL088WD, YJL089W, YJL089WD, YJL090C, YJL090CD, YJL091C, YJL091CD, YJL092W,
	YJL092WD, YJL093C, YJL093CD, YJL094C, YJL094CD, YJL095W, YJL095WD, YJL096W, YJL096WD, YJL097W,
	YJL097WD, YJL098W, YJL098WD, YJL099W, YJL099WD, YJL100W, YJL100WD, YJL101C, YJL101CD, YJL102W,
	YJL102WD, YJL103C, YJL103CD, YJL104W, YJL104WD, YJL105W, YJL105WD, YJL106W, YJL106WD, YJL107C,
	YJL107CD, YJL108C, YJL108CD, YJL109C, YJL109CD, YJL110C, YJL110CD, YJL111W, YJL111WD, YJL112W,
	YJL112WD, YJL113W, YJL113WD, YJL114W, YJL114WD, YJL115W, YJL115WD, YJL116C, YJL116CD, YJL117W,
	YJL117WD, YJL118W, YJL118WD, YJL119C, YJL119CD, YJL121C, YJL121CD, YJL122W, YJL122WD, YJL123C,
	YJL123CD, YJL124C, YJL124CD, YJL125C, YJL125CD, YJL126W, YJL126WD, YJL127C, YJL127CB, YJL127CBD,
	YJL127CD, YJL128C, YJL128CD, YJL129C, YJL129CD, YJL130C, YJL130CD, YJL131C, YJL131CD, YJL132W,
	YJL132WD, YJL133CA, YJL133CAD, YJL133W, YJL133WD, YJL134W, YJL134WD, YJL135W, YJL135WD, YJL136C,
	YJL136CD, YJL136WA, YJL136WAD, YJL137C, YJL137CD, YJL138C, YJL138CD, YJL139C, YJL139CD, YJL140W,
	YJL140WD, YJL141C, YJL141CD, YJL142C, YJL142CD, YJL143W, YJL143WD, YJL144W, YJL144WD, YJL145W,
	YJL145WD, YJL146W, YJL146WD, YJL147C, YJL147CD, YJL148W, YJL148WD, YJL149W, YJL149WD, YJL150W,
	YJL150WD, YJL151C, YJL151CD, YJL153C, YJL153CD, YJL154C, YJL154CD, YJL155C, YJL155CD, YJL156C,
	YJL156CD, YJL156WA, YJL156WAD, YJL157C, YJL157CD, YJL158C, YJL158CD, YJL159W, YJL159WD, YJL160C,
	YJL160CD, YJL161W, YJL161WD, YJL162C, YJL162CD, YJL163C, YJL163CD, YJL164C, YJL164CD, YJL165C,
	YJL165CD, YJL166W, YJL166WD, YJL167W, YJL167WD, YJL168C, YJL168CD, YJL169W, YJL169WD, YJL170C,
	YJL170CD, YJL171C, YJL171CD, YJL172W, YJL172WD, YJL173C, YJL173CD, YJL174W, YJL174WD, YJL175W,
	YJL175WD, YJL176C, YJL176CD, YJL177W, YJL177WD, YJL178C, YJL178CD, YJL179W, YJL179WD, YJL180C,
	YJL180CD, YJL181W, YJL181WD, YJL183W, YJL183WD, YJL184W, YJL184WD, YJL185C, YJL185CD, YJL186W,
	YJL186WD, YJL187C, YJL187CD, YJL189W, YJL189WD, YJL190C, YJL190CD, YJL191W, YJL191WD, YJL192C,
	YJL192CD, YJL193W, YJL193WD, YJL194W, YJL194WD, YJL196C, YJL196CD, YJL197W, YJL197WD, YJL198W,
	YJL198WD, YJL199C, YJL199CD, YJL200C, YJL200CD, YJL201W, YJL201WD, YJL203W, YJL203WD, YJL204C,
	YJL204CD, YJL205C, YJL205CD, YJL206C, YJL206CD, YJL207C, YJL207CD, YJL208C, YJL208CD, YJL209W,
	YJL209WD, YJL210W, YJL210WD, YJL211C, YJL211CD, YJL212C, YJL212CD, YJL213W, YJL213WD, YJL214W,
	YJL214WD, YJL216C, YJL216CD, YJL217W, YJL217WD, YJL218W, YJL218WD, YJL219W, YJL219WD, YJL221C,
	YJL221CD, YJL222W, YJL222WD, YJL223C, YJL223CD, YJL225C, YJL225CD, YJLWTY41, YJLWTY41D, YJR001W,
	YJR001WD, YJR002W, YJR002WD, YJR003C, YJR003CD, YJR004C, YJR004CD, YJR005CA, YJR005CAD, YJR005W,
	YJR005WD, YJR006W, YJR006WD, YJR007W, YJR007WD, YJR008W, YJR008WD, YJR009C, YJR009CD, YJR010CA,
	YJR010CAD, YJR010W, YJR010WD, YJR011C, YJR011CD, YJR012C, YJR012CD, YJR013W, YJR013WD, YJR014W,
	YJR014WD, YJR015W, YJR015WD, YJR016C, YJR016CD, YJR017C, YJR017CD, YJR018W, YJR018WD, YJR019C,
	YJR019CD, YJR020W, YJR020WD, YJR021C, YJR021CD, YJR022W, YJR022WD, YJR023C, YJR023CD, YJR024C,
	YJR024CD, YJR025C, YJR025CD, YJR026W, YJR026WD, YJR027W, YJR027WD, YJR029W, YJR029WD, YJR030C,
	YJR030CD, YJR031C, YJR031CD, YJR032W, YJR032WD, YJR033C, YJR033CD, YJR034W, YJR034WD, YJR035W,
	YJR035WD, YJR036C, YJR036CD, YJR039W, YJR039WD, YJR040W, YJR040WD, YJR041C, YJR041CD, YJR042W,
	YJR042WD, YJR043C, YJR043CD, YJR044C, YJR044CD, YJR045C, YJR045CD, YJR046W, YJR046WD, YJR047C,
	YJR047CD, YJR048W, YJR048WD, YJR049C, YJR049CD, YJR050W, YJR050WD, YJR051W, YJR051WD, YJR052W,
	YJR052WD, YJR053W, YJR053WD, YJR054W, YJR054WD, YJR055W, YJR055WD, YJR056C, YJR056CD, YJR057W,
	YJR057WD, YJR058C, YJR058CD, YJR059W, YJR059WD, YJR060W, YJR060WD, YJR061W, YJR061WD, YJR062C,
	YJR062CD, YJR063W, YJR063WD, YJR064W, YJR064WD, YJR065C, YJR065CD, YJR066W, YJR066WD, YJR067C,
	YJR067CD, YJR068W, YJR068WD, YJR069C, YJR069CD, YJR070C, YJR070CD, YJR072C, YJR072CD, YJR073C,
	YJR073CD, YJR074W, YJR074WD, YJR075W, YJR075WD, YJR076C, YJR076CD, YJR077C, YJR077CD, YJR078W,
	YJR078WD, YJR079W, YJR079WD, YJR080C, YJR080CD, YJR082C, YJR082CD, YJR083C, YJR083CD, YJR084W,
	YJR084WD, YJR085C, YJR085CD, YJR086W, YJR086WD, YJR087W, YJR087WD, YJR088C, YJR088CD, YJR089W,
	YJR089WD, YJR090C, YJR090CD, YJR091C, YJR091CD, YJR092W, YJR092WD, YJR093C, YJR093CD, YJR094C,
	YJR094CD, YJR094WA, YJR094WAD, YJR095W, YJR095WD, YJR096W, YJR096WD, YJR097W, YJR097WD, YJR098C,
	YJR098CD, YJR099W, YJR099WD, YJR100C, YJR100CD, YJR101W, YJR101WD, YJR102C, YJR102CD, YJR103W,
	YJR103WD, YJR104C, YJR104CD, YJR105W, YJR105WD, YJR106W, YJR106WD, YJR107W, YJR107WD, YJR108W,
	YJR108WD, YJR109C, YJR109CD, YJR110W, YJR110WD, YJR111C, YJR111CD, YJR112W, YJR112WA, YJR112WAD,
	YJR112WD, YJR113C, YJR113CD, YJR114W, YJR114WD, YJR115W, YJR115WD, YJR116W, YJR116WD, YJR117W,
	YJR117WD, YJR118C, YJR118CD, YJR119C, YJR119CD, YJR120W, YJR120WD, YJR121W, YJR121WD, YJR122W,
	YJR122WD, YJR123W, YJR123WD, YJR124C, YJR124CD, YJR125C, YJR125CD, YJR126C, YJR126CD, YJR127C,
	YJR127CD, YJR128W, YJR128WD, YJR129C, YJR129CD, YJR130C, YJR130CD, YJR131W, YJR131WD, YJR132W,
	YJR132WD, YJR133W, YJR133WD, YJR134C, YJR134CD, YJR135C, YJR135CD, YJR135WA, YJR135WAD, YJR136C,
	YJR136CD, YJR137C, YJR137CD, YJR138W, YJR138WD, YJR139C, YJR139CD, YJR140C, YJR140CD, YJR141W,
	YJR141WD, YJR142W, YJR142WD, YJR143C, YJR143CD, YJR144W, YJR144WD, YJR145C, YJR145CD, YJR146W,
	YJR146WD, YJR147W, YJR147WD, YJR148W, YJR148WD, YJR149W, YJR149WD, YJR150C, YJR150CD, YJR151C,
	YJR151CD, YJR151WA, YJR151WAD, YJR152W, YJR152WD, YJR153W, YJR153WD, YJR154W, YJR154WD, YJR155W,
	YJR155WD, YJR156C, YJR156CD, YJR158W, YJR158WD, YJR159W, YJR159WD, YJR160C, YJR160CD, YJR161C,
	YJR161CD, YJRWTY11*YJRWTY12, YJRWTY11D, YJRWTY12D, YKL001C, YKL001CD, YKL002W, YKL002WD, YKL003C, YKL003CD,
	YKL004W, YKL004WD, YKL005C, YKL005CD, YKL006CA, YKL006CAD, YKL006W, YKL006WD, YKL007W, YKL007WD,
	YKL008C, YKL008CD, YKL009W, YKL009WD, YKL010C, YKL010CD, YKL011C, YKL011CD, YKL012W, YKL012WD,
	YKL013C, YKL013CD, YKL014C, YKL014CD, YKL015W, YKL015WD, YKL016C, YKL016CD, YKL017C, YKL017CD,
	YKL018CA, YKL018CAD, YKL018W, YKL018WD, YKL019W, YKL019WD, YKL020C, YKL020CD, YKL021C, YKL021CD,
	YKL022C, YKL022CD, YKL023CA, YKL023CAD, YKL023W, YKL023WD, YKL024C, YKL024CD, YKL025C, YKL025CD,
	YKL026C, YKL026CD, YKL027W, YKL027WD, YKL028W, YKL028WD, YKL029C, YKL029CD, YKL030W, YKL030WD,
	YKL031W, YKL031WD, YKL032C, YKL032CD, YKL033W, YKL033WA, YKL033WAD, YKL033WD, YKL034W, YKL034WD,
	YKL035W, YKL035WD, YKL036C, YKL036CD, YKL037W, YKL037WD, YKL038W, YKL038WD, YKL039W, YKL039WD,
	YKL040C, YKL040CD, YKL041W, YKL041WD, YKL042W, YKL042WD, YKL043W, YKL043WD, YKL044W, YKL044WD,
	YKL045W, YKL045WD, YKL046C, YKL046CD, YKL047W, YKL047WD, YKL048C, YKL048CD, YKL049C, YKL049CD,
	YKL050C, YKL050CD, YKL051W, YKL051WD, YKL052C, YKL052CD, YKL053CA, YKL053CAD, YKL054C, YKL054CD,
	YKL055C, YKL055CD, YKL056C, YKL056CD, YKL057C, YKL057CD, YKL058W, YKL058WD, YKL059C, YKL059CD,
	YKL060C, YKL060CD, YKL061W, YKL061WD, YKL062W, YKL062WD, YKL063C, YKL063CD, YKL064W, YKL064WD,
	YKL065C, YKL065CD, YKL066W, YKL066WD, YKL067W, YKL067WD, YKL068W, YKL068WA, YKL068WAD, YKL068WD,
	YKL069W, YKL069WD, YKL070W, YKL070WD, YKL071W, YKL071WD, YKL072W, YKL072WD, YKL073W, YKL073WD,
	YKL074C, YKL074CD, YKL075C, YKL075CD, YKL077W, YKL077WD, YKL078W, YKL078WD, YKL079W, YKL079WD,
	YKL080W, YKL080WD, YKL081W, YKL081WD, YKL082C, YKL082CD, YKL083W, YKL083WD, YKL084W, YKL084WD,
	YKL085W, YKL085WD, YKL086W, YKL086WD, YKL087C, YKL087CD, YKL088W, YKL088WD, YKL089W, YKL089WD,
	YKL090W, YKL090WD, YKL091C, YKL091CD, YKL092C, YKL092CD, YKL093W, YKL093WD, YKL094W, YKL094WD,
	YKL095W, YKL095WD, YKL096CB, YKL096CBD, YKL096W, YKL096WA, YKL096WAD, YKL096WD, YKL097C, YKL097CD,
	YKL098W, YKL098WD, YKL099C, YKL099CD, YKL100C, YKL100CD, YKL101W, YKL101WD, YKL102C, YKL102CD,
	YKL103C, YKL103CD, YKL104C, YKL104CD, YKL105C, YKL105CD, YKL106CA, YKL106CAD, YKL106W, YKL106WD,
	YKL107W, YKL107WD, YKL108W, YKL108WD, YKL109W, YKL109WD, YKL110C, YKL110CD, YKL112W, YKL112WD,
	YKL113C, YKL113CD, YKL114C, YKL114CD, YKL115C, YKL115CD, YKL116C, YKL116CD, YKL117W, YKL117WD,
	YKL119C, YKL119CD, YKL120W, YKL120WD, YKL121W, YKL121WD, YKL122C, YKL122CD, YKL123W, YKL123WD,
	YKL124W, YKL124WD, YKL125W, YKL125WD, YKL126W, YKL126WD, YKL127W, YKL127WD, YKL128C, YKL128CD,
	YKL129C, YKL129CD, YKL130C, YKL130CD, YKL132C, YKL132CD, YKL133C, YKL133CD, YKL134C, YKL134CD,
	YKL135C, YKL135CD, YKL136W, YKL136WD, YKL137W, YKL137WD, YKL138C, YKL138CA, YKL138CAD, YKL138CD,
	YKL139W, YKL139WD, YKL140W, YKL140WD, YKL141W, YKL141WD, YKL142W, YKL142WD, YKL143W, YKL143WD,
	YKL144C, YKL144CD, YKL145W, YKL145WD, YKL146W, YKL146WD, YKL148C, YKL148CD, YKL149C, YKL149CD,
	YKL150W, YKL150WD, YKL151C, YKL151CD, YKL152C, YKL152CD, YKL153W, YKL153WD, YKL154W, YKL154WD,
	YKL155C, YKL155CD, YKL156W, YKL156WD, YKL157W, YKL157WD, YKL159C, YKL159CD, YKL160W, YKL160WD,
	YKL161C, YKL161CD, YKL162C, YKL162CD, YKL163W, YKL163WD, YKL164C, YKL164CD, YKL165C, YKL165CA,
	YKL165CAD, YKL165CD, YKL166C, YKL166CD, YKL167C, YKL167CD, YKL168C, YKL168CD, YKL169C, YKL169CD,
	YKL170W, YKL170WD, YKL171W, YKL171WD, YKL172W, YKL172WD, YKL173W, YKL173WD, YKL174C, YKL174CD,
	YKL175W, YKL175WD, YKL176C, YKL176CD, YKL177W, YKL177WD, YKL178C, YKL178CD, YKL179C, YKL179CD,
	YKL180W, YKL180WD, YKL181W, YKL181WD, YKL182W, YKL182WD, YKL183CA, YKL183CAD, YKL183W, YKL183WD,
	YKL184W, YKL184WD, YKL185W, YKL185WD, YKL186C, YKL186CD, YKL187C, YKL187CD, YKL188C, YKL188CD,
	YKL189W, YKL189WD, YKL190W, YKL190WD, YKL191W, YKL191WD, YKL192C, YKL192CD, YKL193C, YKL193CD,
	YKL194C, YKL194CD, YKL195W, YKL195WD, YKL196C, YKL196CD, YKL197C, YKL197CD, YKL198C, YKL198CD,
	YKL199C, YKL199CD, YKL201C, YKL201CD, YKL202W, YKL202WD, YKL203C, YKL203CD, YKL204W, YKL204WD,
	YKL205W, YKL205WD, YKL206C, YKL206CD, YKL207W, YKL207WD, YKL208W, YKL208WD, YKL209C, YKL209CD,
	YKL210W, YKL210WD, YKL211C, YKL211CD, YKL212W, YKL212WD, YKL213C, YKL213CD, YKL214C, YKL214CD,
	YKL215C, YKL215CD, YKL216W, YKL216WD, YKL217W, YKL217WD, YKL218C, YKL218CD, YKL219W, YKL219WD,
	YKL220C, YKL220CD, YKL221W, YKL221WD, YKL222C, YKL222CD, YKL224C, YKL224CD, YKL225W, YKL225WD,
	YKR001C, YKR001CD, YKR002W, YKR002WD, YKR003W, YKR003WD, YKR004C, YKR004CD, YKR005C, YKR005CD,
	YKR006C, YKR006CD, YKR007W, YKR007WD, YKR008W, YKR008WD, YKR009C, YKR009CD, YKR010C, YKR010CD,
	YKR011C, YKR011CD, YKR012C, YKR012CD, YKR013W, YKR013WD, YKR014C, YKR014CD, YKR015C, YKR015CD,
	YKR016W, YKR016WD, YKR017C, YKR017CD, YKR018C, YKR018CD, YKR019C, YKR019CD, YKR020W, YKR020WD,
	YKR021W, YKR021WD, YKR022C, YKR022CD, YKR023W, YKR023WD, YKR024C, YKR024CD, YKR025W, YKR025WD,
	YKR026C, YKR026CD, YKR027W, YKR027WD, YKR028W, YKR028WD, YKR029C, YKR029CD, YKR030W, YKR030WD,
	YKR031C, YKR031CD, YKR034W, YKR034WD, YKR035C, YKR035CD, YKR035WA, YKR035WAD, YKR036C, YKR036CD,
	YKR037C, YKR037CD, YKR038C, YKR038CD, YKR039W, YKR039WD, YKR040C, YKR040CD, YKR041W, YKR041WD,
	YKR042W, YKR042WD, YKR043C, YKR043CD, YKR044W, YKR044WD, YKR045C, YKR045CD, YKR046C, YKR046CD,
	YKR047W, YKR047WD, YKR048C, YKR048CD, YKR049C, YKR049CD, YKR050W, YKR050WD, YKR051W, YKR051WD,
	YKR052C, YKR052CD, YKR053C, YKR053CD, YKR054C, YKR054CD, YKR055W, YKR055WD, YKR056W, YKR056WD,
	YKR057W, YKR057WD, YKR058W, YKR058WD, YKR059W, YKR059WD, YKR060W, YKR060WD, YKR061W, YKR061WD,
	YKR062W, YKR062WD, YKR063C, YKR063CD, YKR064W, YKR064WD, YKR065C, YKR065CD, YKR066C, YKR066CD,
	YKR067W, YKR067WD, YKR068C, YKR068CD, YKR069W, YKR069WD, YKR070W, YKR070WD, YKR071C, YKR071CD,
	YKR072C, YKR072CD, YKR073C, YKR073CD, YKR074W, YKR074WD, YKR075C, YKR075CD, YKR076W, YKR076WD,
	YKR077W, YKR077WD, YKR078W, YKR078WD, YKR079C, YKR079CD, YKR080W, YKR080WD, YKR081C, YKR081CD,
	YKR082W, YKR082WD, YKR083C, YKR083CD, YKR084C, YKR084CD, YKR085C, YKR085CD, YKR086W, YKR086WD,
	YKR087C, YKR087CD, YKR088C, YKR088CD, YKR089C, YKR089CD, YKR090W, YKR090WD, YKR091W, YKR091WD,
	YKR092C, YKR092CD, YKR093W, YKR093WD, YKR094C, YKR094CD, YKR095W, YKR095WA, YKR095WAD, YKR095WD,
	YKR096W, YKR096WD, YKR097W, YKR097WD, YKR098C, YKR098CD, YKR099W, YKR099WD, YKR100C, YKR100CD,
	YKR101W, YKR101WD, YKR102W, YKR102WD, YKR103W, YKR103WD, YKR104W, YKR104WD, YKR105C, YKR105CD,
	YKR106W, YKR106WD, YKR206W, YLL001W, YLL001WD, YLL002W, YLL002WD, YLL003W, YLL003WD, YLL004W,
	YLL004WD, YLL005C, YLL005CD, YLL006W, YLL006WA, YLL006WAD, YLL006WD, YLL007C, YLL007CD, YLL008W,
	YLL008WD, YLL009C, YLL009CD, YLL010C, YLL010CD, YLL011W, YLL011WD, YLL012W, YLL012WD, YLL013C,
	YLL013CD, YLL014W, YLL014WD, YLL015W, YLL015WD, YLL016W, YLL016WD, YLL017W, YLL017WD, YLL018C,
	YLL018CA, YLL018CAD, YLL018CD, YLL019C, YLL019CD, YLL020C, YLL020CD, YLL021W, YLL021WD, YLL022C,
	YLL022CD, YLL023C, YLL023CD, YLL024C, YLL024CD, YLL025W, YLL025WD, YLL026W, YLL026WD, YLL027W,
	YLL027WD, YLL028W, YLL028WD, YLL029W, YLL029WD, YLL030C, YLL030CD, YLL031C, YLL031CD, YLL032C,
	YLL032CD, YLL033W, YLL033WD, YLL034C, YLL034CD, YLL035W, YLL035WD, YLL036C, YLL036CD, YLL037W,
	YLL037WD, YLL038C, YLL038CD, YLL039C, YLL039CD, YLL040C, YLL040CD, YLL041C, YLL041CD, YLL042C,
	YLL042CD, YLL043W, YLL043WD, YLL045C, YLL045CD, YLL046C, YLL046CD, YLL048C, YLL048CD, YLL049W,
	YLL049WD, YLL050C, YLL050CD, YLL051C, YLL051CD, YLL052C, YLL052CD, YLL053C, YLL053CD, YLL054C,
	YLL054CD, YLL055W, YLL055WD, YLL056C, YLL056CD, YLL057C, YLL057CD, YLL058W, YLL058WD, YLL059C,
	YLL059CD, YLL060C, YLL060CD, YLL061W, YLL061WD, YLL062C, YLL062CD, YLL063C, YLL063CD, YLL064C,
	YLL064CD, YLL065W, YLL065WD, YLL066C, YLL066CD, YLL066WB, YLL066WBD, YLL067C, YLL067CD, YLR001C,
	YLR001CD, YLR002C, YLR002CD, YLR003C, YLR003CD, YLR004C, YLR004CD, YLR005W, YLR005WD, YLR006C,
	YLR006CD, YLR007W, YLR007WD, YLR008C, YLR008CD, YLR009W, YLR009WD, YLR010C, YLR010CD, YLR011W,
	YLR011WD, YLR012C, YLR012CD, YLR013W, YLR013WD, YLR014C, YLR014CD, YLR015W, YLR015WD, YLR016C,
	YLR016CD, YLR017W, YLR017WD, YLR018C, YLR018CD, YLR019W, YLR019WD, YLR020C, YLR020CD, YLR021W,
	YLR021WD, YLR022C, YLR022CD, YLR023C, YLR023CD, YLR024C, YLR024CD, YLR025W, YLR025WD, YLR026C,
	YLR026CD, YLR027C, YLR027CD, YLR028C, YLR028CD, YLR029C, YLR029CD, YLR030W, YLR030WD, YLR031W,
	YLR031WD, YLR032W, YLR032WD, YLR033W, YLR033WD, YLR034C, YLR034CD, YLR035C, YLR035CA, YLR035CAD,
	YLR035CD, YLR036C, YLR036CD, YLR037C, YLR037CD, YLR038C, YLR038CD, YLR039C, YLR039CD, YLR040C,
	YLR040CD, YLR041W, YLR041WD, YLR042C, YLR042CD, YLR043C, YLR043CD, YLR044C, YLR044CD, YLR045C,
	YLR045CD, YLR046C, YLR046CD, YLR047C, YLR047CD, YLR048W, YLR048WD, YLR049C, YLR049CD, YLR050C,
	YLR050CD, YLR051C, YLR051CD, YLR052W, YLR052WD, YLR053C, YLR053CD, YLR054C, YLR054CD, YLR055C,
	YLR055CD, YLR056W, YLR056WD, YLR057W, YLR057WD, YLR058C, YLR058CD, YLR059C, YLR059CD, YLR060W,
	YLR060WD, YLR061W, YLR061WD, YLR063W, YLR063WD, YLR064W, YLR064WD, YLR065C, YLR065CD, YLR066W,
	YLR066WD, YLR067C, YLR067CD, YLR068W, YLR068WD, YLR069C, YLR069CD, YLR070C, YLR070CD, YLR071C,
	YLR071CD, YLR072W, YLR072WD, YLR073C, YLR073CD, YLR074C, YLR074CD, YLR075W, YLR075WD, YLR076C,
	YLR076CD, YLR077W, YLR077WD, YLR078C, YLR078CD, YLR079W, YLR079WD, YLR080W, YLR080WD, YLR081W,
	YLR081WD, YLR082C, YLR082CD, YLR083C, YLR083CD, YLR084C, YLR084CD, YLR085C, YLR085CD, YLR086W,
	YLR086WD, YLR087C, YLR087CD, YLR088W, YLR088WD, YLR089C, YLR089CD, YLR090W, YLR090WD, YLR091W,
	YLR091WD, YLR092W, YLR092WD, YLR093C, YLR093CD, YLR094C, YLR094CD, YLR095C, YLR095CD, YLR096W,
	YLR096WD, YLR097C, YLR097CD, YLR098C, YLR098CD, YLR099C, YLR099CD, YLR099WA, YLR099WAD, YLR100W,
	YLR100WD, YLR102C, YLR102CD, YLR103C, YLR103CD, YLR104W, YLR104WD, YLR105C, YLR105CD, YLR106C,
	YLR106CD, YLR107W, YLR107WD, YLR108C, YLR108CD, YLR109W, YLR109WD, YLR110C, YLR110CD, YLR112W,
	YLR112WD, YLR113W, YLR113WD, YLR114C, YLR114CD, YLR115W, YLR115WD, YLR116W, YLR116WD, YLR117C,
	YLR117CD, YLR118C, YLR118CD, YLR119W, YLR119WD, YLR120C, YLR120CD, YLR121C, YLR121CD, YLR122C,
	YLR122CD, YLR123C, YLR123CD, YLR125W, YLR125WD, YLR126C, YLR126CD, YLR127C, YLR127CD, YLR128W,
	YLR128WD, YLR129W, YLR129WD, YLR130C, YLR130CD, YLR131C, YLR131CD, YLR132C, YLR132CD, YLR133W,
	YLR133WD, YLR134W, YLR134WD, YLR135W, YLR135WD, YLR136C, YLR136CD, YLR137W, YLR137WD, YLR138W,
	YLR138WD, YLR139C, YLR139CD, YLR140W, YLR140WD, YLR141W, YLR141WD, YLR142W, YLR142WD, YLR143W,
	YLR143WD, YLR144C, YLR144CD, YLR145W, YLR145WD, YLR146C, YLR146CD, YLR147C, YLR147CD, YLR148W,
	YLR148WD, YLR149C, YLR149CD, YLR150W, YLR150WD, YLR151C, YLR151CD, YLR152C, YLR152CD, YLR153C,
	YLR153CD, YLR154C, YLR154CD, YLR154CG, YLR154CGD, YLR154CH, YLR154CHD, YLR154WA, YLR154WAD, YLR154WC,
	YLR154WF, YLR154WFD, YLR155C, YLR155CD, YLR156CA, YLR156CAD, YLR156W, YLR156WD, YLR157C, YLR157CA,
	YLR157CAD, YLR157CB, YLR157CBD, YLR157CC, YLR157CCD, YLR157CD, YLR157WC, YLR157WCD, YLR157WD, YLR157WDD,
	YLR157WE, YLR157WED, YLR158C, YLR158CD, YLR159CA, YLR159CAD, YLR159W, YLR159WD, YLR160C, YLR160CD,
	YLR161W, YLR161WD, YLR162W, YLR162WD, YLR163C, YLR163CD, YLR164W, YLR164WD, YLR165C, YLR165CD,
	YLR166C, YLR166CD, YLR167W, YLR167WD, YLR168C, YLR168CD, YLR170C, YLR170CD, YLR172C, YLR172CD,
	YLR173W, YLR173WD, YLR174W, YLR174WD, YLR175W, YLR175WD, YLR176C, YLR176CD, YLR177W, YLR177WD,
	YLR178C, YLR178CD, YLR179C, YLR179CD, YLR180W, YLR180WD, YLR181C, YLR181CD, YLR182W, YLR182WD,
	YLR183C, YLR183CD, YLR184W, YLR184WD, YLR185W, YLR185WD, YLR186W, YLR186WD, YLR187W, YLR187WD,
	YLR188W, YLR188WD, YLR189C, YLR189CD, YLR190W, YLR190WD, YLR191W, YLR191WD, YLR192C, YLR192CD,
	YLR193C, YLR193CD, YLR194C, YLR194CD, YLR195C, YLR195CD, YLR196W, YLR196WD, YLR197W, YLR197WD,
	YLR199C, YLR199CD, YLR200W, YLR200WD, YLR201C, YLR201CD, YLR202C, YLR202CD, YLR203C, YLR203CD,
	YLR204W, YLR204WD, YLR205C, YLR205CD, YLR206W, YLR206WD, YLR207W, YLR207WD, YLR208W, YLR208WD,
	YLR209C, YLR209CD, YLR210W, YLR210WD, YLR211C, YLR211CD, YLR212C, YLR212CD, YLR213C, YLR213CD,
	YLR214W, YLR214WD, YLR215C, YLR215CD, YLR216C, YLR216CD, YLR218C, YLR218CD, YLR219W, YLR219WD,
	YLR220W, YLR220WD, YLR221C, YLR221CD, YLR222C, YLR222CA, YLR222CAD, YLR222CD, YLR223C, YLR223CD,
	YLR224W, YLR224WD, YLR225C, YLR225CD, YLR226W, YLR226WD, YLR227C, YLR227CD, YLR227WA, YLR227WAD,
	YLR227WB, YLR227WBD, YLR228C, YLR228CD, YLR229C, YLR229CD, YLR231C, YLR231CD, YLR233C, YLR233CD,
	YLR234W, YLR234WD, YLR236C, YLR236CD, YLR237W, YLR237WD, YLR238W, YLR238WD, YLR239C, YLR239CD,
	YLR240W, YLR240WD, YLR241W, YLR241WD, YLR242C, YLR242CD, YLR243W, YLR243WD, YLR244C, YLR244CD,
	YLR245C, YLR245CD, YLR246W, YLR246WD, YLR247C, YLR247CD, YLR248W, YLR248WD, YLR249W, YLR249WD,
	YLR250W, YLR250WD, YLR251W, YLR251WD, YLR252W, YLR252WD, YLR253W, YLR253WD, YLR254C, YLR254CD,
	YLR255C, YLR255CD, YLR256W, YLR256WA, YLR256WAD, YLR256WD, YLR257W, YLR257WD, YLR258W, YLR258WD,
	YLR259C, YLR259CD, YLR260W, YLR260WD, YLR261C, YLR261CD, YLR262C, YLR262CA, YLR262CAD, YLR262CD,
	YLR263W, YLR263WD, YLR264CA, YLR264CAD, YLR264W, YLR264WD, YLR265C, YLR265CD, YLR266C, YLR266CD,
	YLR267W, YLR267WD, YLR268W, YLR268WD, YLR270W, YLR270WD, YLR271W, YLR271WD, YLR272C, YLR272CD,
	YLR273C, YLR273CD, YLR274W, YLR274WD, YLR275W, YLR275WD, YLR276C, YLR276CD, YLR277C, YLR277CD,
	YLR278C, YLR278CD, YLR279W, YLR279WD, YLR281C, YLR281CD, YLR283W, YLR283WD, YLR284C, YLR284CD,
	YLR285CA, YLR285CAD, YLR285W, YLR285WD, YLR286C, YLR286CD, YLR287C, YLR287CA, YLR287CAD, YLR287CD,
	YLR288C, YLR288CD, YLR289W, YLR289WD, YLR290C, YLR290CD, YLR291C, YLR291CD, YLR292C, YLR292CD,
	YLR293C, YLR293CD, YLR294C, YLR294CD, YLR295C, YLR295CD, YLR296W, YLR296WD, YLR297W, YLR297WD,
	YLR298C, YLR298CD, YLR299W, YLR299WD, YLR300W, YLR300WD, YLR301W, YLR301WD, YLR303W, YLR303WD,
	YLR304C, YLR304CD, YLR305C, YLR305CD, YLR306W, YLR306WD, YLR307CA, YLR307CAD, YLR307W, YLR308W,
	YLR308WD, YLR309C, YLR309CD, YLR310C, YLR310CD, YLR311C, YLR311CD, YLR312C, YLR312CB, YLR312CBD,
	YLR312CD, YLR312WA, YLR312WAD, YLR313C, YLR313CD, YLR314C, YLR314CD, YLR315W, YLR315WD, YLR316C,
	YLR316CD, YLR317W, YLR317WD, YLR318W, YLR318WD, YLR319C, YLR319CD, YLR320W, YLR320WD, YLR321C,
	YLR321CD, YLR323C, YLR323CD, YLR324W, YLR324WD, YLR325C, YLR325CD, YLR326W, YLR326WD, YLR327C,
	YLR327CD, YLR328W, YLR328WD, YLR329W, YLR329WD, YLR330W, YLR330WD, YLR332W, YLR332WD, YLR333C,
	YLR333CD, YLR335W, YLR335WD, YLR336C, YLR336CD, YLR337C, YLR337CD, YLR338W, YLR338WD, YLR340W,
	YLR340WD, YLR341W, YLR341WD, YLR342W, YLR342WA, YLR342WAD, YLR342WD, YLR343W, YLR343WD, YLR344W,
	YLR344WD, YLR345W, YLR345WD, YLR346C, YLR346CD, YLR347C, YLR347CD, YLR348C, YLR348CD, YLR350W,
	YLR350WD, YLR351C, YLR351CD, YLR352W, YLR352WD, YLR353W, YLR353WD, YLR354C, YLR354CD, YLR355C,
	YLR355CD, YLR356W, YLR356WD, YLR357W, YLR357WD, YLR359W, YLR359WD, YLR360W, YLR360WD, YLR361C,
	YLR361CA, YLR361CAD, YLR361CD, YLR362W, YLR362WD, YLR363C, YLR363CD, YLR363WA, YLR363WAD, YLR364W,
	YLR364WD, YLR367W, YLR367WD, YLR368W, YLR368WD, YLR369W, YLR369WD, YLR370C, YLR370CD, YLR371W,
	YLR371WD, YLR372W, YLR372WD, YLR373C, YLR373CD, YLR374C, YLR374CD, YLR375W, YLR375WD, YLR376C,
	YLR376CD, YLR377C, YLR377CD, YLR378C, YLR378CD, YLR379W, YLR379WD, YLR380W, YLR380WD, YLR381W,
	YLR381WD, YLR382C, YLR382CD, YLR383W, YLR383WD, YLR384C, YLR384CD, YLR385C, YLR385CD, YLR386W,
	YLR386WD, YLR387C, YLR387CD, YLR388W, YLR388WD, YLR389C, YLR389CD, YLR390W, YLR390WA, YLR390WAD,
	YLR390WD, YLR391W, YLR391WA, YLR391WAD, YLR391WD, YLR392C, YLR392CD, YLR393W, YLR393WD, YLR394W,
	YLR394WD, YLR395C, YLR395CD, YLR396C, YLR396CD, YLR397C, YLR397CD, YLR398C, YLR398CD, YLR399C,
	YLR399CD, YLR401C, YLR401CD, YLR402W, YLR402WD, YLR403W, YLR403WD, YLR404W, YLR404WD, YLR405W,
	YLR405WD, YLR406C, YLR406CA, YLR406CAD, YLR406CD, YLR407W, YLR407WD, YLR408C, YLR408CD, YLR409C,
	YLR409CD, YLR410W, YLR410WA, YLR410WAD, YLR410WB, YLR410WBD, YLR410WD, YLR411W, YLR411WD, YLR412CA,
	YLR412CAD, YLR412W, YLR412WD, YLR413W, YLR413WD, YLR414C, YLR414CD, YLR415C, YLR415CD, YLR416C,
	YLR416CD, YLR417W, YLR417WD, YLR418C, YLR418CD, YLR419W, YLR419WD, YLR420W, YLR420WD, YLR421C,
	YLR421CD, YLR422W, YLR422WD, YLR423C, YLR423CD, YLR424W, YLR424WD, YLR425W, YLR425WD, YLR426W,
	YLR426WD, YLR427W, YLR427WD, YLR429W, YLR429WD, YLR430W, YLR430WD, YLR431C, YLR431CD, YLR432W,
	YLR432WD, YLR433C, YLR433CD, YLR434C, YLR434CD, YLR435W, YLR435WD, YLR436C, YLR436CD, YLR437C,
	YLR437CD, YLR438CA, YLR438CAD, YLR438W, YLR438WD, YLR439W, YLR439WD, YLR440C, YLR440CD, YLR441C,
	YLR441CD, YLR442C, YLR442CD, YLR443W, YLR443WD, YLR445W, YLR445WD, YLR446W, YLR446WD, YLR447C,
	YLR447CD, YLR448W, YLR448WD, YLR449W, YLR449WD, YLR450W, YLR450WD, YLR451W, YLR451WD, YLR452C,
	YLR452CD, YLR453C, YLR453CD, YLR454W, YLR454WD, YLR455W, YLR455WD, YLR456W, YLR456WD, YLR457C,
	YLR457CD, YLR459W, YLR459WD, YLR460C, YLR460CD, YLR461W, YLR461WD, YLR462W, YLR462WD, YLR463C,
	YLR463CD, YLR464W, YLR464WD, YLR465C, YLR465CD, YLR466CB, YLR466CBD, YLR466W, YLR466WD, YLR467W,
	YLR467WD, YLRCTY11, YLRCTY11D, YLRCTY22, YLRCTY22D, YLRWTY12*YLRWTY13, YLRWTY12D, YLRWTY13D, YLRWTY21, YLRWTY21D,
	YML001W, YML001WD, YML002W, YML002WD, YML003W, YML003WD, YML004C, YML004CD, YML005W, YML005WD,
	YML006C, YML006CD, YML007CA, YML007CAD, YML007W, YML007WD, YML008C, YML008CD, YML009C, YML009CA,
	YML009CAD, YML009CD, YML010W, YML010WD, YML011C, YML011CD, YML012W, YML012WD, YML013W, YML013WD,
	YML014W, YML014WD, YML015C, YML015CD, YML016C, YML016CD, YML017W, YML017WD, YML018C, YML018CD,
	YML019W, YML019WD, YML020W, YML020WD, YML021C, YML021CD, YML022W, YML022WD, YML023C, YML023CD,
	YML024W, YML024WD, YML025C, YML025CD, YML026C, YML026CD, YML027W, YML027WD, YML028W, YML028WD,
	YML029W, YML029WD, YML030W, YML030WD, YML031W, YML031WD, YML032C, YML032CD, YML033W, YML033WD,
	YML034CA, YML034CAD, YML034W, YML034WD, YML035C, YML035CD, YML036W, YML036WD, YML037C, YML037CD,
	YML038C, YML038CD, YML039W, YML039WD, YML041C, YML041CD, YML042W, YML042WD, YML043C, YML043CD,
	YML045W, YML045WA, YML045WAD, YML045WD, YML046W, YML046WD, YML047C, YML047CD, YML047WA, YML047WAD,
	YML048W, YML048WD, YML049C, YML049CD, YML050W, YML050WD, YML051W, YML051WD, YML052W, YML052WD,
	YML053C, YML053CD, YML054C, YML054CA, YML054CAD, YML054CD, YML055W, YML055WD, YML056C, YML056CD,
	YML057CA, YML057CAD, YML057W, YML057WD, YML058W, YML058WA, YML058WAD, YML058WD, YML059C, YML059CD,
	YML060W, YML060WD, YML061C, YML061CD, YML062C, YML062CD, YML063W, YML063WD, YML064C, YML064CD,
	YML065W, YML065WD, YML066C, YML066CD, YML067C, YML067CD, YML068W, YML068WD, YML069W, YML069WD,
	YML070W, YML070WD, YML071C, YML071CD, YML072C, YML072CD, YML073C, YML073CD, YML074C, YML074CD,
	YML075C, YML075CD, YML076C, YML076CD, YML077W, YML077WD, YML078W, YML078WD, YML079W, YML079WD,
	YML080W, YML080WD, YML081CA, YML081CAD, YML081W, YML081WD, YML082W, YML082WD, YML083C, YML083CD,
	YML084W, YML084WD, YML085C, YML085CD, YML086C, YML086CD, YML087C, YML087CD, YML088W, YML088WD,
	YML090W, YML090WD, YML091C, YML091CD, YML092C, YML092CD, YML093W, YML093WD, YML094W, YML094WD,
	YML095C, YML095CD, YML096W, YML096WD, YML097C, YML097CD, YML098W, YML098WD, YML099C, YML099CD,
	YML100W, YML100WA, YML100WAD, YML100WD, YML101C, YML101CA, YML101CAD, YML101CD, YML102W, YML102WD,
	YML103C, YML103CD, YML104C, YML104CD, YML105C, YML105CD, YML106W, YML106WD, YML107C, YML107CD,
	YML108W, YML108WD, YML109W, YML109WD, YML110C, YML110CD, YML111W, YML111WD, YML112W, YML112WD,
	YML113W, YML113WD, YML114C, YML114CD, YML115C, YML115CD, YML116W, YML116WA, YML116WAD, YML116WD,
	YML117W, YML117WD, YML118W, YML118WD, YML119W, YML119WD, YML120C, YML120CD, YML121W, YML121WD,
	YML122C, YML122CD, YML123C, YML123CD, YML124C, YML124CD, YML125C, YML125CD, YML126C, YML126CD,
	YML127W, YML127WD, YML128C, YML128CD, YML129C, YML129CD, YML130C, YML130CD, YML131W, YML131WD,
	YML132W, YML132WD, YML133C, YML133CD, YMLWTY11*YMLWTY12, YMLWTY11D, YMLWTY12D, YMR001C, YMR001CA, YMR001CAD,
	YMR001CD, YMR002W, YMR002WD, YMR003W, YMR003WD, YMR004W, YMR004WD, YMR005W, YMR005WD, YMR006C,
	YMR006CD, YMR007W, YMR007WD, YMR008C, YMR008CD, YMR009W, YMR009WD, YMR010W, YMR010WD, YMR011W,
	YMR011WD, YMR012W, YMR012WD, YMR013C, YMR013CA, YMR013CAD, YMR013CD, YMR013WA, YMR013WAD, YMR014W,
	YMR014WD, YMR015C, YMR015CD, YMR016C, YMR016CD, YMR017W, YMR017WD, YMR018W, YMR018WD, YMR019W,
	YMR019WD, YMR020W, YMR020WD, YMR021C, YMR021CD, YMR022W, YMR022WD, YMR023C, YMR023CD, YMR024W,
	YMR024WD, YMR025W, YMR025WD, YMR026C, YMR026CD, YMR027W, YMR027WD, YMR028W, YMR028WD, YMR029C,
	YMR029CD, YMR030W, YMR030WA, YMR030WAD, YMR030WD, YMR031C, YMR031CD, YMR032W, YMR032WD, YMR033W,
	YMR033WD, YMR034C, YMR034CD, YMR035W, YMR035WD, YMR036C, YMR036CD, YMR037C, YMR037CD, YMR038C,
	YMR038CD, YMR039C, YMR039CD, YMR040W, YMR040WD, YMR041C, YMR041CD, YMR042W, YMR042WD, YMR043W,
	YMR043WD, YMR044W, YMR044WD, YMR045C, YMR045CD, YMR046C, YMR046CD, YMR046WA, YMR046WAD, YMR047C,
	YMR047CD, YMR048W, YMR048WD, YMR049C, YMR049CD, YMR050C, YMR050CD, YMR051C, YMR051CD, YMR052CA,
	YMR052CAD, YMR052W, YMR052WD, YMR053C, YMR053CD, YMR054W, YMR054WD, YMR055C, YMR055CD, YMR056C,
	YMR056CD, YMR058W, YMR058WD, YMR059W, YMR059WD, YMR060C, YMR060CD, YMR061W, YMR061WD, YMR062C,
	YMR062CD, YMR063W, YMR063WD, YMR064W, YMR064WD, YMR065W, YMR065WD, YMR066W, YMR066WD, YMR067C,
	YMR067CD, YMR068W, YMR068WD, YMR069W, YMR069WD, YMR070W, YMR070WD, YMR071C, YMR071CD, YMR072W,
	YMR072WD, YMR073C, YMR073CD, YMR074C, YMR074CD, YMR075W, YMR075WD, YMR076C, YMR076CD, YMR077C,
	YMR077CD, YMR078C, YMR078CD, YMR079W, YMR079WD, YMR080C, YMR080CD, YMR081C, YMR081CD, YMR083W,
	YMR083WD, YMR084W, YMR084WD, YMR085W, YMR085WD, YMR086CA, YMR086CAD, YMR086W, YMR086WD, YMR087W,
	YMR087WD, YMR088C, YMR088CD, YMR089C, YMR089CD, YMR090W, YMR090WD, YMR091C, YMR091CD, YMR092C,
	YMR092CD, YMR093W, YMR093WD, YMR094W, YMR094WD, YMR095C, YMR095CD, YMR096W, YMR096WD, YMR097C,
	YMR097CD, YMR098C, YMR098CD, YMR099C, YMR099CD, YMR100W, YMR100WD, YMR101C, YMR101CD, YMR102C,
	YMR102CD, YMR103C, YMR103CD, YMR104C, YMR104CD, YMR105C, YMR105CD, YMR105WA, YMR105WAD, YMR106C,
	YMR106CD, YMR107W, YMR107WD, YMR108W, YMR108WD, YMR109W, YMR109WD, YMR110C, YMR110CD, YMR111C,
	YMR111CD, YMR112C, YMR112CD, YMR113W, YMR113WD, YMR114C, YMR114CD, YMR115W, YMR115WD, YMR116C,
	YMR116CD, YMR117C, YMR117CD, YMR118C, YMR118CD, YMR119W, YMR119WA, YMR119WAD, YMR119WD, YMR120C,
	YMR120CD, YMR121C, YMR121CD, YMR122C, YMR122CD, YMR122WA, YMR122WAD, YMR123W, YMR123WD, YMR124W,
	YMR124WD, YMR125W, YMR125WD, YMR126C, YMR126CD, YMR127C, YMR127CD, YMR128W, YMR128WD, YMR129W,
	YMR129WD, YMR130W, YMR130WD, YMR131C, YMR131CD, YMR132C, YMR132CD, YMR133W, YMR133WD, YMR134W,
	YMR134WD, YMR135C, YMR135CD, YMR136W, YMR136WD, YMR137C, YMR137CD, YMR138W, YMR138WD, YMR139W,
	YMR139WD, YMR140W, YMR140WD, YMR141C, YMR141CD, YMR142C, YMR142CD, YMR143W, YMR143WD, YMR144W,
	YMR144WD, YMR145C, YMR145CD, YMR146C, YMR146CD, YMR147W, YMR147WD, YMR148W, YMR148WD, YMR149W,
	YMR149WD, YMR150C, YMR150CD, YMR151W, YMR151WD, YMR152W, YMR152WD, YMR153CA, YMR153CAD, YMR153W,
	YMR153WD, YMR154C, YMR154CD, YMR155W, YMR155WD, YMR156C, YMR156CD, YMR157C, YMR157CD, YMR158CA,
	YMR158CAD, YMR158W, YMR158WD, YMR159C, YMR159CD, YMR160W, YMR160WD, YMR161W, YMR161WD, YMR162C,
	YMR162CD, YMR163C, YMR163CD, YMR164C, YMR164CD, YMR165C, YMR165CD, YMR166C, YMR166CD, YMR167W,
	YMR167WD, YMR168C, YMR168CD, YMR169C, YMR169CD, YMR170C, YMR170CD, YMR171C, YMR171CD, YMR172W,
	YMR172WD, YMR173W, YMR173WA, YMR173WAD, YMR173WD, YMR174C, YMR174CD, YMR175W, YMR175WA, YMR175WAD,
	YMR175WD, YMR176W, YMR176WD, YMR177W, YMR177WD, YMR178W, YMR178WD, YMR179W, YMR179WD, YMR180C,
	YMR180CD, YMR181C, YMR181CD, YMR182C, YMR182CD, YMR182WA, YMR182WAD, YMR183C, YMR183CD, YMR184W,
	YMR184WD, YMR185W, YMR185WD, YMR186W, YMR186WD, YMR187C, YMR187CD, YMR188C, YMR188CD, YMR189W,
	YMR189WD, YMR190C, YMR190CD, YMR191W, YMR191WD, YMR192W, YMR192WD, YMR193CA, YMR193CAD, YMR193W,
	YMR193WD, YMR194CA, YMR194CAD, YMR194CB, YMR194CBD, YMR194W, YMR194WD, YMR195W, YMR195WD, YMR196W,
	YMR196WD, YMR197C, YMR197CD, YMR198W, YMR198WD, YMR199W, YMR199WD, YMR200W, YMR200WD, YMR201C,
	YMR201CD, YMR202W, YMR202WD, YMR203W, YMR203WD, YMR204C, YMR204CD, YMR205C, YMR205CD, YMR206W,
	YMR206WD, YMR207C, YMR207CD, YMR208W, YMR208WD, YMR209C, YMR209CD, YMR210W, YMR210WD, YMR211W,
	YMR211WD, YMR212C, YMR212CD, YMR213W, YMR213WD, YMR214W, YMR214WD, YMR215W, YMR215WD, YMR216C,
	YMR216CD, YMR217W, YMR217WD, YMR218C, YMR218CD, YMR219W, YMR219WD, YMR220W, YMR220WD, YMR221C,
	YMR221CD, YMR222C, YMR222CD, YMR223W, YMR223WD, YMR224C, YMR224CD, YMR225C, YMR225CD, YMR226C,
	YMR226CD, YMR227C, YMR227CD, YMR228W, YMR228WD, YMR229C, YMR229CD, YMR230W, YMR230WA, YMR230WAD,
	YMR230WD, YMR231W, YMR231WD, YMR232W, YMR232WD, YMR233W, YMR233WD, YMR234W, YMR234WD, YMR235C,
	YMR235CD, YMR236W, YMR236WD, YMR237W, YMR237WD, YMR238W, YMR238WD, YMR239C, YMR239CD, YMR240C,
	YMR240CD, YMR241W, YMR241WD, YMR242C, YMR242CD, YMR242WA, YMR242WAD, YMR243C, YMR243CD, YMR244CA,
	YMR244CAD, YMR244W, YMR244WD, YMR245W, YMR245WD, YMR246W, YMR246WD, YMR247C, YMR247CD, YMR247WA,
	YMR247WAD, YMR250W, YMR250WD, YMR251W, YMR251WA, YMR251WAD, YMR251WD, YMR252C, YMR252CD, YMR253C,
	YMR253CD, YMR255W, YMR255WD, YMR256C, YMR256CD, YMR257C, YMR257CD, YMR258C, YMR258CD, YMR259C,
	YMR259CD, YMR260C, YMR260CD, YMR261C, YMR261CD, YMR262W, YMR262WD, YMR263W, YMR263WD, YMR264W,
	YMR264WD, YMR265C, YMR265CD, YMR266W, YMR266WD, YMR267W, YMR267WD, YMR268C, YMR268CD, YMR269W,
	YMR269WD, YMR270C, YMR270CD, YMR271C, YMR271CD, YMR272C, YMR272CD, YMR272WB, YMR272WBD, YMR273C,
	YMR273CD, YMR274C, YMR274CD, YMR275C, YMR275CD, YMR276W, YMR276WD, YMR277W, YMR277WD, YMR278W,
	YMR278WD, YMR279C, YMR279CD, YMR280C, YMR280CD, YMR281W, YMR281WD, YMR282C, YMR282CD, YMR283C,
	YMR283CD, YMR284W, YMR284WD, YMR285C, YMR285CD, YMR286W, YMR286WD, YMR287C, YMR287CD, YMR288W,
	YMR288WD, YMR289W, YMR289WD, YMR290C, YMR290CD, YMR290WA, YMR290WAD, YMR291W, YMR291WD, YMR292W,
	YMR292WD, YMR293C, YMR293CD, YMR294W, YMR294WD, YMR295C, YMR295CD, YMR296C, YMR296CD, YMR297W,
	YMR297WD, YMR298W, YMR298WD, YMR299C, YMR299CD, YMR300C, YMR300CD, YMR301C, YMR301CD, YMR302C,
	YMR302CD, YMR303C, YMR303CD, YMR304CA, YMR304CAD, YMR304W, YMR304WD, YMR305C, YMR305CD, YMR306CA,
	YMR306CAD, YMR306W, YMR306WD, YMR307W, YMR307WD, YMR308C, YMR308CD, YMR309C, YMR309CD, YMR310C,
	YMR310CD, YMR311C, YMR311CD, YMR312W, YMR312WD, YMR313C, YMR313CD, YMR314W, YMR314WD, YMR315W,
	YMR315WA, YMR315WAD, YMR315WD, YMR316CB, YMR316CBD, YMR316W, YMR316WD, YMR317W, YMR317WD, YMR318C,
	YMR318CD, YMR319C, YMR319CD, YMR320W, YMR320WD, YMR321C, YMR321CD, YMR322C, YMR322CD, YMR323W,
	YMR323WD, YMR325W, YMR325WD, YMRCTY13, YMRCTY13D, YNL001W, YNL001WD, YNL002C, YNL002CD, YNL003C,
	YNL003CD, YNL004W, YNL004WD, YNL005C, YNL005CD, YNL006W, YNL006WD, YNL007C, YNL007CD, YNL008C,
	YNL008CD, YNL009W, YNL009WD, YNL010W, YNL010WD, YNL011C, YNL011CD, YNL012W, YNL012WD, YNL014W,
	YNL014WD, YNL015W, YNL015WD, YNL016W, YNL016WD, YNL018C, YNL018CD, YNL019C, YNL019CD, YNL020C,
	YNL020CD, YNL021W, YNL021WD, YNL022C, YNL022CD, YNL023C, YNL023CD, YNL024C, YNL024CA, YNL024CAD,
	YNL024CD, YNL025C, YNL025CD, YNL026W, YNL026WD, YNL027W, YNL027WD, YNL029C, YNL029CD, YNL030W,
	YNL030WD, YNL031C, YNL031CD, YNL032W, YNL032WD, YNL033W, YNL033WD, YNL034W, YNL034WD, YNL035C,
	YNL035CD, YNL036W, YNL036WD, YNL037C, YNL037CD, YNL038W, YNL038WD, YNL039W, YNL039WD, YNL040W,
	YNL040WD, YNL041C, YNL041CD, YNL042W, YNL042WB, YNL042WBD, YNL042WD, YNL043C, YNL043CD, YNL044W,
	YNL044WD, YNL045W, YNL045WD, YNL046W, YNL046WD, YNL047C, YNL047CD, YNL048W, YNL048WD, YNL049C,
	YNL049CD, YNL050C, YNL050CD, YNL051W, YNL051WD, YNL052W, YNL052WD, YNL053W, YNL053WD, YNL054W,
	YNL054WA, YNL054WAD, YNL054WB, YNL054WBD, YNL054WD, YNL055C, YNL055CD, YNL056W, YNL056WD, YNL057W,
	YNL057WD, YNL058C, YNL058CD, YNL059C, YNL059CD, YNL061W, YNL061WD, YNL062C, YNL062CD, YNL063W,
	YNL063WD, YNL064C, YNL064CD, YNL065W, YNL065WD, YNL066W, YNL066WD, YNL067W, YNL067WB, YNL067WBD,
	YNL067WD, YNL068C, YNL068CD, YNL069C, YNL069CD, YNL070W, YNL070WD, YNL071W, YNL071WD, YNL072W,
	YNL072WD, YNL073W, YNL073WD, YNL074C, YNL074CD, YNL075W, YNL075WD, YNL076W, YNL076WD, YNL077W,
	YNL077WD, YNL078W, YNL078WD, YNL079C, YNL079CD, YNL080C, YNL080CD, YNL081C, YNL081CD, YNL082W,
	YNL082WD, YNL083W, YNL083WD, YNL084C, YNL084CD, YNL085W, YNL085WD, YNL086W, YNL086WD, YNL087W,
	YNL087WD, YNL088W, YNL088WD, YNL090W, YNL090WD, YNL091W, YNL091WD, YNL092W, YNL092WD, YNL093W,
	YNL093WD, YNL094W, YNL094WD, YNL095C, YNL095CD, YNL096C, YNL096CD, YNL097C, YNL097CA, YNL097CAD,
	YNL097CB, YNL097CBD, YNL097CD, YNL098C, YNL098CD, YNL099C, YNL099CD, YNL100W, YNL100WD, YNL101W,
	YNL101WD, YNL102W, YNL102WD, YNL103W, YNL103WD, YNL104C, YNL104CD, YNL106C, YNL106CD, YNL107W,
	YNL107WD, YNL108C, YNL108CD, YNL110C, YNL110CD, YNL111C, YNL111CD, YNL112W, YNL112WD, YNL113W,
	YNL113WD, YNL114C, YNL114CD, YNL115C, YNL115CD, YNL116W, YNL116WD, YNL117W, YNL117WD, YNL118C,
	YNL118CD, YNL119W, YNL119WD, YNL121C, YNL121CD, YNL122C, YNL122CD, YNL123W, YNL123WD, YNL124W,
	YNL124WD, YNL125C, YNL125CD, YNL126W, YNL126WD, YNL127W, YNL127WD, YNL128W, YNL128WD, YNL129W,
	YNL129WD, YNL130C, YNL130CA, YNL130CAD, YNL130CD, YNL131W, YNL131WD, YNL132W, YNL132WD, YNL133C,
	YNL133CD, YNL134C, YNL134CD, YNL135C, YNL135CD, YNL136W, YNL136WD, YNL137C, YNL137CD, YNL138W,
	YNL138WA, YNL138WAD, YNL138WD, YNL139C, YNL139CD, YNL140C, YNL140CD, YNL141W, YNL141WD, YNL142W,
	YNL142WD, YNL143C, YNL143CD, YNL144C, YNL144CD, YNL145W, YNL145WD, YNL146CA, YNL146CAD, YNL146W,
	YNL146WD, YNL147W, YNL147WD, YNL148C, YNL148CD, YNL149C, YNL149CD, YNL151C, YNL151CD, YNL152W,
	YNL152WD, YNL153C, YNL153CD, YNL154C, YNL154CD, YNL155W, YNL155WD, YNL156C, YNL156CD, YNL157W,
	YNL157WD, YNL158W, YNL158WD, YNL159C, YNL159CD, YNL160W, YNL160WD, YNL161W, YNL161WD, YNL162W,
	YNL162WA, YNL162WAD, YNL162WD, YNL163C, YNL163CD, YNL164C, YNL164CD, YNL165W, YNL165WD, YNL166C,
	YNL166CD, YNL167C, YNL167CD, YNL168C, YNL168CD, YNL169C, YNL169CD, YNL170W, YNL170WD, YNL172W,
	YNL172WD, YNL173C, YNL173CD, YNL174W, YNL174WD, YNL175C, YNL175CD, YNL176C, YNL176CD, YNL177C,
	YNL177CD, YNL178W, YNL178WD, YNL179C, YNL179CD, YNL180C, YNL180CD, YNL181W, YNL181WD, YNL182C,
	YNL182CD, YNL183C, YNL183CD, YNL184C, YNL184CD, YNL185C, YNL185CD, YNL186W, YNL186WD, YNL187W,
	YNL187WD, YNL188W, YNL188WD, YNL189W, YNL189WD, YNL190W, YNL190WD, YNL191W, YNL191WD, YNL192W,
	YNL192WD, YNL193W, YNL193WD, YNL194C, YNL194CD, YNL195C, YNL195CD, YNL196C, YNL197C, YNL197CD,
	YNL198C, YNL198CD, YNL199C, YNL199CD, YNL200C, YNL200CD, YNL201C, YNL201CD, YNL202W, YNL202WD,
	YNL203C, YNL203CD, YNL204C, YNL204CD, YNL205C, YNL205CD, YNL206C, YNL206CD, YNL207W, YNL207WD,
	YNL208W, YNL208WD, YNL209W, YNL209WD, YNL210W, YNL210WD, YNL211C, YNL211CD, YNL212W, YNL212WD,
	YNL213C, YNL213CD, YNL214W, YNL214WD, YNL215W, YNL215WD, YNL216W, YNL216WD, YNL217W, YNL217WD,
	YNL218W, YNL218WD, YNL219C, YNL219CD, YNL220W, YNL220WD, YNL221C, YNL221CD, YNL222W, YNL222WD,
	YNL223W, YNL223WD, YNL224C, YNL224CD, YNL225C, YNL225CD, YNL227C, YNL227CD, YNL229C, YNL229CD,
	YNL230C, YNL230CD, YNL231C, YNL231CD, YNL232W, YNL232WD, YNL233W, YNL233WD, YNL234W, YNL234WD,
	YNL236W, YNL236WD, YNL237W, YNL237WD, YNL238W, YNL238WD, YNL239W, YNL239WD, YNL240C, YNL240CD,
	YNL241C, YNL241CD, YNL242W, YNL243W, YNL243WD, YNL244C, YNL244CD, YNL245C, YNL245CD, YNL246W,
	YNL246WD, YNL247W, YNL247WD, YNL248C, YNL248CD, YNL249C, YNL249CD, YNL250W, YNL250WD, YNL251C,
	YNL251CD, YNL252C, YNL252CD, YNL253W, YNL253WD, YNL254C, YNL254CD, YNL255C, YNL255CD, YNL256W,
	YNL256WD, YNL257C, YNL257CD, YNL258C, YNL258CD, YNL259C, YNL259CD, YNL260C, YNL260CD, YNL261W,
	YNL261WD, YNL262W, YNL262WD, YNL263C, YNL263CD, YNL264C, YNL264CD, YNL265C, YNL265CD, YNL266W,
	YNL266WD, YNL267W, YNL267WD, YNL268W, YNL268WD, YNL269W, YNL269WD, YNL270C, YNL270CD, YNL271C,
	YNL271CD, YNL272C, YNL272CD, YNL273W, YNL273WD, YNL274C, YNL274CD, YNL275W, YNL275WD, YNL277W,
	YNL277WA, YNL277WAD, YNL277WD, YNL278W, YNL278WD, YNL279W, YNL279WD, YNL280C, YNL280CD, YNL281W,
	YNL281WD, YNL282W, YNL282WD, YNL283C, YNL283CD, YNL284C, YNL284CA, YNL284CAD, YNL284CB, YNL284CBD,
	YNL284CD, YNL285W, YNL285WD, YNL286W, YNL286WD, YNL287W, YNL287WD, YNL288W, YNL288WD, YNL289W,
	YNL289WD, YNL290W, YNL290WD, YNL291C, YNL291CD, YNL292W, YNL292WD, YNL293W, YNL293WD, YNL294C,
	YNL294CD, YNL295W, YNL295WD, YNL297C, YNL297CD, YNL298W, YNL298WD, YNL299W, YNL299WD, YNL300W,
	YNL300WD, YNL301C, YNL301CD, YNL302C, YNL302CD, YNL304W, YNL304WD, YNL305C, YNL305CD, YNL306W,
	YNL306WD, YNL307C, YNL307CD, YNL308C, YNL308CD, YNL309W, YNL309WD, YNL310C, YNL310CD, YNL311C,
	YNL311CD, YNL312W, YNL312WD, YNL313C, YNL313CD, YNL314W, YNL314WD, YNL315C, YNL315CD, YNL316C,
	YNL316CD, YNL317W, YNL317WD, YNL318C, YNL318CD, YNL320W, YNL320WD, YNL321W, YNL321WD, YNL322C,
	YNL322CD, YNL323W, YNL323WD, YNL325C, YNL325CD, YNL326C, YNL326CD, YNL327W, YNL327WD, YNL328C,
	YNL328CD, YNL329C, YNL329CD, YNL330C, YNL330CD, YNL331C, YNL331CD, YNL332W, YNL332WD, YNL333W,
	YNL333WD, YNL334C, YNL334CD, YNL335W, YNL335WD, YNL336W, YNL336WD, YNL337W, YNL337WD, YNL338W,
	YNL338WD, YNL339C, YNL339CD, YNLCTY11, YNLCTY11D, YNLCTY21, YNLCTY21D, YNLWTY12, YNLWTY12D, YNR001C,
	YNR001CD, YNR002C, YNR002CD, YNR003C, YNR003CD, YNR004W, YNR004WD, YNR005C, YNR005CD, YNR006W,
	YNR006WD, YNR007C, YNR007CD, YNR008W, YNR008WD, YNR009W, YNR009WD, YNR010W, YNR010WD, YNR011C,
	YNR011CD, YNR012W, YNR012WD, YNR013C, YNR013CD, YNR014W, YNR014WD, YNR015W, YNR015WD, YNR016C,
	YNR016CD, YNR017W, YNR017WD, YNR018W, YNR018WD, YNR019W, YNR019WD, YNR020C, YNR020CD, YNR021W,
	YNR021WD, YNR022C, YNR022CD, YNR023W, YNR023WD, YNR024W, YNR024WD, YNR026C, YNR026CD, YNR027W,
	YNR027WD, YNR028W, YNR028WD, YNR029C, YNR029CD, YNR030W, YNR030WD, YNR031C, YNR031CD, YNR032CA,
	YNR032CAD, YNR032W, YNR032WD, YNR033W, YNR033WD, YNR034W, YNR034WA, YNR034WAD, YNR034WD, YNR035C,
	YNR035CD, YNR036C, YNR036CD, YNR037C, YNR037CD, YNR038W, YNR038WD, YNR039C, YNR039CD, YNR040W,
	YNR040WD, YNR041C, YNR041CD, YNR043W, YNR043WD, YNR044W, YNR044WD, YNR045W, YNR045WD, YNR046W,
	YNR046WD, YNR047W, YNR047WD, YNR048W, YNR048WD, YNR049C, YNR049CD, YNR050C, YNR050CD, YNR051C,
	YNR051CD, YNR052C, YNR052CD, YNR053C, YNR053CD, YNR054C, YNR054CD, YNR055C, YNR055CD, YNR056C,
	YNR056CD, YNR057C, YNR057CD, YNR058W, YNR058WD, YNR059W, YNR059WD, YNR060W, YNR060WD, YNR061C,
	YNR061CD, YNR062C, YNR062CD, YNR063W, YNR063WD, YNR064C, YNR064CD, YNR065C, YNR065CD, YNR066C,
	YNR066CD, YNR067C, YNR067CD, YNR068C, YNR068CD, YNR069C, YNR069CD, YNR070W, YNR070WD, YNR071C,
	YNR071CD, YNR072W, YNR072WD, YNR073C, YNR073CD, YNR074C, YNR074CD, YNR075CA, YNR075CAD, YNR075W,
	YNR075WD, YNR076W, YNR076WD, YNR077C, YNR077CD, YNR081W, YNR081WD, YOL001W, YOL001WD, YOL002C,
	YOL002CD, YOL003C, YOL003CD, YOL004W, YOL004WD, YOL005C, YOL005CD, YOL006C, YOL006CD, YOL007C,
	YOL007CD, YOL008W, YOL008WD, YOL009C, YOL009CD, YOL010W, YOL010WD, YOL011W, YOL011WD, YOL012C,
	YOL012CD, YOL013C, YOL013CD, YOL013WA, YOL013WAD, YOL014W, YOL014WD, YOL015W, YOL015WD, YOL016C,
	YOL016CD, YOL017W, YOL017WD, YOL018C, YOL018CD, YOL019W, YOL019WA, YOL019WAD, YOL019WD, YOL020W,
	YOL020WD, YOL021C, YOL021CD, YOL022C, YOL022CD, YOL023W, YOL023WD, YOL024W, YOL024WD, YOL025W,
	YOL025WD, YOL026C, YOL026CD, YOL027C, YOL027CD, YOL028C, YOL028CD, YOL029C, YOL029CD, YOL030W,
	YOL030WD, YOL031C, YOL031CD, YOL032W, YOL032WD, YOL033W, YOL033WD, YOL034W, YOL034WD, YOL036W,
	YOL036WD, YOL037C, YOL037CD, YOL038CA, YOL038CAD, YOL038W, YOL038WD, YOL039W, YOL039WD, YOL040C,
	YOL040CD, YOL041C, YOL041CD, YOL042W, YOL042WD, YOL043C, YOL043CD, YOL044W, YOL044WD, YOL045W,
	YOL045WD, YOL046C, YOL046CD, YOL047C, YOL047CD, YOL048C, YOL048CD, YOL049W, YOL049WD, YOL050C,
	YOL050CD, YOL051W, YOL051WD, YOL052C, YOL052CA, YOL052CAD, YOL052CD, YOL053W, YOL053WD, YOL054W,
	YOL054WD, YOL055C, YOL055CD, YOL056W, YOL056WD, YOL057W, YOL057WD, YOL058W, YOL058WD, YOL059W,
	YOL059WD, YOL060C, YOL060CD, YOL061W, YOL061WD, YOL062C, YOL062CD, YOL063C, YOL063CD, YOL064C,
	YOL064CD, YOL065C, YOL065CD, YOL066C, YOL066CD, YOL067C, YOL067CD, YOL068C, YOL068CD, YOL069W,
	YOL069WD, YOL070C, YOL070CD, YOL071W, YOL071WD, YOL072W, YOL072WD, YOL073C, YOL073CD, YOL075C,
	YOL075CD, YOL076W, YOL076WD, YOL077C, YOL077CD, YOL077WA, YOL077WAD, YOL078W, YOL078WD, YOL079W,
	YOL079WD, YOL080C, YOL080CD, YOL081W, YOL081WD, YOL082W, YOL082WD, YOL083W, YOL083WD, YOL084W,
	YOL084WD, YOL086C, YOL086CD, YOL086WA, YOL086WAD, YOL087C, YOL087CD, YOL088C, YOL088CD, YOL089C,
	YOL089CD, YOL090W, YOL090WD, YOL091W, YOL091WD, YOL092W, YOL092WD, YOL093W, YOL093WD, YOL094C,
	YOL094CD, YOL095C, YOL095CD, YOL096C, YOL096CD, YOL097C, YOL097CD, YOL097WA, YOL097WAD, YOL098C,
	YOL098CD, YOL099C, YOL099CD, YOL100W, YOL100WD, YOL101C, YOL101CD, YOL102C, YOL102CD, YOL103W,
	YOL103WA, YOL103WAD, YOL103WB, YOL103WBD, YOL103WD, YOL104C, YOL104CD, YOL105C, YOL105CD, YOL106W,
	YOL106WD, YOL107W, YOL107WD, YOL108C, YOL108CD, YOL109W, YOL109WD, YOL110W, YOL110WD, YOL111C,
	YOL111CD, YOL112W, YOL112WD, YOL113W, YOL113WD, YOL114C, YOL114CD, YOL115W, YOL115WD, YOL116W,
	YOL116WD, YOL117W, YOL117WD, YOL119C, YOL119CD, YOL120C, YOL120CD, YOL121C, YOL121CD, YOL122C,
	YOL122CD, YOL123W, YOL123WD, YOL124C, YOL124CD, YOL125W, YOL125WD, YOL126C, YOL126CD, YOL127W,
	YOL127WD, YOL128C, YOL128CD, YOL129W, YOL129WD, YOL130W, YOL130WD, YOL131W, YOL131WD, YOL132W,
	YOL132WD, YOL133W, YOL133WD, YOL135C, YOL135CD, YOL136C, YOL136CD, YOL137W, YOL137WD, YOL138C,
	YOL138CD, YOL139C, YOL139CD, YOL140W, YOL140WD, YOL141W, YOL141WD, YOL142W, YOL142WD, YOL143C,
	YOL143CD, YOL144W, YOL144WD, YOL145C, YOL145CD, YOL146W, YOL146WD, YOL147C, YOL147CD, YOL148C,
	YOL148CD, YOL149W, YOL149WD, YOL150C, YOL150CD, YOL151W, YOL151WD, YOL152W, YOL152WD, YOL153C,
	YOL153CD, YOL154W, YOL154WD, YOL155C, YOL155CD, YOL155WA, YOL155WAD, YOL156W, YOL156WD, YOL157C,
	YOL157CD, YOL158C, YOL158CD, YOL159C, YOL159CA, YOL159CAD, YOL159CD, YOL160W, YOL160WD, YOL161C,
	YOL161CD, YOL162W, YOL162WD, YOL163W, YOL163WD, YOL164W, YOL164WA, YOL164WAD, YOL164WD, YOL165C,
	YOL165CD, YOL166WA, YOL166WAD, YOLWTY11, YOLWTY11D, YOR001W, YOR001WD, YOR002W, YOR002WD, YOR003W,
	YOR003WD, YOR004W, YOR004WD, YOR005C, YOR005CD, YOR006C, YOR006CD, YOR007C, YOR007CD, YOR008C,
	YOR008CA, YOR008CAD, YOR008CD, YOR008WB, YOR008WBD, YOR009W, YOR009WD, YOR010C, YOR010CD, YOR011W,
	YOR011WA, YOR011WAD, YOR011WD, YOR012W, YOR012WD, YOR014W, YOR014WD, YOR015W, YOR015WD, YOR016C,
	YOR016CD, YOR017W, YOR017WD, YOR018W, YOR018WD, YOR019W, YOR019WD, YOR020C, YOR020CD, YOR020WA,
	YOR020WAD, YOR021C, YOR021CD, YOR022C, YOR022CD, YOR023C, YOR023CD, YOR025W, YOR025WD, YOR026W,
	YOR026WD, YOR027W, YOR027WD, YOR028C, YOR028CD, YOR030W, YOR030WD, YOR031W, YOR031WD, YOR032C,
	YOR032CD, YOR032WA, YOR032WAD, YOR033C, YOR033CD, YOR034C, YOR034CA, YOR034CAD, YOR034CD, YOR035C,
	YOR035CD, YOR036W, YOR036WD, YOR037W, YOR037WD, YOR038C, YOR038CD, YOR039W, YOR039WD, YOR040W,
	YOR040WD, YOR042W, YOR042WD, YOR043W, YOR043WD, YOR044W, YOR044WD, YOR045W, YOR045WD, YOR046C,
	YOR046CD, YOR047C, YOR047CD, YOR048C, YOR048CD, YOR049C, YOR049CD, YOR051C, YOR051CD, YOR052C,
	YOR052CD, YOR053W, YOR053WD, YOR054C, YOR054CD, YOR056C, YOR056CD, YOR057W, YOR057WD, YOR058C,
	YOR058CD, YOR059C, YOR059CD, YOR060C, YOR060CD, YOR061W, YOR061WD, YOR062C, YOR062CD, YOR063W,
	YOR063WD, YOR064C, YOR064CD, YOR065W, YOR065WD, YOR066W, YOR066WD, YOR067C, YOR067CD, YOR068C,
	YOR068CD, YOR069W, YOR069WD, YOR070C, YOR070CD, YOR071C, YOR071CD, YOR072W, YOR072WB, YOR072WBD,
	YOR072WD, YOR073W, YOR073WD, YOR074C, YOR074CD, YOR075W, YOR075WD, YOR076C, YOR076CD, YOR077W,
	YOR077WD, YOR078W, YOR078WD, YOR079C, YOR079CD, YOR080W, YOR080WD, YOR081C, YOR081CD, YOR083W,
	YOR083WD, YOR084W, YOR084WD, YOR085W, YOR085WD, YOR086C, YOR086CD, YOR087W, YOR087WD, YOR088W,
	YOR088WD, YOR089C, YOR089CD, YOR090C, YOR090CD, YOR091W, YOR091WD, YOR092W, YOR092WD, YOR093C,
	YOR093CD, YOR094W, YOR094WD, YOR095C, YOR095CD, YOR096W, YOR096WD, YOR097C, YOR097CD, YOR098C,
	YOR098CD, YOR099W, YOR099WD, YOR100C, YOR100CD, YOR101W, YOR101WD, YOR102W, YOR102WD, YOR103C,
	YOR103CD, YOR104W, YOR104WD, YOR105W, YOR105WD, YOR106W, YOR106WD, YOR107W, YOR107WD, YOR108W,
	YOR108WD, YOR109W, YOR109WD, YOR110W, YOR110WD, YOR111W, YOR111WD, YOR112W, YOR112WD, YOR113W,
	YOR113WD, YOR114W, YOR114WD, YOR115C, YOR115CD, YOR116C, YOR116CD, YOR117W, YOR117WD, YOR118W,
	YOR118WD, YOR119C, YOR119CD, YOR120W, YOR120WD, YOR122C, YOR122CD, YOR123C, YOR123CD, YOR124C,
	YOR124CD, YOR125C, YOR125CD, YOR126C, YOR126CD, YOR127W, YOR127WD, YOR128C, YOR128CD, YOR129C,
	YOR129CD, YOR130C, YOR130CD, YOR131C, YOR131CD, YOR132W, YOR132WD, YOR133W, YOR133WD, YOR134W,
	YOR134WD, YOR136W, YOR136WD, YOR137C, YOR137CD, YOR138C, YOR138CD, YOR140W, YOR140WD, YOR141C,
	YOR141CD, YOR142W, YOR142WA, YOR142WAD, YOR142WB, YOR142WBD, YOR142WD, YOR143C, YOR143CD, YOR144C,
	YOR144CD, YOR145C, YOR145CD, YOR146W, YOR146WD, YOR147W, YOR147WD, YOR148C, YOR148CD, YOR149C,
	YOR149CD, YOR150W, YOR150WD, YOR151C, YOR151CD, YOR152C, YOR152CD, YOR153W, YOR153WD, YOR154W,
	YOR154WD, YOR155C, YOR155CD, YOR156C, YOR156CD, YOR157C, YOR157CD, YOR158W, YOR158WD, YOR159C,
	YOR159CD, YOR160W, YOR160WD, YOR161C, YOR161CC, YOR161CCD, YOR161CD, YOR162C, YOR162CD, YOR163W,
	YOR163WD, YOR164C, YOR164CD, YOR165W, YOR165WD, YOR166C, YOR166CD, YOR167C, YOR167CD, YOR168W,
	YOR168WD, YOR171C, YOR171CD, YOR172W, YOR172WD, YOR173W, YOR173WD, YOR174W, YOR174WD, YOR175C,
	YOR175CD, YOR176W, YOR176WD, YOR177C, YOR177CD, YOR178C, YOR178CD, YOR179C, YOR179CD, YOR180C,
	YOR180CD, YOR181W, YOR181WD, YOR182C, YOR182CD, YOR183W, YOR183WD, YOR184W, YOR184WD, YOR185C,
	YOR185CD, YOR186W, YOR186WD, YOR187W, YOR187WD, YOR188W, YOR188WD, YOR189W, YOR189WD, YOR190W,
	YOR190WD, YOR191W, YOR191WD, YOR192C, YOR192CA, YOR192CAD, YOR192CB, YOR192CBD, YOR192CC, YOR192CCD,
	YOR192CD, YOR193W, YOR193WD, YOR194C, YOR194CD, YOR195W, YOR195WD, YOR196C, YOR196CD, YOR197W,
	YOR197WD, YOR198C, YOR198CD, YOR199W, YOR199WD, YOR201C, YOR201CD, YOR202W, YOR202WD, YOR203W,
	YOR203WD, YOR204W, YOR204WD, YOR205C, YOR205CD, YOR206W, YOR206WD, YOR207C, YOR207CD, YOR208W,
	YOR208WD, YOR209C, YOR209CD, YOR210W, YOR210WD, YOR211C, YOR211CD, YOR212W, YOR212WD, YOR213C,
	YOR213CD, YOR214C, YOR214CD, YOR215C, YOR215CD, YOR216C, YOR216CD, YOR217W, YOR217WD, YOR218C,
	YOR218CD, YOR219C, YOR219CD, YOR220W, YOR220WD, YOR221C, YOR221CD, YOR222W, YOR222WD, YOR223W,
	YOR223WD, YOR224C, YOR224CD, YOR225W, YOR225WD, YOR226C, YOR226CD, YOR227W, YOR227WD, YOR228C,
	YOR228CD, YOR229W, YOR229WD, YOR230W, YOR230WD, YOR231W, YOR231WD, YOR232W, YOR232WD, YOR233W,
	YOR233WD, YOR234C, YOR234CD, YOR235W, YOR235WD, YOR236W, YOR236WD, YOR237W, YOR237WD, YOR238W,
	YOR238WD, YOR239W, YOR239WD, YOR241W, YOR241WD, YOR242C, YOR242CD, YOR243C, YOR243CD, YOR244W,
	YOR244WD, YOR245C, YOR245CD, YOR246C, YOR246CD, YOR247W, YOR247WD, YOR248W, YOR248WD, YOR249C,
	YOR249CD, YOR250C, YOR250CD, YOR251C, YOR251CD, YOR252W, YOR252WD, YOR253W, YOR253WD, YOR254C,
	YOR254CD, YOR255W, YOR255WD, YOR256C, YOR256CD, YOR257W, YOR257WD, YOR258W, YOR258WD, YOR259C,
	YOR259CD, YOR260W, YOR260WD, YOR261C, YOR261CD, YOR262W, YOR262WD, YOR264W, YOR264WD, YOR265W,
	YOR265WD, YOR266W, YOR266WD, YOR267C, YOR267CD, YOR268C, YOR268CD, YOR269W, YOR269WD, YOR270C,
	YOR270CD, YOR271C, YOR271CD, YOR272W, YOR272WD, YOR273C, YOR273CD, YOR274W, YOR274WD, YOR275C,
	YOR275CD, YOR276W, YOR276WD, YOR277C, YOR277CD, YOR278W, YOR278WD, YOR279C, YOR279CD, YOR280C,
	YOR280CD, YOR281C, YOR281CD, YOR282W, YOR282WD, YOR283W, YOR283WD, YOR284W, YOR284WD, YOR285W,
	YOR285WD, YOR286W, YOR286WD, YOR287C, YOR287CD, YOR288C, YOR288CD, YOR289W, YOR289WD, YOR290C,
	YOR290CD, YOR291W, YOR291WD, YOR292C, YOR292CD, YOR293CA, YOR293CAD, YOR293W, YOR293WD, YOR294W,
	YOR294WD, YOR295W, YOR295WD, YOR296W, YOR296WD, YOR297C, YOR297CD, YOR298CA, YOR298CAD, YOR298W,
	YOR298WD, YOR299W, YOR299WD, YOR300W, YOR300WD, YOR301W, YOR301WD, YOR302W, YOR302WD, YOR303W,
	YOR303WD, YOR304CA, YOR304CAD, YOR304W, YOR304WD, YOR305W, YOR305WD, YOR306C, YOR306CD, YOR307C,
	YOR307CD, YOR308C, YOR308CD, YOR309C, YOR309CD, YOR310C, YOR310CD, YOR311C, YOR311CD, YOR312C,
	YOR312CD, YOR313C, YOR313CD, YOR315W, YOR315WD, YOR3165W, YOR3165WD, YOR316C, YOR316CA, YOR316CAD,
	YOR316CD, YOR317W, YOR317WD, YOR318C, YOR318CD, YOR319W, YOR319WD, YOR320C, YOR320CD, YOR321W,
	YOR321WD, YOR322C, YOR322CD, YOR323C, YOR323CD, YOR324C, YOR324CD, YOR326W, YOR326WD, YOR327C,
	YOR327CD, YOR328W, YOR328WD, YOR329C, YOR329CD, YOR330C, YOR330CD, YOR332W, YOR332WD, YOR333C,
	YOR333CD, YOR334W, YOR334WD, YOR335C, YOR335CD, YOR336W, YOR336WD, YOR337W, YOR337WD, YOR338W,
	YOR338WD, YOR339C, YOR339CD, YOR340C, YOR340CD, YOR341W, YOR341WD, YOR342C, YOR342CD, YOR343C,
	YOR343CD, YOR343WA, YOR343WAD, YOR343WB, YOR343WBD, YOR344C, YOR344CD, YOR346W, YOR346WD, YOR347C,
	YOR347CD, YOR348C, YOR348CD, YOR349W, YOR349WD, YOR350C, YOR350CD, YOR351C, YOR351CD, YOR352W,
	YOR352WD, YOR353C, YOR353CD, YOR354C, YOR354CD, YOR355W, YOR355WD, YOR356W, YOR356WD, YOR357C,
	YOR357CD, YOR358W, YOR358WD, YOR359W, YOR359WD, YOR360C, YOR360CD, YOR361C, YOR361CD, YOR362C,
	YOR362CD, YOR363C, YOR363CD, YOR365C, YOR365CD, YOR366W, YOR366WD, YOR367W, YOR367WD, YOR368W,
	YOR368WD, YOR369C, YOR369CD, YOR370C, YOR370CD, YOR371C, YOR371CD, YOR372C, YOR372CD, YOR373W,
	YOR373WD, YOR374W, YOR374WD, YOR375C, YOR375CD, YOR376WA, YOR376WAD, YOR377W, YOR377WD, YOR378W,
	YOR378WD, YOR380W, YOR380WD, YOR381W, YOR381WA, YOR381WAD, YOR381WD, YOR382W, YOR382WD, YOR383C,
	YOR383CD, YOR384W, YOR384WD, YOR385W, YOR385WD, YOR386W, YOR386WD, YOR387C, YOR387CD, YOR388C,
	YOR388CD, YOR389W, YOR389WD, YOR390W, YOR390WD, YOR391C, YOR391CD, YOR393W, YOR393WD, YOR394CA,
	YOR394CAD, YOR394W, YOR394WD, YOR396W, YOR396WD, YORCTY21, YORCTY21D, YORWTY12, YORWTY12D, YORWTY22,
	YORWTY22D, YPL001W, YPL001WD, YPL002C, YPL002CD, YPL003W, YPL003WD, YPL004C, YPL004CD, YPL005W,
	YPL005WD, YPL006W, YPL006WD, YPL007C, YPL007CD, YPL008W, YPL008WD, YPL009C, YPL009CD, YPL010W,
	YPL010WD, YPL011C, YPL011CD, YPL012W, YPL012WD, YPL013C, YPL013CD, YPL014W, YPL014WD, YPL015C,
	YPL015CD, YPL016W, YPL016WD, YPL017C, YPL017CD, YPL018W, YPL018WD, YPL019C, YPL019CD, YPL020C,
	YPL020CD, YPL021W, YPL021WD, YPL022W, YPL022WD, YPL023C, YPL023CD, YPL024W, YPL024WD, YPL025C,
	YPL025CD, YPL026C, YPL026CD, YPL027W, YPL027WD, YPL028W, YPL028WD, YPL029W, YPL029WD, YPL030W,
	YPL030WD, YPL031C, YPL031CD, YPL032C, YPL032CD, YPL033C, YPL033CD, YPL034W, YPL034WD, YPL036W,
	YPL036WD, YPL037C, YPL037CD, YPL038W, YPL038WA, YPL038WAD, YPL038WD, YPL039W, YPL039WD, YPL040C,
	YPL040CD, YPL041C, YPL041CD, YPL042C, YPL042CD, YPL043W, YPL043WD, YPL044C, YPL044CD, YPL045W,
	YPL045WD, YPL046C, YPL046CD, YPL047W, YPL047WD, YPL048W, YPL048WD, YPL049C, YPL049CD, YPL050C,
	YPL050CD, YPL051W, YPL051WD, YPL052W, YPL052WD, YPL053C, YPL053CD, YPL054W, YPL054WD, YPL055C,
	YPL055CD, YPL056C, YPL056CD, YPL057C, YPL057CD, YPL058C, YPL058CD, YPL059W, YPL059WD, YPL060CA,
	YPL060CAD, YPL060W, YPL060WD, YPL061W, YPL061WD, YPL062W, YPL062WD, YPL063W, YPL063WD, YPL064C,
	YPL064CD, YPL065W, YPL065WD, YPL066W, YPL066WD, YPL067C, YPL067CD, YPL068C, YPL068CD, YPL069C,
	YPL069CD, YPL070W, YPL070WD, YPL071C, YPL071CD, YPL072W, YPL072WD, YPL074W, YPL074WD, YPL075W,
	YPL075WD, YPL076W, YPL076WD, YPL077C, YPL077CD, YPL078C, YPL078CD, YPL079W, YPL079WD, YPL081W,
	YPL081WD, YPL082C, YPL082CD, YPL083C, YPL083CD, YPL084W, YPL084WD, YPL085W, YPL085WD, YPL086C,
	YPL086CD, YPL087W, YPL087WD, YPL088W, YPL088WD, YPL089C, YPL089CD, YPL090C, YPL090CD, YPL091W,
	YPL091WD, YPL092W, YPL092WD, YPL093W, YPL093WD, YPL094C, YPL094CD, YPL095C, YPL095CD, YPL096CA,
	YPL096CAD, YPL096W, YPL096WD, YPL097W, YPL097WD, YPL098C, YPL098CD, YPL099C, YPL099CD, YPL100W,
	YPL100WD, YPL101W, YPL101WD, YPL103C, YPL103CD, YPL104W, YPL104WD, YPL105C, YPL105CD, YPL106C,
	YPL106CD, YPL107W, YPL107WD, YPL108W, YPL108WD, YPL109C, YPL109CD, YPL110C, YPL110CD, YPL111W,
	YPL111WD, YPL112C, YPL112CD, YPL113C, YPL113CD, YPL114W, YPL114WD, YPL115C, YPL115CD, YPL116W,
	YPL116WD, YPL117C, YPL117CD, YPL118W, YPL118WD, YPL119C, YPL119CA, YPL119CAD, YPL119CD, YPL120W,
	YPL120WD, YPL121C, YPL121CD, YPL122C, YPL122CD, YPL123C, YPL123CD, YPL124W, YPL124WD, YPL125W,
	YPL125WD, YPL126W, YPL126WD, YPL127C, YPL127CD, YPL128C, YPL128CD, YPL129W, YPL129WD, YPL130W,
	YPL130WD, YPL131W, YPL131WD, YPL132W, YPL132WD, YPL133C, YPL133CD, YPL134C, YPL134CD, YPL135W,
	YPL135WD, YPL137C, YPL137CD, YPL138C, YPL138CD, YPL139C, YPL139CD, YPL140C, YPL140CD, YPL141C,
	YPL141CD, YPL143W, YPL143WD, YPL144W, YPL144WD, YPL145C, YPL145CD, YPL146C, YPL146CD, YPL147W,
	YPL147WD, YPL148C, YPL148CD, YPL149W, YPL149WD, YPL150W, YPL150WD, YPL151C, YPL151CD, YPL152W,
	YPL152WA, YPL152WAD, YPL152WD, YPL153C, YPL153CD, YPL154C, YPL154CD, YPL155C, YPL155CD, YPL156C,
	YPL156CD, YPL157W, YPL157WD, YPL158C, YPL158CD, YPL159C, YPL159CD, YPL160W, YPL160WD, YPL161C,
	YPL161CD, YPL162C, YPL162CD, YPL163C, YPL163CD, YPL164C, YPL164CD, YPL165C, YPL165CD, YPL166W,
	YPL166WD, YPL167C, YPL167CD, YPL168W, YPL168WD, YPL169C, YPL169CD, YPL170W, YPL170WD, YPL171C,
	YPL171CD, YPL172C, YPL172CD, YPL173W, YPL173WD, YPL174C, YPL174CD, YPL175W, YPL175WD, YPL176C,
	YPL176CD, YPL177C, YPL177CD, YPL178W, YPL178WD, YPL179W, YPL179WD, YPL180W, YPL180WD, YPL181W,
	YPL181WD, YPL183C, YPL183CD, YPL183WA, YPL183WAD, YPL184C, YPL184CD, YPL185W, YPL185WD, YPL186C,
	YPL186CD, YPL187W, YPL187WD, YPL188W, YPL188WD, YPL189CA, YPL189CAD, YPL189W, YPL189WD, YPL190C,
	YPL190CD, YPL191C, YPL191CD, YPL192C, YPL192CD, YPL193W, YPL193WD, YPL194W, YPL194WD, YPL195W,
	YPL195WD, YPL196W, YPL196WD, YPL198W, YPL198WD, YPL199C, YPL199CD, YPL200W, YPL200WD, YPL201C,
	YPL201CD, YPL202C, YPL202CD, YPL203W, YPL203WD, YPL204W, YPL204WD, YPL205C, YPL205CD, YPL206C,
	YPL206CD, YPL207W, YPL207WD, YPL208W, YPL208WD, YPL209C, YPL209CD, YPL210C, YPL210CD, YPL211W,
	YPL211WD, YPL212C, YPL212CD, YPL213W, YPL213WD, YPL214C, YPL214CD, YPL215W, YPL215WD, YPL216W,
	YPL216WD, YPL217C, YPL217CD, YPL218W, YPL218WD, YPL219W, YPL219WD, YPL220W, YPL220WD, YPL221W,
	YPL221WD, YPL222W, YPL222WD, YPL223C, YPL223CD, YPL224C, YPL224CD, YPL225W, YPL225WD, YPL226W,
	YPL226WD, YPL227C, YPL227CD, YPL228W, YPL228WD, YPL229W, YPL229WD, YPL230W, YPL230WD, YPL231W,
	YPL231WD, YPL232W, YPL232WD, YPL233W, YPL233WD, YPL234C, YPL234CD, YPL235W, YPL235WD, YPL236C,
	YPL236CD, YPL237W, YPL237WD, YPL238C, YPL238CD, YPL239W, YPL239WD, YPL240C, YPL240CD, YPL241C,
	YPL241CD, YPL242C, YPL242CD, YPL243W, YPL243WD, YPL244C, YPL244CD, YPL245W, YPL245WD, YPL246C,
	YPL246CD, YPL247C, YPL247CD, YPL248C, YPL248CD, YPL249C, YPL249CA, YPL249CAD, YPL249CD, YPL250C,
	YPL250CD, YPL251W, YPL251WD, YPL252C, YPL252CD, YPL253C, YPL253CD, YPL254W, YPL254WD, YPL255W,
	YPL255WD, YPL256C, YPL256CD, YPL257W, YPL257WA, YPL257WAD, YPL257WB, YPL257WBD, YPL257WD, YPL258C,
	YPL258CD, YPL259C, YPL259CD, YPL260W, YPL260WD, YPL262W, YPL262WD, YPL263C, YPL263CD, YPL264C,
	YPL264CD, YPL265W, YPL265WD, YPL266W, YPL266WD, YPL267W, YPL267WD, YPL268W, YPL268WD, YPL269W,
	YPL269WD, YPL270W, YPL270WD, YPL271W, YPL271WD, YPL272C, YPL272CD, YPL273W, YPL273WD, YPL274W,
	YPL274WD, YPL275W, YPL275WD, YPL276W, YPL276WD, YPL277C, YPL277CD, YPL278C, YPL278CD, YPL279C,
	YPL279CD, YPL280W, YPL280WD, YPL281C, YPL281CD, YPL282C, YPL282CD, YPL283C, YPL283CD, YPLCTY41,
	YPLCTY41D, YPLWTY11, YPLWTY11D, YPR001W, YPR001WD, YPR002CA, YPR002CAD, YPR002W, YPR002WD, YPR003C,
	YPR003CD, YPR004C, YPR004CD, YPR005C, YPR005CD, YPR006C, YPR006CD, YPR007C, YPR007CD, YPR008W,
	YPR008WD, YPR009W, YPR009WD, YPR010C, YPR010CA, YPR010CD, YPR011C, YPR011CD, YPR013C, YPR013CD,
	YPR015C, YPR015CD, YPR016C, YPR016CD, YPR017C, YPR017CD, YPR018W, YPR018WD, YPR019W, YPR019WD,
	YPR020W, YPR020WD, YPR021C, YPR021CD, YPR022C, YPR022CD, YPR023C, YPR023CD, YPR024W, YPR024WD,
	YPR025C, YPR025CD, YPR026W, YPR026WD, YPR027C, YPR027CD, YPR028W, YPR028WD, YPR029C, YPR029CD,
	YPR030W, YPR030WD, YPR031W, YPR031WD, YPR032W, YPR032WD, YPR033C, YPR033CD, YPR034W, YPR034WD,
	YPR035W, YPR035WD, YPR036W, YPR036WA, YPR036WAD, YPR036WD, YPR037C, YPR037CD, YPR040W, YPR040WD,
	YPR041W, YPR041WD, YPR042C, YPR042CD, YPR043W, YPR043WD, YPR045C, YPR045CD, YPR046W, YPR046WD,
	YPR047W, YPR047WD, YPR048W, YPR048WD, YPR049C, YPR049CD, YPR051W, YPR051WD, YPR052C, YPR052CD,
	YPR053C, YPR053CD, YPR054W, YPR054WD, YPR055W, YPR055WD, YPR056W, YPR056WD, YPR057W, YPR057WD,
	YPR058W, YPR058WD, YPR059C, YPR059CD, YPR060C, YPR060CD, YPR061C, YPR061CD, YPR062W, YPR062WD,
	YPR063C, YPR063CD, YPR065W, YPR065WD, YPR066W, YPR066WD, YPR067W, YPR067WD, YPR068C, YPR068CD,
	YPR069C, YPR069CD, YPR070W, YPR070WD, YPR071W, YPR071WD, YPR072W, YPR072WD, YPR073C, YPR073CD,
	YPR074C, YPR074CD, YPR075C, YPR075CD, YPR078C, YPR078CD, YPR079W, YPR079WD, YPR080W, YPR080WD,
	YPR081C, YPR081CD, YPR082C, YPR082CD, YPR083W, YPR083WD, YPR084W, YPR084WD, YPR085C, YPR085CD,
	YPR086W, YPR086WD, YPR088C, YPR088CD, YPR089W, YPR089WD, YPR091C, YPR091CD, YPR093C, YPR093CD,
	YPR094W, YPR094WD, YPR095C, YPR095CD, YPR097W, YPR097WD, YPR098C, YPR098CD, YPR099C, YPR099CD,
	YPR100W, YPR100WD, YPR101W, YPR101WD, YPR102C, YPR102CD, YPR103W, YPR103WD, YPR104C, YPR104CD,
	YPR105C, YPR105CD, YPR106W, YPR106WD, YPR107C, YPR107CD, YPR108W, YPR108WA, YPR108WAD, YPR108WD,
	YPR109W, YPR109WD, YPR110C, YPR110CD, YPR111W, YPR111WD, YPR112C, YPR112CD, YPR113W, YPR113WD,
	YPR114W, YPR114WD, YPR115W, YPR115WD, YPR116W, YPR116WD, YPR117W, YPR117WD, YPR118W, YPR118WD,
	YPR119W, YPR119WD, YPR120C, YPR120CD, YPR121W, YPR121WD, YPR122W, YPR122WD, YPR123C, YPR123CD,
	YPR124W, YPR124WD, YPR125W, YPR125WD, YPR126C, YPR126CD, YPR127W, YPR127WD, YPR128C, YPR128CD,
	YPR129W, YPR129WD, YPR130C, YPR130CD, YPR131C, YPR131CD, YPR132W, YPR132WD, YPR133C, YPR133CD,
	YPR133WA, YPR133WAD, YPR134W, YPR134WD, YPR135W, YPR135WD, YPR137CA, YPR137CB, YPR137CBD, YPR137W,
	YPR137WD, YPR138C, YPR138CD, YPR139C, YPR139CD, YPR140W, YPR140WD, YPR141C, YPR141CD, YPR142C,
	YPR142CD, YPR143W, YPR143WD, YPR144C, YPR144CD, YPR145CA, YPR145CAD, YPR145W, YPR145WD, YPR147C,
	YPR147CD, YPR148C, YPR148CD, YPR149W, YPR149WD, YPR151C, YPR151CD, YPR152C, YPR152CD, YPR153W,
	YPR153WD, YPR154W, YPR154WD, YPR155C, YPR155CD, YPR156C, YPR156CD, YPR157W, YPR157WD, YPR158CC,
	YPR158CCD, YPR158CD, YPR158CDD, YPR158W, YPR158WA, YPR158WAD, YPR158WB, YPR158WBD, YPR158WD, YPR159CA,
	YPR159CAD, YPR159W, YPR159WD, YPR160W, YPR160WD, YPR161C, YPR161CD, YPR162C, YPR162CD, YPR163C,
	YPR163CD, YPR164W, YPR164WD, YPR165W, YPR165WD, YPR166C, YPR166CD, YPR167C, YPR167CD, YPR168W,
	YPR168WD, YPR169W, YPR169WD, YPR171W, YPR171WD, YPR172W, YPR172WD, YPR173C, YPR173CD, YPR174C,
	YPR174CD, YPR175W, YPR175WD, YPR176C, YPR176CD, YPR178W, YPR178WD, YPR179C, YPR179CD, YPR180W,
	YPR180WD, YPR181C, YPR181CD, YPR182W, YPR182WD, YPR183W, YPR183WD, YPR184W, YPR184WD, YPR185W,
	YPR185WD, YPR186C, YPR186CD, YPR187W, YPR187WD, YPR188C, YPR188CD, YPR189W, YPR189WD, YPR190C,
	YPR190CD, YPR191W, YPR191WD, YPR192W, YPR192WD, YPR193C, YPR193CD, YPR194C, YPR194CD, YPR195C,
	YPR195CD, YPR196W, YPR196WD, YPR198W, YPR198WD, YPR199C, YPR199CD, YPR200C, YPR200CD, YPR201W,
	YPR201WD, YPR202W, YPR202WD, YPR203W, YPR203WD, YPR204W, YPR204WD, YPRCTY12, YPRCTY12D, YPRCTY14,
	YPRCTY14D, YPRWTY13, YPRWTY13D /;
Set up(node)	up, hit and weak (608)
	/ YAL003WD, YAL008WD, YAL037WD, YAL046CD, YAL053W,
	YAL059WD, YAR003WD, YAR014C, YBL005W, YBL009WD,
	YBL013WD, YBL037W, YBL049WD, YBL051C, YBL087C,
	YBL087CD, YBR010W, YBR014CD, YBR015CD, YBR026CD,
	YBR034C, YBR034CD, YBR035C, YBR035CD, YBR053CD,
	YBR065CD, YBR093CD, YBR101CD, YBR105CD, YBR145WD,
	YBR149WD, YBR151WD, YBR183WD, YBR191WD, YBR201WD,
	YBR224WD, YBR225W, YBR229CD, YBR238CD, YBR261CD,
	YBR273C, YBR273CD, YBR287WD, YCL011C, YCL024W,
	YCL025CD, YCL027W, YCL027WD, YCL040WD, YCR008W,
	YCR008WD, YCR023CD, YCR031CD, YCR089WD, YCR090CD,
	YCR093W, YCR093WD, YDL002C, YDL027CD, YDL031WD,
	YDL035CD, YDL054CD, YDL082WD, YDL085WD, YDL095WD,
	YDL121C, YDL121CD, YDL123WD, YDL125C, YDL127W,
	YDL127WD, YDL128WD, YDL131WD, YDL142CD, YDL150W,
	YDL150WD, YDL165W, YDL165WD, YDL170WD, YDL179W,
	YDL199CD, YDL200CD, YDL206WD, YDL223CD, YDL230W,
	YDL230WD, YDL231CD, YDL235C, YDL239CD, YDL240WD,
	YDL241WD, YDR032CD, YDR046CD, YDR059CD, YDR091CD,
	YDR093WD, YDR097CD, YDR102CD, YDR128W, YDR133CD,
	YDR134CD, YDR143CD, YDR152WD, YDR184CD, YDR213WD,
	YDR219C, YDR222WD, YDR234WD, YDR256CD, YDR294CD,
	YDR318W, YDR326C, YDR348C, YDR356W, YDR371W,
	YDR391CD, YDR419WD, YDR421WD, YDR424CD, YDR435CD,
	YDR461WD, YDR465CD, YDR479CD, YDR490C, YDR490CD,
	YDR509WD, YDR535CD, YEL003WD, YEL016CD, YEL023CD,
	YER002WD, YER020W, YER049WD, YER056CD, YER057CD,
	YER073WD, YER079W, YER079WD, YER080WD, YER082CD,
	YER088CD, YER092WD, YER119CAD, YER132C, YER132CD,
	YER142CD, YER175CD, YER177W, YER177WD, YFL013C,
	YFL013CD, YFL027CD, YFR012WD, YFR024CA, YFR031CAD,
	YFR040WD, YFR045WD, YFR049WD, YFR055WD, YGL005CD,
	YGL006WD, YGL014W, YGL016W, YGL023C, YGL023CD,
	YGL028CD, YGL043W, YGL047WD, YGL054CD, YGL056CD,
	YGL057CD, YGL078CD, YGL136CD, YGL140CD, YGL141WD,
	YGL150CD, YGL180W, YGL180WD, YGL181W, YGL197W,
	YGL197WD, YGL198WD, YGL209W, YGL215WD, YGL229CD,
	YGL248WD, YGL258WD, YGR001C, YGR011WD, YGR027CD,
	YGR060WD, YGR076CD, YGR078CD, YGR110WD, YGR117CD,
	YGR120CD, YGR128C, YGR128CD, YGR129WD, YGR144WD,
	YGR151CD, YGR163WD, YGR175CD, YGR188CD, YGR194CD,
	YGR195WD, YGR204WD, YGR212WD, YGR217W, YGR218W,
	YGR218WD, YGR230WD, YGR236CD, YGR244CD, YGR247WD,
	YGR266WD, YGR283CD, YGR285C, YHL002WD, YHL008C,
	YHL008CD, YHL024W, YHL024WD, YHL030WD, YHL034C,
	YHL039WD, YHR020WD, YHR043CD, YHR094CD, YHR110WD,
	YHR116WD, YHR121W, YHR121WD, YHR138CD, YHR143WD,
	YHR152WD, YHR157WD, YHR161CD, YHR167WD, YHR171WD,
	YHR186C, YHR198CD, YIL007CD, YIL038C, YIL038CD,
	YIL062CD, YIL090WD, YIL112W, YIL140W, YIL155CD,
	YIL173WD, YIR004W, YJL010CD, YJL012CD, YJL013CD,
	YJL016WD, YJL042WD, YJL062WD, YJL079CD, YJL081C,
	YJL081CD, YJL082WD, YJL100WD, YJL103CD, YJL105WD,
	YJL106W, YJL106WD, YJL108CD, YJL122WD, YJL131CD,
	YJL134W, YJL134WD, YJL190CD, YJR003CD, YJR005WD,
	YJR021CD, YJR060W, YJR060WD, YJR065C, YJR065CD,
	YJR066W, YJR066WD, YJR072CD, YJR082C, YJR082CD,
	YJR091CD, YJR094WAD, YJR095WD, YJR123W, YJR123WD,
	YJR147WD, YJR153WD, YJR154WD, YKL001CD, YKL021CD,
	YKL027WD, YKL029CD, YKL034WD, YKL038W, YKL047WD,
	YKL053CAD, YKL072WD, YKL079W, YKL081W, YKL081WD,
	YKL085WD, YKL087CD, YKL091CD, YKL096WAD, YKL100CD,
	YKL116C, YKL123WD, YKL129C, YKL129CD, YKL137WD,
	YKL148CD, YKL159C, YKL161C, YKL163WD, YKL166C,
	YKL166CD, YKL171W, YKL171WD, YKL187C, YKL187CD,
	YKL192CD, YKL216WD, YKL218CD, YKR009C, YKR011CD,
	YKR013WD, YKR017CD, YKR018CD, YKR027W, YKR027WD,
	YKR045CD, YKR069WD, YKR074WD, YKR091WD, YKR096WD,
	YKR098CD, YKR100CD, YLL004W, YLL015WD, YLL018CD,
	YLL020CD, YLL021W, YLL021WD, YLL051CD, YLL062CD,
	YLR011W, YLR011WD, YLR015WD, YLR021WD, YLR031WD,
	YLR037CD, YLR071C, YLR073CD, YLR078CD, YLR080WD,
	YLR083CD, YLR086W, YLR086WD, YLR088WD, YLR093CD,
	YLR095CD, YLR099CD, YLR103C, YLR103CD, YLR108CD,
	YLR116W, YLR130C, YLR177WD, YLR183C, YLR183CD,
	YLR206W, YLR209CD, YLR264WD, YLR271WD, YLR294CD,
	YLR300WD, YLR310C, YLR310CD, YLR324WD, YLR327CD,
	YLR328WD, YLR341WD, YLR384CD, YLR394WD, YLR402WD,
	YLR412WD, YLR443WD, YML015CD, YML034WD, YML056CD,
	YML057W, YML057WD, YML060WD, YML105CD, YML131WD,
	YMR016C, YMR016CD, YMR023CD, YMR025WD, YMR029C,
	YMR029CD, YMR030WD, YMR031CD, YMR035WD, YMR036C,
	YMR036CD, YMR042W, YMR042WD, YMR053C, YMR090WD,
	YMR092CD, YMR101CD, YMR102CD, YMR104CD, YMR107WD,
	YMR114CD, YMR115WD, YMR120CD, YMR124W, YMR124WD,
	YMR137CD, YMR147WD, YMR160WD, YMR162C, YMR162CD,
	YMR168C, YMR170CD, YMR173WAD, YMR173WD, YMR174CD,
	YMR176WD, YMR182C, YMR186W, YMR194WD, YMR197CD,
	YMR207CD, YMR209CD, YMR232W, YMR232WD, YMR235C,
	YMR235CD, YMR250WD, YMR261C, YMR261CD, YMR269WD,
	YMR270C, YMR299CD, YMR312WD, YMR320WD, YNL010WD,
	YNL011CD, YNL016W, YNL016WD, YNL024CD, YNL025C,
	YNL049CD, YNL053W, YNL053WD, YNL078W, YNL078WD,
	YNL104C, YNL118C, YNL122CD, YNL144CD, YNL160WD,
	YNL179CD, YNL217WD, YNL254C, YNL255C, YNL255CD,
	YNL274CD, YNL286WD, YNL305CD, YNL326CD, YNR012WD,
	YNR014WD, YNR038WD, YNR073CD, YOL010WD, YOL011WD,
	YOL019WD, YOL022CD, YOL027CD, YOL029CD, YOL041C,
	YOL041CD, YOL061W, YOL064CD, YOL067C, YOL067CD,
	YOL077CD, YOL105CD, YOL114CD, YOL117W, YOL117WD,
	YOL119CD, YOL124CD, YOL151WD, YOR015WD, YOR022CD,
	YOR027W, YOR042W, YOR049CD, YOR056CD, YOR061W,
	YOR061WD, YOR081CD, YOR084WD, YOR085WD, YOR094W,
	YOR099WD, YOR101WD, YOR103CD, YOR108WD, YOR115CD,
	YOR127WD, YOR134WD, YOR154WD, YOR171C, YOR173WD,
	YOR174W, YOR185C, YOR185CD, YOR190WD, YOR191W,
	YOR208W, YOR208WD, YOR229WD, YOR242CD, YOR245CD,
	YOR246CD, YOR255WD, YOR257W, YOR276WD, YOR285WD,
	YOR291WD, YOR303WD, YOR306CD, YOR313CD, YOR315WD,
	YOR329CD, YOR351C, YOR355WD, YOR357C, YOR358WD,
	YOR375CD, YOR380WD, YOR386WD, YPL004CD, YPL006WD,
	YPL023CD, YPL030WD, YPL032C, YPL032CD, YPL042C,
	YPL053CD, YPL054WD, YPL058CD, YPL062WD, YPL074WD,
	YPL087WD, YPL088WD, YPL089C, YPL112C, YPL112CD,
	YPL140C, YPL150W, YPL150WD, YPL179WD, YPL186CD,
	YPL198WD, YPL199CD, YPL201C, YPL212CD, YPL219WD,
	YPL220WD, YPL222WD, YPL224CD, YPL230WD, YPL240C,
	YPL240CD, YPL248C, YPL255W, YPL255WD, YPL264CD,
	YPL274W, YPR018W, YPR018WD, YPR022C, YPR048WD,
	YPR049CD, YPR065WD, YPR079WD, YPR085CD, YPR129W,
	YPR138CD, YPR149WD, YPR166CD, YPR167CD, YPR168W,
	YPR172WD, YPR192WD, YPR200CD /;
Set down(node)	down, hit and weak (574)
	/ YAL011W, YAL011WD, YAL025CD, YAL027WD, YAL055WD,
	YAL056W, YAL056WD, YAR015W, YBL011W, YBL011WD,
	YBL019WD, YBL022CD, YBL024WD, YBL031W, YBL042C,
	YBL042CD, YBL064CD, YBL067CD, YBL080CD, YBR006WD,
	YBR007CD, YBR058CD, YBR071WD, YBR073WD, YBR092CD,
	YBR099CD, YBR103W, YBR107CD, YBR108WD, YBR125CD,
	YBR128CD, YBR130C, YBR131WD, YBR140C, YBR165WD,
	YBR170C, YBR179C, YBR179CD, YBR231C, YBR234C,
	YBR234CD, YBR235WD, YBR264CD, YBR291CD, YBR298CD,
	YCL005W, YCL030CD, YCL032W, YCL032WD, YCL036WD,
	YCL055WD, YCL061C, YCR019WD, YCR033W, YCR034WD,
	YCR035C, YCR035CD, YCR048W, YCR048WD, YCR061WD,
	YCR079WD, YCR087CAD, YDL007W, YDL020C, YDL020CD,
	YDL021WD, YDL037CD, YDL073WD, YDL076C, YDL089W,
	YDL089WD, YDL097C, YDL146WD, YDL173W, YDL192W,
	YDL192WD, YDL203CD, YDL204WD, YDL226C, YDL229W,
	YDL229WD, YDR005C, YDR005CD, YDR011WD, YDR045C,
	YDR045CD, YDR057WD, YDR072CD, YDR075W, YDR075WD,
	YDR076W, YDR076WD, YDR120CD, YDR148CD, YDR150WD,
	YDR172W, YDR172WD, YDR188W, YDR204WD, YDR217CD,
	YDR258CD, YDR280WD, YDR330W, YDR330WD, YDR334W,
	YDR385W, YDR392W, YDR392WD, YDR395WD, YDR422C,
	YDR439W, YDR451CD, YDR453CD, YDR457WD, YDR481CD,
	YDR486C, YDR486CD, YDR495CD, YDR500CD, YDR502CD,
	YDR516CD, YDR518WD, YDR536WD, YDR539WD, YEL012W,
	YEL012WD, YEL037C, YEL043W, YEL062W, YEL067CD,
	YER039CD, YER060WD, YER063W, YER063WD, YER064C,
	YER072W, YER072WD, YER089C, YER110C, YER110CD,
	YER111C, YER111CD, YER129W, YER129WD, YER151C,
	YER162CD, YER164WD, YFL014WD, YFL033C, YFL033CD,
	YFR004W, YFR004WD, YFR010W, YGL020CD, YGL035C,
	YGL045W, YGL048C, YGL059WD, YGL066W, YGL068WD,
	YGL087CD, YGL117WD, YGL147CD, YGL153WD, YGL194C,
	YGL194CD, YGL200C, YGL200CD, YGL250WD, YGL253W,
	YGL253WD, YGR026WD, YGR044CD, YGR052W, YGR052WD,
	YGR056W, YGR080WD, YGR081CD, YGR088WD, YGR109CD,
	YGR118W, YGR118WD, YGR122WD, YGR134WD, YGR146CD,
	YGR152C, YGR152CD, YGR168CD, YGR174CD, YGR184C,
	YGR184CD, YGR187CD, YGR255CD, YGR261CD, YGR271WD,
	YGR289CD, YHL015W, YHL015WD, YHL023C, YHL027W,
	YHL027WD, YHL032CD, YHL033C, YHL033CD, YHL044WD,
	YHR001WAD, YHR004CD, YHR006WD, YHR012WD, YHR049WD,
	YHR069CD, YHR082C, YHR082CD, YHR087W, YHR087WD,
	YHR103W, YHR103WD, YHR104W, YHR104WD, YHR107C,
	YHR107CD, YHR114WD, YHR134WD, YHR135C, YHR135CD,
	YHR143WA, YHR202WD, YHR206W, YHR206WD, YIL010WD,
	YIL011WD, YIL015WD, YIL017CD, YIL028WD, YIL036W,
	YIL036WD, YIL041W, YIL041WD, YIL045WD, YIL050WD,
	YIL053W, YIL053WD, YIL064WD, YIL065C, YIL067CD,
	YIL077C, YIL083CD, YIL087CD, YIL098CD, YIL107C,
	YIL107CD, YIL124WD, YIL148W, YIL148WD, YIL153W,
	YIL156W, YIL156WD, YIL158WD, YIL159W, YIL159WD,
	YIL160C, YIL162WD, YIR001C, YIR002CD, YIR037W,
	YJL001W, YJL001WD, YJL008C, YJL020C, YJL020CD,
	YJL036W, YJL036WD, YJL080C, YJL080CD, YJL084C,
	YJL110C, YJL128C, YJL128CD, YJL148WD, YJL153CD,
	YJL154C, YJL154CD, YJL155C, YJL155CD, YJL157C,
	YJL157CD, YJL162CD, YJL164C, YJL164CD, YJL166WD,
	YJL187C, YJL187CD, YJL197WD, YJL218W, YJR017C,
	YJR039WD, YJR043C, YJR043CD, YJR044CD, YJR059W,
	YJR059WD, YJR074W, YJR074WD, YJR078WD, YJR094C,
	YJR094CD, YJR110W, YJR117WD, YJR124CD, YJR129C,
	YJR134C, YJR134CD, YJR142WD, YKL018W, YKL024CD,
	YKL041WD, YKL058W, YKL084WD, YKL101W, YKL101WD,
	YKL121W, YKL121WD, YKL132CD, YKL151CD, YKL152C,
	YKL152CD, YKL180W, YKL180WD, YKL183WD, YKL185W,
	YKL186C, YKL186CD, YKL213C, YKR006CD, YKR035WAD,
	YKR052CD, YKR058W, YKR058WD, YKR066CD, YKR067WD,
	YKR094C, YKR094CD, YLL008W, YLL008WD, YLL012WD,
	YLL039C, YLL039CD, YLR006C, YLR006CD, YLR025W,
	YLR025WD, YLR034CD, YLR035CD, YLR044CD, YLR046CD,
	YLR055C, YLR055CD, YLR060W, YLR060WD, YLR085CD,
	YLR087CD, YLR094CD, YLR109WD, YLR113W, YLR113WD,
	YLR121CD, YLR128WD, YLR136CD, YLR138W, YLR138WD,
	YLR150W, YLR150WD, YLR190WD, YLR214WD, YLR216C,
	YLR221CD, YLR229C, YLR229CD, YLR248W, YLR248WD,
	YLR250WD, YLR252WD, YLR257W, YLR257WD, YLR262CAD,
	YLR266CD, YLR290CD, YLR330W, YLR330WD, YLR335W,
	YLR335WD, YLR353W, YLR389CD, YLR407WD, YLR409C,
	YLR409CD, YLR414CD, YLR417W, YLR417WD, YLR421C,
	YLR421CD, YLR441CD, YLR460CD, YML003WD, YML007W,
	YML017W, YML028W, YML035C, YML035CD, YML042WD,
	YML048W, YML075CD, YML076CD, YML077W, YML103C,
	YML110CD, YML113WD, YML117W, YML117WD, YML119WD,
	YMR015CD, YMR034CD, YMR037C, YMR037CD, YMR039C,
	YMR039CD, YMR056CD, YMR067CD, YMR070WD, YMR074C,
	YMR083WD, YMR095CD, YMR098CD, YMR106CD, YMR109W,
	YMR138W, YMR144WD, YMR152WD, YMR158WD, YMR195WD,
	YMR201C, YMR223WD, YMR243CD, YMR258CD, YMR263W,
	YMR263WD, YMR264WD, YMR273C, YMR273CD, YMR275C,
	YMR276W, YMR276WD, YMR284WD, YMR316CBD, YMR316WD,
	YNL001W, YNL006W, YNL006WD, YNL022CD, YNL023CD,
	YNL068C, YNL068CD, YNL084C, YNL086WD, YNL092WD,
	YNL097C, YNL097CD, YNL098CD, YNL107W, YNL107WD,
	YNL108CD, YNL111CD, YNL123WD, YNL154C, YNL154CD,
	YNL183C, YNL195CD, YNL197C, YNL201C, YNL201CD,
	YNL229C, YNL237WD, YNL248CD, YNL266WD, YNL268W,
	YNL268WD, YNL273W, YNL289WD, YNL307C, YNL328CD,
	YNR001CD, YNR006W, YNR006WD, YNR007CD, YNR031C,
	YNR034WD, YNR051C, YOL034W, YOL034WD, YOL040C,
	YOL059W, YOL059WD, YOL060C, YOL091W, YOL092WD,
	YOL115W, YOR008C, YOR008CD, YOR018W, YOR018WD,
	YOR023C, YOR030WD, YOR036W, YOR036WD, YOR039W,
	YOR043W, YOR043WD, YOR047CD, YOR066WD, YOR069WD,
	YOR083W, YOR097CD, YOR109WD, YOR124CD, YOR156CD,
	YOR182CD, YOR216C, YOR225WD, YOR227WD, YOR237WD,
	YOR261C, YOR261CD, YOR267C, YOR267CD, YOR275C,
	YOR287CD, YOR330CD, YOR337WD, YOR346WD, YOR350CD,
	YOR352WD, YOR360C, YOR371C, YPL013CD, YPL019C,
	YPL037CD, YPL065WD, YPL077C, YPL079WD, YPL084WD,
	YPL091WD, YPL133C, YPL135WD, YPL137C, YPL137CD,
	YPL139C, YPL156CD, YPL181W, YPL194WD, YPR004CD,
	YPR023C, YPR032W, YPR051WD, YPR052C, YPR075C,
	YPR075CD, YPR083W, YPR108W, YPR108WD, YPR119W,
	YPR119WD, YPR148CD, YPR171W, YPR171WD /;
Set noeffectS(node)	noeffect (1484)
	/ YAL005C, YAL007C, YAL007CD, YAL012WD, YAL017W,
	YAL017WD, YAL019WD, YAL020CD, YAL022C, YAL022CD,
	YAL028W, YAL028WD, YAL029C, YAL029CD, YAL030W,
	YAL034CD, YAL036CD, YAL039CD, YAL042WD, YAL044CD,
	YAL051WD, YAL054CD, YAL060WD, YAL061WD, YAR002CAD,
	YAR027WD, YAR042WD, YAR047CD, YBL001CD, YBL002W,
	YBL002WD, YBL003C, YBL003CD, YBL008W, YBL015WD,
	YBL023C, YBL027WD, YBL028CD, YBL029WD, YBL032W,
	YBL032WD, YBL045CD, YBL047C, YBL047CD, YBL052CD,
	YBL056WD, YBL057C, YBL057CD, YBL059WD, YBL061CD,
	YBL068WD, YBL075C, YBL075CD, YBL078CD, YBL079WD,
	YBL085W, YBL086CD, YBL098WD, YBL101CD, YBL102WD,
	YBL104C, YBR001CD, YBR009C, YBR019C, YBR022WD,
	YBR023C, YBR023CD, YBR028C, YBR028CD, YBR031W,
	YBR031WD, YBR033WD, YBR043CD, YBR045CD, YBR046CD,
	YBR047WD, YBR052CD, YBR056WD, YBR059C, YBR059CD,
	YBR062CD, YBR063CD, YBR066CD, YBR067CD, YBR068C,
	YBR068CD, YBR072WD, YBR074WD, YBR083W, YBR083WD,
	YBR084WD, YBR088C, YBR088CD, YBR096WD, YBR111CD,
	YBR126CD, YBR129CD, YBR137WD, YBR139WD, YBR141CD,
	YBR156CD, YBR157CD, YBR158WD, YBR159WD, YBR161WD,
	YBR164C, YBR164CD, YBR169CD, YBR172C, YBR172CD,
	YBR173C, YBR173CD, YBR178WD, YBR182C, YBR182CD,
	YBR186WD, YBR187WD, YBR189WD, YBR199WD, YBR204CD,
	YBR207WD, YBR213WD, YBR214WD, YBR218CD, YBR222CD,
	YBR230CD, YBR241CD, YBR242WD, YBR245CD, YBR248CD,
	YBR249CD, YBR255W, YBR263WD, YBR267WD, YBR269CD,
	YBR270CD, YBR271WD, YBR275C, YBR284WD, YBR285WD,
	YBR293WD, YBR296C, YBR296CD, YBR297WD, YBR301WD,
	YCL009CD, YCL014W, YCL014WD, YCL026CAD, YCL028W,
	YCL034W, YCL035CD, YCL037C, YCL037CD, YCL039WD,
	YCL047CD, YCL057WD, YCL064CD, YCR004CD, YCR005CD,
	YCR011C, YCR011CD, YCR016W, YCR016WD, YCR020CAD,
	YCR025CD, YCR030C, YCR030CD, YCR051WD, YCR059CD,
	YCR067CD, YCR073C, YCR073CD, YCR073WAD, YCR076CD,
	YCR081W, YCR083WD, YCR088W, YCR091WD, YCR092CD,
	YCR101CD, YCR105WD, YDL018CD, YDL019C, YDL019CD,
	YDL022W, YDL022WD, YDL024CD, YDL025C, YDL025CD,
	YDL036CD, YDL049CD, YDL051WD, YDL053C, YDL063CD,
	YDL071CD, YDL072CD, YDL079C, YDL079CD, YDL093WD,
	YDL101C, YDL110CD, YDL112WD, YDL117W, YDL122W,
	YDL124WD, YDL129WD, YDL130WAD, YDL130WD, YDL136WD,
	YDL137WD, YDL144CD, YDL147WD, YDL149W, YDL149WD,
	YDL154WD, YDL155W, YDL156W, YDL156WD, YDL161W,
	YDL161WD, YDL162CD, YDL167CD, YDL168WD, YDL174CD,
	YDL182W, YDL182WD, YDL183CD, YDL186W, YDL189W,
	YDL194WD, YDL197CD, YDL201W, YDL201WD, YDL211CD,
	YDL213CD, YDL214CD, YDL218WD, YDL219WD, YDL222CD,
	YDL224C, YDL237WD, YDR001C, YDR001CD, YDR006CD,
	YDR019CD, YDR020CD, YDR022CD, YDR031WD, YDR035WD,
	YDR042CD, YDR043C, YDR043CD, YDR049WD, YDR055WD,
	YDR056CD, YDR061WD, YDR063WD, YDR070CD, YDR071C,
	YDR071CD, YDR074WD, YDR077WD, YDR080WD, YDR083WD,
	YDR084CD, YDR085CD, YDR090C, YDR096W, YDR096WD,
	YDR099W, YDR099WD, YDR100WD, YDR101CD, YDR105CD,
	YDR109CD, YDR111CD, YDR117CD, YDR119WD, YDR121WD,
	YDR122W, YDR122WD, YDR123C, YDR125CD, YDR130CD,
	YDR132CD, YDR135C, YDR135CD, YDR142CD, YDR146C,
	YDR146CD, YDR147W, YDR151CD, YDR153C, YDR153CD,
	YDR155CD, YDR162C, YDR165WD, YDR169CD, YDR178WD,
	YDR185CD, YDR186C, YDR191WD, YDR192C, YDR192CD,
	YDR198CD, YDR202CD, YDR206W, YDR206WD, YDR216W,
	YDR223WD, YDR229W, YDR233C, YDR233CD, YDR239C,
	YDR247W, YDR248CD, YDR249CD, YDR255CD, YDR259C,
	YDR259CD, YDR260CD, YDR264C, YDR279WD, YDR283C,
	YDR297WD, YDR304CD, YDR307WD, YDR309C, YDR309CD,
	YDR310C, YDR310CD, YDR312WD, YDR323CD, YDR335W,
	YDR335WD, YDR338CD, YDR344CD, YDR345CD, YDR346CD,
	YDR352WD, YDR358W, YDR358WD, YDR363WAD, YDR368WD,
	YDR379W, YDR379WD, YDR380WD, YDR384CD, YDR389W,
	YDR389WD, YDR399WD, YDR400WD, YDR406WD, YDR420W,
	YDR420WD, YDR423C, YDR427WD, YDR432W, YDR432WD,
	YDR436W, YDR436WD, YDR443C, YDR443CD, YDR446WD,
	YDR466WD, YDR471WD, YDR492WD, YDR496CD, YDR497C,
	YDR497CD, YDR501WD, YDR504CD, YDR505C, YDR505CD,
	YDR506CD, YDR508C, YDR508CD, YDR511WD, YDR513W,
	YDR513WD, YDR523CD, YDR528WD, YDR529CD, YDR530CD,
	YDR540CD, YEL009C, YEL011WD, YEL015W, YEL015WD,
	YEL038WD, YEL039CD, YEL040WD, YEL041WD, YEL049WD,
	YEL052WD, YEL053CD, YEL054CD, YEL056WD, YEL060CD,
	YEL064CD, YEL065WD, YEL071WD, YER001WD, YER011WD,
	YER024WD, YER027C, YER027CD, YER030W, YER032WD,
	YER033CD, YER034WD, YER037WD, YER046WD, YER048CD,
	YER053CD, YER055CD, YER056CAD, YER058WD, YER059WD,
	YER062C, YER062CD, YER067WD, YER071CD, YER075C,
	YER075CD, YER081WD, YER084WD, YER085CD, YER098WD,
	YER103W, YER103WD, YER106WD, YER109C, YER109CD,
	YER114C, YER114CD, YER118C, YER118CD, YER119CD,
	YER124C, YER124CD, YER130C, YER131WD, YER140WD,
	YER141WD, YER144CD, YER145CD, YER150WD, YER156CD,
	YER167W, YER167WD, YER169WD, YER174C, YER174CD,
	YER176W, YER176WD, YER182WD, YER184CD, YER185WD,
	YFL003CD, YFL007WD, YFL010C, YFL020CD, YFL030WD,
	YFL034CAD, YFL042CD, YFL047WD, YFL050CD, YFL054CD,
	YFR006WD, YFR011CD, YFR014C, YFR014CD, YFR015CD,
	YFR016CD, YFR017CD, YFR020WD, YFR022W, YFR023WD,
	YFR026CD, YFR038WD, YFR039CD, YFR053CD, YGL013C,
	YGL017WD, YGL019W, YGL019WD, YGL031CD, YGL032CD,
	YGL037CD, YGL039WD, YGL051W, YGL053WD, YGL060W,
	YGL062WD, YGL096WD, YGL101WD, YGL121C, YGL121CD,
	YGL125WD, YGL148WD, YGL152CD, YGL156WD, YGL157WD,
	YGL158W, YGL160WD, YGL161CD, YGL196WD, YGL205W,
	YGL205WD, YGL208W, YGL208WD, YGL216WD, YGL226WD,
	YGL227WD, YGL230CD, YGL231CD, YGL242CD, YGL255WD,
	YGL261CD, YGR003WD, YGR007WD, YGR008C, YGR008CD,
	YGR010WD, YGR014W, YGR014WD, YGR015CD, YGR021W,
	YGR021WD, YGR023WD, YGR031WD, YGR032WD, YGR033CD,
	YGR034WD, YGR035CD, YGR037CD, YGR040W, YGR040WD,
	YGR041WD, YGR042WD, YGR043CD, YGR049WD, YGR053CD,
	YGR054W, YGR055WD, YGR063C, YGR063CD, YGR064WD,
	YGR066CD, YGR067CD, YGR070WD, YGR079WD, YGR086CD,
	YGR093WD, YGR097W, YGR097WD, YGR100W, YGR100WD,
	YGR108WD, YGR111WD, YGR112WD, YGR123CD, YGR125WD,
	YGR127WD, YGR130C, YGR130CD, YGR132CD, YGR135W,
	YGR136W, YGR141WD, YGR142WD, YGR143WD, YGR149WD,
	YGR154CD, YGR157WD, YGR161CD, YGR173WD, YGR177CD,
	YGR178C, YGR189CD, YGR196CD, YGR201CD, YGR205WD,
	YGR206WD, YGR208WD, YGR210CD, YGR214WD, YGR221CD,
	YGR234WD, YGR237CD, YGR239CD, YGR241CD, YGR243WD,
	YGR248WD, YGR249WD, YGR254WD, YGR256WD, YGR258CD,
	YGR260WD, YGR263CD, YGR270W, YGR270WD, YGR279CD,
	YGR287C, YGR292WD, YHL007C, YHL007CD, YHL009CD,
	YHL012WD, YHL016CD, YHL017WD, YHL019CD, YHL021CD,
	YHL035CD, YHL046CD, YHL047CD, YHR003CD, YHR016CD,
	YHR017WD, YHR018CD, YHR028CD, YHR031CD, YHR032WD,
	YHR033WD, YHR035WD, YHR044CD, YHR046CD, YHR057CD,
	YHR061CD, YHR079C, YHR079CD, YHR080CD, YHR096CD,
	YHR097CD, YHR105WD, YHR108W, YHR113WD, YHR117WD,
	YHR131CD, YHR132CD, YHR132WA, YHR132WAD, YHR137WD,
	YHR139CD, YHR140WD, YHR142WD, YHR146W, YHR146WD,
	YHR150WD, YHR155WD, YHR158C, YHR159W, YHR162WD,
	YHR177WD, YHR179WD, YHR182W, YHR184WD, YHR200W,
	YHR204WD, YHR209WD, YIL003WD, YIL005WD, YIL009WD,
	YIL013CD, YIL016WD, YIL020CD, YIL025CD, YIL032CD,
	YIL035C, YIL035CD, YIL042CD, YIL043CD, YIL044CD,
	YIL052CD, YIL055CD, YIL056WD, YIL066CD, YIL069CD,
	YIL070C, YIL079CD, YIL084C, YIL095W, YIL099WD,
	YIL101C, YIL101CD, YIL108WD, YIL111WD, YIL113W,
	YIL113WD, YIL116WD, YIL117CD, YIL121WD, YIL123WD,
	YIL130WD, YIL131C, YIL131CD, YIL133CD, YIL136WD,
	YIL139CD, YIL145CD, YIL157CD, YIR003W, YIR003WD,
	YIR014WD, YIR016WD, YIR017CD, YIR024CD, YIR026C,
	YIR026CD, YIR028WD, YIR030CD, YIR038CD, YIR039CD,
	YJL005W, YJL005WD, YJL023CD, YJL043WD, YJL046WD,
	YJL048CD, YJL049WD, YJL057C, YJL057CD, YJL066CD,
	YJL068CD, YJL070C, YJL083WD, YJL098W, YJL098WD,
	YJL107CD, YJL116CD, YJL118WD, YJL124C, YJL129C,
	YJL137CD, YJL141C, YJL141CD, YJL142CD, YJL145WD,
	YJL149WD, YJL158CD, YJL159WD, YJL161WD, YJL163CD,
	YJL165C, YJL165CD, YJL168C, YJL168CD, YJL170CD,
	YJL171CD, YJL177WD, YJL181WD, YJL186WD, YJL196CD,
	YJL198WD, YJL200CD, YJL207CD, YJL208CD, YJL210WD,
	YJL212C, YJR001W, YJR001WD, YJR010WD, YJR011CD,
	YJR015WD, YJR019CD, YJR024CD, YJR025CD, YJR035WD,
	YJR036CD, YJR047C, YJR048WD, YJR049C, YJR053WD,
	YJR054WD, YJR056CD, YJR061WD, YJR070CD, YJR073CD,
	YJR079WD, YJR088CD, YJR092W, YJR092WD, YJR096WD,
	YJR109CD, YJR111CD, YJR115WD, YJR116WD, YJR125C,
	YJR125CD, YJR126CD, YJR130CD, YJR137CD, YJR144W,
	YJR144WD, YJR148WD, YJR149WD, YJR150CD, YKL002WD,
	YKL008CD, YKL010CD, YKL020C, YKL023W, YKL023WD,
	YKL026CD, YKL043W, YKL043WD, YKL044WD, YKL046CD,
	YKL050CD, YKL051WD, YKL062W, YKL062WD, YKL064W,
	YKL064WD, YKL065CD, YKL066WD, YKL067WD, YKL068W,
	YKL068WD, YKL074C, YKL077WD, YKL093WD, YKL094WD,
	YKL096WD, YKL103CD, YKL105C, YKL105CD, YKL107WD,
	YKL109WD, YKL110CD, YKL117W, YKL117WD, YKL120WD,
	YKL127WD, YKL130C, YKL142WD, YKL146WD, YKL150WD,
	YKL156WD, YKL160W, YKL162CD, YKL164CD, YKL168C,
	YKL168CD, YKL191W, YKL191WD, YKL198C, YKL201CD,
	YKL205WD, YKL208WD, YKL214CD, YKL215CD, YKL220CD,
	YKR010C, YKR026CD, YKR028W, YKR031CD, YKR039WD,
	YKR042WD, YKR043CD, YKR048C, YKR048CD, YKR049CD,
	YKR051WD, YKR053CD, YKR055W, YKR056WD, YKR059W,
	YKR059WD, YKR060WD, YKR070WD, YKR072CD, YKR076WD,
	YKR077WD, YKR084C, YKR089CD, YKR092C, YKR092CD,
	YKR093WD, YKR095WD, YKR097WD, YKR099W, YKR099WD,
	YKR103WD, YKR104WD, YLL005CD, YLL010C, YLL011WD,
	YLL013C, YLL016WD, YLL017WD, YLL019C, YLL019CD,
	YLL023CD, YLL024C, YLL026WD, YLL028WD, YLL029WD,
	YLL030CD, YLL038CD, YLL040CD, YLL041CD, YLL045CD,
	YLL052CD, YLL053CD, YLL054CD, YLL055WD, YLL056CD,
	YLL058WD, YLL059CD, YLL060CD, YLR001CD, YLR003C,
	YLR003CD, YLR017WD, YLR019W, YLR028CD, YLR042CD,
	YLR047CD, YLR048WD, YLR057WD, YLR063WD, YLR064WD,
	YLR065CD, YLR070CD, YLR072W, YLR084CD, YLR090WD,
	YLR092WD, YLR096W, YLR107WD, YLR112WD, YLR114CD,
	YLR118CD, YLR122CD, YLR131C, YLR137WD, YLR142WD,
	YLR143WD, YLR146CD, YLR152CD, YLR154CD, YLR170C,
	YLR172CD, YLR176CD, YLR178C, YLR178CD, YLR179CD,
	YLR180W, YLR180WD, YLR181CD, YLR187W, YLR187WD,
	YLR201CD, YLR210WD, YLR211CD, YLR218CD, YLR219WD,
	YLR225CD, YLR228CD, YLR241WD, YLR247CD, YLR254CD,
	YLR258W, YLR258WD, YLR263W, YLR265CD, YLR267WD,
	YLR283WD, YLR284CD, YLR285WD, YLR286CD, YLR287C,
	YLR297WD, YLR299WD, YLR307W, YLR313C, YLR319C,
	YLR325CD, YLR343WD, YLR344WD, YLR345W, YLR345WD,
	YLR348CD, YLR350W, YLR352WD, YLR356WD, YLR367WD,
	YLR370C, YLR370CD, YLR376CD, YLR380WD, YLR385CD,
	YLR388WD, YLR390WD, YLR392CD, YLR395CD, YLR401CD,
	YLR405WD, YLR410W, YLR413WD, YLR420WD, YLR427WD,
	YLR429W, YLR432WD, YLR433C, YLR436CD, YLR438WD,
	YLR448WD, YLR449W, YLR449WD, YLR452C, YLR452CD,
	YLR453CD, YLR454WD, YLR461WD, YML004CD, YML006CD,
	YML009CD, YML012W, YML012WD, YML024WD, YML027WD,
	YML029WD, YML030WD, YML052WD, YML055WD, YML062C,
	YML070WD, YML072CD, YML074C, YML074CD, YML080WD,
	YML082WD, YML083CD, YML084WD, YML096WD, YML099C,
	YML099CD, YML100W, YML100WD, YML101CD, YML104CD,
	YML106WD, YML108WD, YML111W, YML116WD, YML118WD,
	YML120CD, YMR003WD, YMR004W, YMR006CD, YMR011WD,
	YMR022WD, YMR047C, YMR048WD, YMR054WD, YMR055CD,
	YMR058W, YMR063WD, YMR065WD, YMR071CD, YMR080C,
	YMR081CD, YMR086W, YMR086WD, YMR100WD, YMR103CD,
	YMR105CD, YMR110CD, YMR121CD, YMR129W, YMR129WD,
	YMR136WD, YMR139W, YMR139WD, YMR140W, YMR140WD,
	YMR145CD, YMR148WD, YMR153W, YMR164C, YMR164CD,
	YMR167WD, YMR169CD, YMR172W, YMR172WD, YMR175WD,
	YMR177WD, YMR178WD, YMR181CD, YMR184WD, YMR189WD,
	YMR192W, YMR194CAD, YMR196W, YMR196WD, YMR199W,
	YMR199WD, YMR210WD, YMR215WD, YMR221C, YMR222CD,
	YMR226CD, YMR234WD, YMR238WD, YMR241WD, YMR244CAD,
	YMR245WD, YMR246WD, YMR247CD, YMR251WD, YMR252CD,
	YMR259CD, YMR262WD, YMR265CD, YMR271CD, YMR272CD,
	YMR278WD, YMR279CD, YMR280C, YMR291WD, YMR295C,
	YMR297WD, YMR304CAD, YMR304WD, YMR305CD, YMR306WD,
	YMR310CD, YMR311C, YMR315WD, YMR317WD, YMR319CD,
	YMR322CD, YNL004W, YNL014WD, YNL020CD, YNL027W,
	YNL031C, YNL031CD, YNL045WD, YNL058CD, YNL063WD,
	YNL065W, YNL065WD, YNL066W, YNL066WD, YNL071WD,
	YNL072WD, YNL074C, YNL074CD, YNL076W, YNL077WD,
	YNL087WD, YNL090W, YNL093WD, YNL095CD, YNL096CD,
	YNL100WD, YNL115CD, YNL116WD, YNL119WD, YNL125CD,
	YNL130CD, YNL134CD, YNL135C, YNL135CD, YNL136W,
	YNL141WD, YNL143CD, YNL145WD, YNL146WD, YNL148CD,
	YNL155WD, YNL157W, YNL159CD, YNL168CD, YNL170WD,
	YNL173CD, YNL175C, YNL175CD, YNL187WD, YNL191WD,
	YNL193WD, YNL194CD, YNL196C, YNL200CD, YNL205CD,
	YNL212WD, YNL216W, YNL231CD, YNL236W, YNL236WD,
	YNL259CD, YNL264CD, YNL278W, YNL278WD, YNL279WD,
	YNL293WD, YNL299WD, YNL300WD, YNL301CD, YNL304WD,
	YNL311CD, YNL338WD, YNR008WD, YNR009WD, YNR015WD,
	YNR018WD, YNR019W, YNR024W, YNR028WD, YNR033W,
	YNR036CD, YNR049C, YNR056CD, YNR057CD, YNR059WD,
	YNR060WD, YNR061CD, YNR062CD, YNR069CD, YNR070WD,
	YNR071CD, YNR075WD, YOL001W, YOL002CD, YOL003CD,
	YOL006C, YOL006CD, YOL007CD, YOL013CD, YOL014WD,
	YOL015WD, YOL016C, YOL017WD, YOL021C, YOL021CD,
	YOL028C, YOL028CD, YOL030WD, YOL032WD, YOL036W,
	YOL036WD, YOL039WD, YOL042WD, YOL045WD, YOL047CD,
	YOL048CD, YOL049WD, YOL052CD, YOL053WD, YOL054W,
	YOL055CD, YOL058WD, YOL070C, YOL070CD, YOL071WD,
	YOL080CD, YOL082W, YOL082WD, YOL083W, YOL083WD,
	YOL084WD, YOL087CD, YOL100W, YOL104CD, YOL107WD,
	YOL108C, YOL108CD, YOL109WD, YOL110WD, YOL112WD,
	YOL113W, YOL116W, YOL121CD, YOL122CD, YOL126CD,
	YOL129WD, YOL132WD, YOL136CD, YOL137WD, YOL138C,
	YOL138CD, YOL147C, YOL150CD, YOL152WD, YOL153CD,
	YOL158CD, YOL162WD, YOR009WD, YOR010CD, YOR011WD,
	YOR014WD, YOR016CD, YOR019WD, YOR021CD, YOR025WD,
	YOR028C, YOR028CD, YOR032CD, YOR040WD, YOR044WD,
	YOR051C, YOR051CD, YOR052CD, YOR053WD, YOR054C,
	YOR054CD, YOR062CD, YOR079CD, YOR087WD, YOR089C,
	YOR090CD, YOR091WD, YOR092WD, YOR114WD, YOR117W,
	YOR120WD, YOR123C, YOR130CD, YOR131CD, YOR132WD,
	YOR137CD, YOR140W, YOR140WD, YOR141C, YOR141CD,
	YOR144C, YOR144CD, YOR153W, YOR161CD, YOR163WD,
	YOR167CD, YOR178C, YOR178CD, YOR180CD, YOR188WD,
	YOR192CD, YOR195W, YOR195WD, YOR196CD, YOR197WD,
	YOR219CD, YOR220W, YOR223WD, YOR228CD, YOR230WD,
	YOR233WD, YOR234CD, YOR239W, YOR239WD, YOR243CD,
	YOR269WD, YOR271CD, YOR273CD, YOR283WD, YOR288CD,
	YOR289WD, YOR292CD, YOR296WD, YOR298CAD, YOR298WD,
	YOR300WD, YOR301WD, YOR304W, YOR317WD, YOR318CD,
	YOR328WD, YOR343CD, YOR347CD, YOR348CD, YOR356WD,
	YOR359W, YOR359WD, YOR374WD, YOR382WD, YOR384WD,
	YOR385WD, YPL003WD, YPL014WD, YPL015CD, YPL041CD,
	YPL047WD, YPL049C, YPL056CD, YPL057CD, YPL066WD,
	YPL067CD, YPL081WD, YPL095CD, YPL096WD, YPL103CD,
	YPL105CD, YPL107WD, YPL108WD, YPL109CD, YPL113CD,
	YPL119CD, YPL120WD, YPL123CD, YPL127C, YPL127CD,
	YPL130WD, YPL141C, YPL141CD, YPL144WD, YPL146C,
	YPL154CD, YPL155C, YPL163CD, YPL166WD, YPL176CD,
	YPL177C, YPL178W, YPL203W, YPL203WD, YPL207WD,
	YPL214CD, YPL221WD, YPL223CD, YPL226WD, YPL227CD,
	YPL232W, YPL247CD, YPL249C, YPL249CD, YPL250CD,
	YPL256C, YPL256CD, YPL258CD, YPL263CD, YPL269WD,
	YPL272CD, YPL273WD, YPR001WD, YPR003CD, YPR005CD,
	YPR006CD, YPR008W, YPR015CD, YPR026WD, YPR028WD,
	YPR029CD, YPR030WD, YPR040WD, YPR042C, YPR042CD,
	YPR045CD, YPR061CD, YPR063CD, YPR071WD, YPR073CD,
	YPR074CD, YPR078CD, YPR091C, YPR091CD, YPR093C,
	YPR098CD, YPR100WD, YPR106W, YPR106WD, YPR115W,
	YPR115WD, YPR118WD, YPR120C, YPR120CD, YPR121WD,
	YPR122WD, YPR128CD, YPR140WD, YPR145WD, YPR147CD,
	YPR151CD, YPR154W, YPR154WD, YPR155CD, YPR160W,
	YPR160WD, YPR174CD, YPR184WD, YPR191WD /;
Set hitS(node)	hits (342)
	/ YAL003WD, YAL011W, YAL011WD, YAL025CD, YAL037WD,
	YAL046CD, YAL056W, YAL056WD, YAR015W, YBL087C,
	YBL087CD, YBR015CD, YBR034C, YBR034CD, YBR035C,
	YBR035CD, YBR058CD, YBR071WD, YBR103W, YBR140C,
	YBR165WD, YBR170C, YBR179C, YBR179CD, YBR191WD,
	YBR225W, YBR231C, YBR234C, YBR234CD, YBR291CD,
	YBR298CD, YCL032W, YCL032WD, YCL036WD, YCL061C,
	YCR019WD, YCR034WD, YCR035C, YCR035CD, YCR061WD,
	YCR087CAD, YCR093W, YCR093WD, YDL007W, YDL031WD,
	YDL082WD, YDL089W, YDL089WD, YDL097C, YDL131WD,
	YDL150W, YDL150WD, YDL165W, YDL165WD, YDL226C,
	YDL235C, YDR011WD, YDR045C, YDR045CD, YDR075W,
	YDR075WD, YDR076W, YDR076WD, YDR091CD, YDR172W,
	YDR172WD, YDR188W, YDR280WD, YDR356W, YDR385W,
	YDR392W, YDR392WD, YDR486C, YDR486CD, YDR495CD,
	YEL037C, YEL062W, YER020W, YER064C, YER072W,
	YER072WD, YER073WD, YER082CD, YER088CD, YER092WD,
	YER110C, YER110CD, YER151C, YFL013C, YFL013CD,
	YFL033C, YFL033CD, YFR004W, YFR004WD, YFR010W,
	YGL005CD, YGL020CD, YGL045W, YGL048C, YGL054CD,
	YGL066W, YGL068WD, YGL150CD, YGL200C, YGL200CD,
	YGL250WD, YGL253W, YGL253WD, YGR001C, YGR056W,
	YGR060WD, YGR078CD, YGR088WD, YGR118W, YGR118WD,
	YGR120CD, YGR122WD, YGR128C, YGR128CD, YGR175CD,
	YGR184C, YGR184CD, YGR195WD, YGR204WD, YGR218W,
	YGR218WD, YGR261CD, YHL015W, YHL015WD, YHL023C,
	YHL027W, YHL027WD, YHR020WD, YHR069CD, YHR082C,
	YHR082CD, YHR104W, YHR104WD, YHR107C, YHR107CD,
	YHR143WA, YHR143WD, YHR186C, YIL015WD, YIL017CD,
	YIL036W, YIL036WD, YIL038C, YIL038CD, YIL041W,
	YIL041WD, YIL062CD, YIL065C, YIL077C, YIL083CD,
	YIL098CD, YIL112W, YIL140W, YIL148W, YIL148WD,
	YIL158WD, YIL159W, YIL159WD, YJL001W, YJL001WD,
	YJL008C, YJL010CD, YJL062WD, YJL081C, YJL081CD,
	YJL128C, YJL128CD, YJL154C, YJL154CD, YJL155C,
	YJL155CD, YJL164C, YJL164CD, YJL218W, YJR005WD,
	YJR017C, YJR043C, YJR043CD, YJR065C, YJR065CD,
	YJR066W, YJR066WD, YJR072CD, YJR074W, YJR074WD,
	YJR082C, YJR082CD, YJR147WD, YKL018W, YKL021CD,
	YKL024CD, YKL034WD, YKL058W, YKL072WD, YKL087CD,
	YKL116C, YKL121W, YKL121WD, YKL152C, YKL152CD,
	YKL180W, YKL180WD, YKL185W, YKL186C, YKL186CD,
	YKL192CD, YKR058W, YKR058WD, YLL004W, YLL008W,
	YLL008WD, YLL015WD, YLL018CD, YLL020CD, YLL021W,
	YLL021WD, YLR006C, YLR006CD, YLR025W, YLR025WD,
	YLR055C, YLR055CD, YLR060W, YLR060WD, YLR071C,
	YLR078CD, YLR086W, YLR086WD, YLR087CD, YLR103C,
	YLR103CD, YLR113W, YLR113WD, YLR116W, YLR229C,
	YLR229CD, YLR264WD, YLR294CD, YLR310C, YLR310CD,
	YLR341WD, YLR384CD, YLR407WD, YLR409C, YLR409CD,
	YLR412WD, YLR414CD, YLR417W, YLR417WD, YLR421C,
	YLR421CD, YML015CD, YML034WD, YML056CD, YML057W,
	YML057WD, YML077W, YML103C, YML105CD, YML113WD,
	YMR025WD, YMR030WD, YMR037C, YMR037CD, YMR039C,
	YMR039CD, YMR168C, YMR170CD, YMR194WD, YMR195WD,
	YMR197CD, YMR201C, YMR235C, YMR235CD, YMR264WD,
	YMR269WD, YMR270C, YNL006W, YNL006WD, YNL097C,
	YNL097CD, YNL118C, YNL237WD, YNL307C, YNL326CD,
	YNR006W, YNR006WD, YNR031C, YNR038WD, YNR051C,
	YOL010WD, YOL027CD, YOL034W, YOL034WD, YOL040C,
	YOL041C, YOL041CD, YOL059W, YOL059WD, YOL064CD,
	YOL077CD, YOL091W, YOL114CD, YOL115W, YOR018W,
	YOR018WD, YOR023C, YOR043W, YOR043WD, YOR056CD,
	YOR061W, YOR061WD, YOR085WD, YOR103CD, YOR182CD,
	YOR257W, YOR261C, YOR261CD, YOR287CD, YOR329CD,
	YOR360C, YOR371C, YOR375CD, YPL042C, YPL212CD,
	YPL220WD, YPL255W, YPL255WD, YPR018W, YPR018WD,
	YPR023C, YPR048WD, YPR083W, YPR085CD, YPR108W,
	YPR108WD, YPR168W /;
Set weak(node)	weak obs (840)
	/ YAL008WD, YAL027WD, YAL053W, YAL055WD, YAL059WD,
	YAR003WD, YAR014C, YBL005W, YBL009WD, YBL011W,
	YBL011WD, YBL013WD, YBL019WD, YBL022CD, YBL024WD,
	YBL031W, YBL037W, YBL042C, YBL042CD, YBL049WD,
	YBL051C, YBL064CD, YBL067CD, YBL080CD, YBR006WD,
	YBR007CD, YBR010W, YBR014CD, YBR026CD, YBR053CD,
	YBR065CD, YBR073WD, YBR092CD, YBR093CD, YBR099CD,
	YBR101CD, YBR105CD, YBR107CD, YBR108WD, YBR125CD,
	YBR128CD, YBR130C, YBR131WD, YBR145WD, YBR149WD,
	YBR151WD, YBR183WD, YBR201WD, YBR224WD, YBR229CD,
	YBR235WD, YBR238CD, YBR261CD, YBR264CD, YBR273C,
	YBR273CD, YBR287WD, YCL005W, YCL011C, YCL024W,
	YCL025CD, YCL027W, YCL027WD, YCL030CD, YCL040WD,
	YCL055WD, YCR008W, YCR008WD, YCR023CD, YCR031CD,
	YCR033W, YCR048W, YCR048WD, YCR079WD, YCR089WD,
	YCR090CD, YDL002C, YDL020C, YDL020CD, YDL021WD,
	YDL027CD, YDL035CD, YDL037CD, YDL054CD, YDL073WD,
	YDL076C, YDL085WD, YDL095WD, YDL121C, YDL121CD,
	YDL123WD, YDL125C, YDL127W, YDL127WD, YDL128WD,
	YDL142CD, YDL146WD, YDL170WD, YDL173W, YDL179W,
	YDL192W, YDL192WD, YDL199CD, YDL200CD, YDL203CD,
	YDL204WD, YDL206WD, YDL223CD, YDL229W, YDL229WD,
	YDL230W, YDL230WD, YDL231CD, YDL239CD, YDL240WD,
	YDL241WD, YDR005C, YDR005CD, YDR032CD, YDR046CD,
	YDR057WD, YDR059CD, YDR072CD, YDR093WD, YDR097CD,
	YDR102CD, YDR120CD, YDR128W, YDR133CD, YDR134CD,
	YDR143CD, YDR148CD, YDR150WD, YDR152WD, YDR184CD,
	YDR204WD, YDR213WD, YDR217CD, YDR219C, YDR222WD,
	YDR234WD, YDR256CD, YDR258CD, YDR294CD, YDR318W,
	YDR326C, YDR330W, YDR330WD, YDR334W, YDR348C,
	YDR371W, YDR391CD, YDR395WD, YDR419WD, YDR421WD,
	YDR422C, YDR424CD, YDR435CD, YDR439W, YDR451CD,
	YDR453CD, YDR457WD, YDR461WD, YDR465CD, YDR479CD,
	YDR481CD, YDR490C, YDR490CD, YDR500CD, YDR502CD,
	YDR509WD, YDR516CD, YDR518WD, YDR535CD, YDR536WD,
	YDR539WD, YEL003WD, YEL012W, YEL012WD, YEL016CD,
	YEL023CD, YEL043W, YEL067CD, YER002WD, YER039CD,
	YER049WD, YER056CD, YER057CD, YER060WD, YER063W,
	YER063WD, YER079W, YER079WD, YER080WD, YER089C,
	YER111C, YER111CD, YER119CAD, YER129W, YER129WD,
	YER132C, YER132CD, YER142CD, YER162CD, YER164WD,
	YER175CD, YER177W, YER177WD, YFL014WD, YFL027CD,
	YFR012WD, YFR024CA, YFR031CAD, YFR040WD, YFR045WD,
	YFR049WD, YFR055WD, YGL006WD, YGL014W, YGL016W,
	YGL023C, YGL023CD, YGL028CD, YGL035C, YGL043W,
	YGL047WD, YGL056CD, YGL057CD, YGL059WD, YGL078CD,
	YGL087CD, YGL117WD, YGL136CD, YGL140CD, YGL141WD,
	YGL147CD, YGL153WD, YGL180W, YGL180WD, YGL181W,
	YGL194C, YGL194CD, YGL197W, YGL197WD, YGL198WD,
	YGL209W, YGL215WD, YGL229CD, YGL248WD, YGL258WD,
	YGR011WD, YGR026WD, YGR027CD, YGR044CD, YGR052W,
	YGR052WD, YGR076CD, YGR080WD, YGR081CD, YGR109CD,
	YGR110WD, YGR117CD, YGR129WD, YGR134WD, YGR144WD,
	YGR146CD, YGR151CD, YGR152C, YGR152CD, YGR163WD,
	YGR168CD, YGR174CD, YGR187CD, YGR188CD, YGR194CD,
	YGR212WD, YGR217W, YGR230WD, YGR236CD, YGR244CD,
	YGR247WD, YGR255CD, YGR266WD, YGR271WD, YGR283CD,
	YGR285C, YGR289CD, YHL002WD, YHL008C, YHL008CD,
	YHL024W, YHL024WD, YHL030WD, YHL032CD, YHL033C,
	YHL033CD, YHL034C, YHL039WD, YHL044WD, YHR001WAD,
	YHR004CD, YHR006WD, YHR012WD, YHR043CD, YHR049WD,
	YHR087W, YHR087WD, YHR094CD, YHR103W, YHR103WD,
	YHR110WD, YHR114WD, YHR116WD, YHR121W, YHR121WD,
	YHR134WD, YHR135C, YHR135CD, YHR138CD, YHR152WD,
	YHR157WD, YHR161CD, YHR167WD, YHR171WD, YHR198CD,
	YHR202WD, YHR206W, YHR206WD, YIL007CD, YIL010WD,
	YIL011WD, YIL028WD, YIL045WD, YIL050WD, YIL053W,
	YIL053WD, YIL064WD, YIL067CD, YIL087CD, YIL090WD,
	YIL107C, YIL107CD, YIL124WD, YIL153W, YIL155CD,
	YIL156W, YIL156WD, YIL160C, YIL162WD, YIL173WD,
	YIR001C, YIR002CD, YIR004W, YIR037W, YJL012CD,
	YJL013CD, YJL016WD, YJL020C, YJL020CD, YJL036W,
	YJL036WD, YJL042WD, YJL079CD, YJL080C, YJL080CD,
	YJL082WD, YJL084C, YJL100WD, YJL103CD, YJL105WD,
	YJL106W, YJL106WD, YJL108CD, YJL110C, YJL122WD,
	YJL131CD, YJL134W, YJL134WD, YJL148WD, YJL153CD,
	YJL157C, YJL157CD, YJL162CD, YJL166WD, YJL187C,
	YJL187CD, YJL190CD, YJL197WD, YJR003CD, YJR021CD,
	YJR039WD, YJR044CD, YJR059W, YJR059WD, YJR060W,
	YJR060WD, YJR078WD, YJR091CD, YJR094C, YJR094CD,
	YJR094WAD, YJR095WD, YJR110W, YJR117WD, YJR123W,
	YJR123WD, YJR124CD, YJR129C, YJR134C, YJR134CD,
	YJR142WD, YJR153WD, YJR154WD, YKL001CD, YKL027WD,
	YKL029CD, YKL038W, YKL041WD, YKL047WD, YKL053CAD,
	YKL079W, YKL081W, YKL081WD, YKL084WD, YKL085WD,
	YKL091CD, YKL096WAD, YKL100CD, YKL101W, YKL101WD,
	YKL123WD, YKL129C, YKL129CD, YKL132CD, YKL137WD,
	YKL148CD, YKL151CD, YKL159C, YKL161C, YKL163WD,
	YKL166C, YKL166CD, YKL171W, YKL171WD, YKL183WD,
	YKL187C, YKL187CD, YKL213C, YKL216WD, YKL218CD,
	YKR006CD, YKR009C, YKR011CD, YKR013WD, YKR017CD,
	YKR018CD, YKR027W, YKR027WD, YKR035WAD, YKR045CD,
	YKR052CD, YKR066CD, YKR067WD, YKR069WD, YKR074WD,
	YKR091WD, YKR094C, YKR094CD, YKR096WD, YKR098CD,
	YKR100CD, YLL012WD, YLL039C, YLL039CD, YLL051CD,
	YLL062CD, YLR011W, YLR011WD, YLR015WD, YLR021WD,
	YLR031WD, YLR034CD, YLR035CD, YLR037CD, YLR044CD,
[truncated: 75,395 more rows]
