# Supplementary material for: Pathway connectivity and signaling coordination in the yeast stress-activated signaling network
Source: Mol Syst Biol. 2014 Nov 19;10(11):759. doi: 10.15252/msb.20145120 (PMC4299600; doi:10.15252/msb.20145120)
Supplement: Supplementary file 8 — Supplementary Dataset S7 [file msb0010-0759-sd8.zip › nacl_ensemble_10k.dat]

# Complete subnetwork ensemble of 10k solutions
# Order: nodes, edges, paths
#nodes	LABEL	CONF	X	Paths
YDR400WD	noeffectS	2	1.0	8.796626847
YJL187CD	WEAKDOWN	2	1.0	40.73442561
YJL113WD	unobs	2	1.0	12.21408505
YJL155C	DOWN	2	1.0	1.0
YHR088WD	unobs	2	1.0	3.0
YPR023C	DOWN	2	1.0	5.150290002
YDL131WD	UP	2	1.0	53.658482136
YGL152CD	noeffectS	2	1.0	4.013997151
YFL042CD	noeffectS	2	1.0	5.153286262
YKR077WD	noeffectS	2	1.0	1.0
YJL164CD	DOWN	2	1.0	44.081708994
YJL170CD	noeffectS	2	1.0	20.72892316
YBR065CD	WEAKUP	2	1.0	23.436952077
YAL056W	DOWN	2	1.0	63.083092933
YJL105WD	WEAKUP	2	1.0	1.0
YOR318CD	noeffectS	2	1.0	18.762938695
YNL088WD	unobs	2	1.0	37.640131302
YHR084WD	unobs	2	1.0	70.229782789
YBR135W	unobs	2	1.0	2.0
YDR168W	unobs	2	1.0	9.687213415
YBR160W	unobs	2	1.0	60.067654028
YJR019CD	noeffectS	2	1.0	60.144390472
YIL150CD	unobs	2	1.0	3.851609051
YBR108WD	WEAKDOWN	2	1.0	25.528868225
YDL137WD	noeffectS	2	1.0	23.159693472
YFR032CBD	unobs	2	1.0	1.0
YOR204WD	unobs	2	1.0	19.230967315
YJR137CD	noeffectS	2	1.0	11.150683556
YGR258CD	noeffectS	2	1.0	4.934521405
YNL152W	unobs	2	1.0	34.098903107
YGL032CD	noeffectS	2	1.0	40.405361616
YHR094CD	WEAKUP	2	1.0	47.42625801
YMR245WD	noeffectS	2	1.0	1.0
YDR192CD	noeffectS	2	1.0	2.0
YMR152WD	WEAKDOWN	2	1.0	8.04269104
YER118CD	noeffectS	2	1.0	107.795722214
YCL031CD	unobs	2	1.0	1.0
YMR260CD	unobs	2	1.0	2.818401444
YOL029CD	WEAKUP	2	1.0	9.594250572
YNL069CD	unobs	2	1.0	81.782749118
YOR087WD	noeffectS	2	1.0	22.331762901
YJR112WD	unobs	2	1.0	1.0
YCR038CD	unobs	2	1.0	2.0
YDR207CD	unobs	2	1.0	2.0
YHR208WD	unobs	2	1.0	10.08510914
YIR028WD	noeffectS	2	1.0	1.000099992
YIR034CD	unobs	2	1.0	15.432877502
YBR149WD	WEAKUP	2	1.0	78.934235643
YCR004CD	noeffectS	2	1.0	10.302582394
YPL179WD	WEAKUP	2	1.0	14.103288076
YJL145WD	noeffectS	2	1.0	78.413471841
YER185WD	noeffectS	2	1.0	26.293393355
YJL156CD	unobs	2	1.0	12.123917745
YEL053CD	noeffectS	2	1.0	50.398241332
YLR143WD	noeffectS	2	1.0	23.268583083
YDR496CD	noeffectS	2	1.0	32.551250795
YOR098CD	unobs	2	1.0	40.173286195
YJL012CD	WEAKUP	2	1.0	9.692128131
YIL107CD	WEAKDOWN	2	1.0	35.430561656
YDR046CD	WEAKUP	2	1.0	1.0
YOL034W	DOWN	2	1.0	2.0
YPL113CD	noeffectS	2	1.0	4.99890062
YLR324WD	WEAKUP	2	1.0	34.005922034
YJL148WD	WEAKDOWN	2	1.0	79.520659351
YPL280WD	unobs	2	1.0	5.005398011
YHR146WD	noeffectS	2	1.0	33.201859353
YKR048CD	noeffectS	2	1.0	23.747530398
YJL048CD	noeffectS	2	1.0	200.880349908
YAR019C	unobs	2	1.0	2.034794565
YBR073WD	WEAKDOWN	2	1.0	27.873111349
YER058WD	noeffectS	2	1.0	1.0
YBR179CD	DOWN	2	1.0	44.950404529
YBR182C	noeffectS	2	1.0	27.953300936
YBL019WD	WEAKDOWN	2	1.0	4.113186305
YOR359W	noeffectS	2	1.0	1.851208957
YNL262WD	unobs	2	1.0	15.245071126
YER002WD	WEAKUP	2	1.0	1.0
YDR481CD	WEAKDOWN	2	1.0	48.922492721
YGR196CD	noeffectS	2	1.0	1.0
YDL040CD	unobs	2	1.0	35.489938694
YOL152WD	noeffectS	2	1.0	12.000599388
YMR016CD	WEAKUP	2	1.0	247.127737475
YLR109WD	WEAKDOWN	2	1.0	70.611215848
YJR053WD	noeffectS	2	1.0	20.3036611
YLR367WD	noeffectS	2	1.0	50.271891323
YMR217WD	unobs	2	1.0	46.529543392
YBR287WD	WEAKUP	2	1.0	26.924711666
YMR092CD	WEAKUP	2	1.0	2.756527643
YOR328WD	noeffectS	2	1.0	20.182976893
YCR035CD	DOWN	2	1.0	15.099097395
YGL200CD	DOWN	2	1.0	24.056989702
YMR048WD	noeffectS	2	1.0	5.153286262
YOR239WD	noeffectS	2	1.0	1.0
YIL117CD	noeffectS	2	1.0	53.559186052
YOR225WD	WEAKDOWN	2	1.0	3.00479787
YOR230WD	noeffectS	2	1.0	1.0
YMR097CD	unobs	2	1.0	6.178896706
YDR130CD	noeffectS	2	1.0	6.000599639
YLR382CD	unobs	2	1.0	16.175385976
YPR033CD	unobs	2	1.0	8.943500931
TLUAAKD	unobs	2	1.0	6.943396448
YER119CD	noeffectS	2	1.0	18.004213184
YGR260WD	noeffectS	2	1.0	4.982302259
YBR006WD	WEAKDOWN	2	1.0	24.225401268
YNL068CD	WEAKDOWN	2	1.0	29.330188587
YER162CD	WEAKDOWN	2	1.0	7.008696778
YBR139WD	noeffectS	2	1.0	94.28419934
YBR142WD	unobs	2	1.0	11.79822221
YNL278WD	noeffectS	2	1.0	66.954400825
YMR298WD	unobs	2	1.0	7.594760152
YCR005CD	noeffectS	2	1.0	78.789453534
YIL017CD	DOWN	2	1.0	1.0
YNL195CD	WEAKDOWN	2	1.0	76.920654018
YBR014CD	WEAKUP	2	1.0	10.291872699
YOR337WD	WEAKDOWN	2	1.0	23.193180862
YGL100W	unobs	2	1.0	13.000199984
YBL059CAD	unobs	2	1.0	2.113186305
YMR013CAD	unobs	2	1.0	1.0
YLL045CD	noeffectS	2	1.0	65.019294603
YNL187WD	noeffectS	2	1.0	11.465167085
YLL056CD	noeffectS	2	1.0	9.403478106
YNR007CD	WEAKDOWN	2	1.0	1.0
YNL194CD	noeffectS	2	1.0	143.498091529
YBR261CD	WEAKUP	2	1.0	14.016204076
YBL045CD	noeffectS	2	1.0	1.0
YJL035CD	unobs	2	1.0	38.681694696
YDR385W	DOWN	2	1.0	2.001700054
YJL026WD	unobs	2	1.0	23.135902398
YKL015WD	unobs	2	1.0	1.0
YAL032CD	unobs	2	1.0	1.0
YGR214WD	noeffectS	2	1.0	44.858023012
YGL092WD	unobs	2	1.0	14.018509247
YLR021WD	WEAKUP	2	1.0	17.123104401
YLR031WD	WEAKUP	2	1.0	3.0
YLR355CD	unobs	2	1.0	1.0
YKR049CD	noeffectS	2	1.0	103.286612419
YHR171WD	WEAKUP	2	1.0	23.513965326
YJL054WD	unobs	2	1.0	5.992099306
YBR074WD	noeffectS	2	1.0	24.004980749
YBR062CD	noeffectS	2	1.0	5.173086314
YGL185CD	unobs	2	1.0	11.310481833
YDR363WAD	noeffectS	2	1.0	35.325508861
YNL231CD	noeffectS	2	1.0	56.12543149
YPL248C	WEAKUP	2	0.031300306	1.357003225
YFR024CA	WEAKUP	2	1.0	3.007100131
YGR180CD	unobs	2	1.0	57.467797405
YLR460CD	WEAKDOWN	2	1.0	34.763370868
YMR215WD	noeffectS	2	1.0	72.575629038
YPL272CD	noeffectS	2	1.0	13.083706348
YKR052CD	WEAKDOWN	2	1.0	28.791139478
YGR186W	unobs	2	1.0	1.070790918
YOR197WD	noeffectS	2	1.0	1.0
YGL194CD	WEAKDOWN	2	1.0	7.001498622
YGR128CD	UP	2	1.0	3.0
YLR405WD	noeffectS	2	1.0	26.74204353
YEL032W	unobs	2	0.022200457	4.328264203
YIR030CD	noeffectS	2	1.0	8.624935302
YGL121CD	noeffectS	2	1.0	1.000099992
YMR310CD	noeffectS	2	1.0	4.788424275
YER110C	DOWN	2	1.0	4.994500228
YBL108CAD	unobs	2	1.0	15.681234812
YOR047CD	WEAKDOWN	2	1.0	43.926058454
YDL105WD	unobs	2	1.0	2.113186305
YLR066WD	unobs	2	1.0	6.329361018
YPL199CD	WEAKUP	2	1.0	35.305260352
YJL019WD	unobs	2	1.0	26.361789151
YDR133CD	WEAKUP	2	1.0	26.655041723
YKR031CD	noeffectS	2	1.0	30.504848481
YPL015CD	noeffectS	2	1.0	83.176626345
YLR356WD	noeffectS	2	1.0	93.961444427
YPL006WD	WEAKUP	2	1.0	13.936508391
YOL039WD	noeffectS	2	1.0	91.629712679
YOL016C	noeffectS	2	0.012799305	7.118393553
YBL105CD	unobs	2	1.0	2.659336556
YOR114WD	noeffectS	2	1.0	5.027994248
YLR060WD	DOWN	2	1.0	26.31457135
YBR297WD	noeffectS	2	1.0	16.808220968
YLR158CD	unobs	2	1.0	3.0
YBR059C	noeffectS	2	1.0	17.754221909
YGL008CD	unobs	2	1.0	94.752597553
YHR113WD	noeffectS	2	1.0	6.173086314
YDR123C	noeffectS	2	1.0	4.040099706
YEL011WD	noeffectS	2	1.0	99.466594667
YDL142CD	WEAKUP	2	1.0	24.683250245
YMR160WD	WEAKUP	2	1.0	12.042399117
YGR081CD	WEAKDOWN	2	1.0	1.0
YMR039CD	DOWN	2	1.0	15.868535689
TVAACM1D	unobs	2	1.0	2.00479787
YNL311CD	noeffectS	2	1.0	12.231971446
YPL056CD	noeffectS	2	1.0	1.0
YDL055CD	unobs	2	1.0	108.639875832
TKUUUDD	unobs	2	1.0	32.118097484
YLR197WD	unobs	2	1.0	12.890022658
YPL060CAD	unobs	2	1.0	3.632834741
YGR263CD	noeffectS	2	1.0	17.846525057
YLR214WD	WEAKDOWN	2	1.0	2.000099992
YPL224CD	WEAKUP	2	1.0	20.244402008
YOR198C	unobs	2	1.0	22.223780527
YGL014W	WEAKUP	2	1.0	3.008497893
YDL223CD	WEAKUP	2	1.0	113.509194949
YMR197CD	UP	2	1.0	15.018405246
YPL084WD	WEAKDOWN	2	1.0	26.213089406
YDL063CD	noeffectS	2	1.0	1.0
YCL054WD	unobs	2	1.0	64.169289964
YOL034WD	DOWN	2	1.0	6.180083385
YDR495CD	DOWN	2	1.0	1.113186305
YOR141C	noeffectS	2	0.003200123	0.757380077
YGR187CD	WEAKDOWN	2	1.0	1.0
YLR454WD	noeffectS	2	1.0	29.399067478
YHR103WD	WEAKDOWN	2	1.0	8.000232829
YBR137WD	noeffectS	2	1.0	51.487738213
YBR125CD	WEAKDOWN	2	1.0	6.821336355
YOL032WD	noeffectS	2	1.0	6.452057281
YLR025WD	DOWN	2	1.0	7.06480821
YLR284CD	noeffectS	2	1.0	1.0
YKL192CD	UP	2	1.0	10.344081592
YNL305CD	WEAKUP	2	1.0	32.769050034
YJR096WD	noeffectS	2	1.0	95.312099896
YHR028CD	noeffectS	2	1.0	14.691633783
YGL105WD	unobs	2	1.0	3.182081664
YLL019C	noeffectS	2	0.001099882	0.1506
YOR208W	WEAKUP	2	1.0	47.266424061
YKL013CD	unobs	2	1.0	8.916507074
YNR038WD	UP	2	1.0	53.335158687
YAL025CD	DOWN	2	1.0	1.0
YJR132WD	unobs	2	1.0	5.0
YDR446WD	noeffectS	2	1.0	9.999000612
YPL105CD	noeffectS	2	1.0	5.014198003
YJR073CD	noeffectS	2	1.0	68.225530156
YHL027WD	DOWN	2	1.0	45.374584675
YBR301WD	noeffectS	2	1.0	27.885299794
YKL026CD	noeffectS	2	1.0	106.588752729
YDL035CD	WEAKUP	2	1.0	13.271775567
YIL036WD	DOWN	2	1.0	22.272359084
YJL155CD	DOWN	2	1.0	9.207794678
YBL085W	noeffectS	2	1.0	8.421470715
YBL086CD	noeffectS	2	1.0	1.0
YAR053WD	unobs	2	1.0	3.000099992
YDR025WD	unobs	2	1.0	69.941046455
YDL073WD	WEAKDOWN	2	1.0	17.770328312
YDR500CD	WEAKDOWN	2	1.0	81.067593355
YGL197WD	WEAKUP	2	1.0	8.121882562
TSCGACD	unobs	2	1.0	1.0
YOR084WD	WEAKUP	2	1.0	7.929613223
YGR010WD	noeffectS	2	1.0	8.221088633
YML041CD	unobs	2	1.0	52.421472892
YER061CD	unobs	2	1.0	7.903041241
YGR093WD	noeffectS	2	1.0	2.993907602
YGR040W	noeffectS	2	0.276270061	61.426358098
YHR104WD	DOWN	2	1.0	93.85752933
YMR104CD	WEAKUP	2	1.0	1.0
YBR199WD	noeffectS	2	1.0	30.35207625
YLR223C	unobs	2	1.0	13.09728149
YNL068C	WEAKDOWN	2	1.0	10.025999428
YDL021WD	WEAKDOWN	2	1.0	15.498644703
YAL027WD	WEAKDOWN	2	1.0	10.235582186
YGR201CD	noeffectS	2	1.0	69.485459453
YML073CD	unobs	2	1.0	132.301232123
YNR071CD	noeffectS	2	1.0	22.508852046
YKR057WD	unobs	2	1.0	43.918750137
YOR335CD	unobs	2	1.0	26.55577429
YPL186CD	WEAKUP	2	1.0	76.408008264
YLR397CD	unobs	2	1.0	59.247715505
YJL163CD	noeffectS	2	1.0	31.359670828
YDL075WD	unobs	2	1.0	100.195516008
YML035CD	WEAKDOWN	2	1.0	22.869700939
YER141WD	noeffectS	2	1.0	26.553764887
YDL005CD	unobs	2	1.0	19.88151586
YGL181W	WEAKUP	2	1.0	2.004998848
YAL051WD	noeffectS	2	1.0	3.0
YPL030WD	WEAKUP	2	1.0	10.302582394
YCR084C	unobs	2	1.0	36.300110903
YDR183CAD	unobs	2	1.0	1.0
YDL148CD	unobs	2	1.0	24.291859362
YGR021WD	noeffectS	2	1.0	12.337180552
YGL062WD	noeffectS	2	1.0	59.741354124
YLR159CAD	unobs	2	1.0	4.009198025
YDL117W	noeffectS	2	1.0	87.366192425
YDL024CD	noeffectS	2	1.0	21.280689682
YBR151WD	WEAKUP	2	1.0	19.100979226
YNL006WD	DOWN	2	1.0	2.000099992
YER089C	WEAKDOWN	2	9.9992e-05	0.2552
YDL147WD	noeffectS	2	1.0	14.886121076
YLR221CD	WEAKDOWN	2	1.0	11.903111233
YDL197CD	noeffectS	2	1.0	1.0
YOL119CD	WEAKUP	2	1.0	37.736445765
YIL148WD	DOWN	2	1.0	25.082202055
YHR079C	noeffectS	2	0.002599795	0.1738
YGR121WAD	unobs	2	1.0	39.395549321
YOR272WD	unobs	2	1.0	23.698248704
YJR011CD	noeffectS	2	1.0	3.000099992
YJR002WD	unobs	2	1.0	85.54764694
YDR279WD	noeffectS	2	1.0	46.729631273
YHR143WD	UP	2	1.0	34.613067115
YHR143WA	DOWN	2	1.0	10.047494093
YLR026CD	unobs	2	1.0	1.008497893
YDR453CD	WEAKDOWN	2	1.0	109.958347464
YDR204WD	WEAKDOWN	2	1.0	9.215777605
YOR394CAD	unobs	2	1.0	5.0
YBR076CAD	unobs	2	1.0	2.851609051
YDR436WD	noeffectS	2	1.0	9.353980839
YJL154C	DOWN	2	1.0	4.0
YHR010WD	unobs	2	1.0	111.581263057
YBL078CD	noeffectS	2	1.0	34.86544254
YGR097WD	noeffectS	2	1.0	30.431488432
YDR170WAD	unobs	2	1.0	17.530041782
YIL147C	unobs	2	1.0	61.014634702
YDL160C	unobs	2	1.0	1.0
YHR020WD	UP	2	1.0	86.360092149
YDR207C	unobs	2	1.0	19.883220982
YDR536WD	WEAKDOWN	2	1.0	30.472106823
YER075CD	noeffectS	2	1.0	105.629593616
YOR001WD	unobs	2	1.0	12.660232075
YOR079CD	noeffectS	2	1.0	1.0
YOR103CD	UP	2	1.0	1.756527643
YHR079CD	noeffectS	2	1.0	4.0
YNL162WAD	unobs	2	1.0	1.0
YBR109WAD	unobs	2	1.0	2.851609051
YNL002C	unobs	2	1.0	1.0
YLL030CD	noeffectS	2	1.0	2.06480821
YNL104C	WEAKUP	2	0.002299913	0.6024
YPR113WD	unobs	2	1.0	1.0
YPL278CD	unobs	2	1.0	32.871907929
YNL160WD	WEAKUP	2	1.0	157.238235561
YKL096WD	noeffectS	2	1.0	70.378712376
YKL191W	noeffectS	2	0.001700054	0.1487
YNR006W	DOWN	2	1.0	12.610936037
YMR232W	WEAKUP	2	0.206980461	4.110635637
YGR111WD	noeffectS	2	1.0	74.659160082
YNL111CD	WEAKDOWN	2	1.0	12.216903075
YIL173WD	WEAKUP	2	1.0	21.06301889
YPL054WD	WEAKUP	2	1.0	2.0
YLR247CD	noeffectS	2	1.0	9.169883484
YER054CD	unobs	2	1.0	149.698986813
YGL248WD	WEAKUP	2	1.0	11.33218123
YER069WD	unobs	2	1.0	1.0
YER111C	WEAKDOWN	2	1.0	15.845011652
YJL091CD	unobs	2	1.0	10.083283794
YPR159WD	unobs	2	1.0	62.80263776
YMR131CD	unobs	2	1.0	7.798023643
YDR391CD	WEAKUP	2	1.0	56.501765529
YML079WD	unobs	2	1.0	1.0
YMR108WD	unobs	2	1.0	38.002614074
YHR184WD	noeffectS	2	1.0	1.0
YJR012CD	unobs	2	1.0	9.055004374
YML015CD	UP	2	1.0	1.0
YNL298W	unobs	2	0.054489752	8.746709189
YDR392W	DOWN	2	1.0	18.467629992
YKL062WD	noeffectS	2	1.0	14.63863507
YAR071WD	unobs	2	1.0	31.39946779
YGL006WD	WEAKUP	2	1.0	20.388363445
YLR084CD	noeffectS	2	1.0	102.901805147
YPL107WD	noeffectS	2	1.0	7.16518562
YBR047WD	noeffectS	2	1.0	80.615666859
YLR317WD	unobs	2	1.0	2.06480821
YLR271WD	WEAKUP	2	1.0	20.18708366
YER024WD	noeffectS	2	1.0	9.073506243
YMR065WD	noeffectS	2	1.0	14.233862928
YMR015CD	WEAKDOWN	2	1.0	72.074075197
YPL281CD	unobs	2	1.0	2.0
YFR039CD	noeffectS	2	1.0	14.603040464
YDR188W	DOWN	2	1.0	2.0
YDR060WD	unobs	2	1.0	56.098831014
YGL078CD	WEAKUP	2	1.0	4.0
YFR004W	DOWN	2	1.0	7.0
YPL150WD	WEAKUP	2	1.0	17.623851767
YHR034CD	unobs	2	1.0	12.25228052
YKR013WD	WEAKUP	2	1.0	1.0
YER063WD	WEAKDOWN	2	1.0	24.830164428
YNL286WD	WEAKUP	2	1.0	6.67593401
YDR420WD	noeffectS	2	1.0	1.0
YNL063WD	noeffectS	2	1.0	23.05924297
YMR063WD	noeffectS	2	1.0	1.0
YGL145WD	unobs	2	1.0	41.005428046
YHR214WAD	unobs	2	1.0	6.903604935
YOR167CD	noeffectS	2	1.0	78.189217656
YPR045CD	noeffectS	2	1.0	18.295482465
YML091CD	unobs	2	1.0	27.840244515
YGL045W	DOWN	2	1.0	1.0
YBR059CD	noeffectS	2	1.0	14.783924859
YML070WD	noeffectS	2	1.0	69.170605386
YBR083WD	noeffectS	2	1.0	135.327796408
YBR268WD	unobs	2	1.0	8.903604935
YGR148CD	unobs	2	1.0	64.751447013
YMR158WD	WEAKDOWN	2	1.0	14.031292044
YMR315WD	noeffectS	2	1.0	159.42074689
YOR140W	noeffectS	2	1.0	1.000299788
YER053CD	noeffectS	2	1.0	79.234674925
YLR190WD	WEAKDOWN	2	1.0	34.335575326
YDR059CD	WEAKUP	2	1.0	11.595068714
YDL056W	unobs	2	1.0	15.021296586
YGL039WD	noeffectS	2	1.0	1.0
YBL002WD	noeffectS	2	1.0	41.017747135
YLR087CD	DOWN	2	1.0	6.081405431
YMR181CD	noeffectS	2	1.0	2.000599639
YOR362CD	unobs	2	1.0	16.229771794
YGR109WAD	unobs	2	1.0	20.410257776
YBR213WD	noeffectS	2	1.0	3.0
YPR139CD	unobs	2	1.0	5.903604935
YDR122W	noeffectS	2	1.0	6.010597231
YOL116W	noeffectS	2	0.026991971	2.159443064
YPL265WD	unobs	2	1.0	62.04155889
YLR409CD	DOWN	2	1.0	25.140883242
YHL017WD	noeffectS	2	1.0	1.0
YOR207C	unobs	2	1.0	3.0
YKL027WD	WEAKUP	2	1.0	15.633547188
YBR263WD	noeffectS	2	1.0	37.985824662
YOL011WD	WEAKUP	2	1.0	54.923140503
YMR119WD	unobs	2	1.0	62.979794321
YJR005CAD	unobs	2	1.0	18.105294707
TLUAAB1D	unobs	2	1.0	1.0
YLR293CD	unobs	2	1.0	36.402082778
YHR141CD	unobs	2	1.0	118.477982207
YOR254CD	unobs	2	1.0	1.0
YNL168CD	noeffectS	2	1.0	1.0
YEL060CD	noeffectS	2	1.0	1.0
YGR237CD	noeffectS	2	1.0	7.197493214
YMR235CD	UP	2	1.0	24.400657149
YER064C	DOWN	2	1.0	4.0
YKL154WD	unobs	2	1.0	14.077089875
YLL021W	UP	2	1.0	8.646324556
YML117WD	WEAKDOWN	2	1.0	12.11449619
YNL042WD	unobs	2	1.0	1.0
YER148WD	unobs	2	1.0	16.861716511
YJL168CD	noeffectS	2	1.0	18.752138944
YDR399WD	noeffectS	2	1.0	17.748746641
YGR210CD	noeffectS	2	1.0	148.102344317
YFL004WD	unobs	2	1.0	2.000099992
YDL027CD	WEAKUP	2	1.0	13.432460417
YER159CD	unobs	2	1.0	16.199166393
YML064CD	unobs	2	1.0	31.945364625
YPL112CD	WEAKUP	2	1.0	7.0
YGL180W	WEAKUP	2	1.0	17.324168121
YKR058WD	DOWN	2	1.0	54.935808784
YDR294CD	WEAKUP	2	1.0	8.893404849
YKR060WD	noeffectS	2	1.0	9.895314758
YKL183WD	WEAKDOWN	2	1.0	15.708326557
YCL036WD	DOWN	2	1.0	2.0
YJL057CD	noeffectS	2	1.0	38.689960521
YPR073CD	noeffectS	2	1.0	2.869713445
YOL041CD	UP	2	1.0	32.91992719
YJL162CD	WEAKDOWN	2	1.0	12.668227353
YDR465CD	WEAKUP	2	1.0	1.0
YKL191WD	noeffectS	2	1.0	4.802322495
YGL136CD	WEAKUP	2	1.0	3.165583081
YOR289WD	noeffectS	2	1.0	30.831928059
YDL116W	unobs	2	1.0	1.0
YGL125WD	noeffectS	2	1.0	35.993902198
YGL056CD	WEAKUP	2	1.0	173.567385685
YOR119C	unobs	2	1.0	8.008399482
YOR025WD	noeffectS	2	1.0	58.881641155
YLR409C	DOWN	2	1.0	2.0
YMR222CD	noeffectS	2	1.0	7.95999365
YBR241CD	noeffectS	2	1.0	23.501063376
YGR257CD	unobs	2	1.0	8.173086314
YGR100WD	noeffectS	2	1.0	11.916001389
YLR090WD	noeffectS	2	1.0	19.707736376
YKL134CD	unobs	2	1.0	1.0
YMR244CAD	noeffectS	2	1.0	31.881224304
YLR092WD	noeffectS	2	1.0	16.629542516
YJL098WD	noeffectS	2	1.0	1.0
YOL059WD	DOWN	2	1.0	44.624160122
YDR101CD	noeffectS	2	1.0	63.489859017
YEL023CD	WEAKUP	2	1.0	1.0
YDL229WD	WEAKDOWN	2	1.0	17.261795187
YPR115W	noeffectS	2	1.0	48.196633561
YER116CD	unobs	2	1.0	32.806826682
YDR297WD	noeffectS	2	1.0	80.554686064
YPR128CD	noeffectS	2	1.0	6.929613223
YMR144WD	WEAKDOWN	2	1.0	30.519246566
YGR141WD	noeffectS	2	1.0	23.527456199
YJL200CD	noeffectS	2	1.0	58.67394371
YGR236CD	WEAKUP	2	1.0	5.625736381
YJR060W	WEAKUP	2	1.0	1.005800107
YBL004WD	unobs	2	1.0	42.503226075
YOR261CD	DOWN	2	1.0	2.757127533
YDL089W	DOWN	2	1.0	2.0
Q0182D	unobs	2	1.0	1.0
YKL047WD	WEAKUP	2	1.0	4.016596468
YNL161W	unobs	2	0.004598325	6.122272529
YMR271CD	noeffectS	2	1.0	31.546254985
YMR250WD	WEAKUP	2	1.0	48.033514446
YGL122CD	unobs	2	1.0	44.471057089
YIR006C	unobs	2	1.0	8.016399174
YJR048WD	noeffectS	2	1.0	33.131697657
YOR161CD	noeffectS	2	1.0	67.321218547
YER080WD	WEAKUP	2	1.0	13.700028072
YOR185CD	WEAKUP	2	1.0	4.0
YBR284WD	noeffectS	2	1.0	1.0
YMR262WD	noeffectS	2	1.0	40.755836654
YPR145WD	noeffectS	2	1.0	1.0
YDR524CBD	unobs	2	1.0	184.677333802
YGR044CD	WEAKDOWN	2	1.0	5.04269104
YPL219WD	WEAKUP	2	1.0	25.500066841
YFR034CD	unobs	2	1.0	47.713744482
YBR154CD	unobs	2	1.0	1.0
YFR023WD	noeffectS	2	1.0	2.99890062
YDR259CD	noeffectS	2	1.0	104.557418949
YPR063CD	noeffectS	2	1.0	45.198516634
YJL115WD	unobs	2	1.0	15.329561002
YKL018W	DOWN	2	1.0	2.0
YJL117WD	unobs	2	1.0	4.009198025
YKL121W	DOWN	2	1.0	8.0
YKR027W	WEAKUP	2	0.021400414	0.5232
YGL019W	noeffectS	2	1.0	23.774552026
YDR045CD	DOWN	2	1.0	1.0
YEL065WD	noeffectS	2	1.0	23.361289722
YOR206WD	unobs	2	1.0	58.708957432
YBR099CD	WEAKDOWN	2	1.0	2.165583081
YIL169CD	unobs	2	1.0	54.856743282
YHR062CD	unobs	2	1.0	6.452057281
YCR059CD	noeffectS	2	1.0	79.279208146
YER086WD	unobs	2	1.0	4.0
YPL119CAD	unobs	2	1.0	7.405056977
YLR240WD	unobs	2	1.0	1.0
YPL254WD	unobs	2	1.0	42.171707478
YGL120CD	unobs	2	1.0	36.129682154
YOL055CD	noeffectS	2	1.0	11.076689781
YGL115WD	unobs	2	1.0	14.98661194
YGL020CD	DOWN	2	1.0	13.153286262
YBL049WD	WEAKUP	2	1.0	6.014299801
YPL109CD	noeffectS	2	1.0	7.16518562
YDR102CD	WEAKUP	2	1.0	4.0
YMR265CD	noeffectS	2	1.0	72.187642286
YIL116WD	noeffectS	2	1.0	1.0
YGR266WD	WEAKUP	2	1.0	9.761227101
YDR132CD	noeffectS	2	1.0	39.726625136
YGL019WD	noeffectS	2	1.0	1.0
YOR140WD	noeffectS	2	1.0	35.566037305
YLR419WD	unobs	2	1.0	9.0
YOL081W	unobs	2	1.0	10.0
YIL033C	unobs	2	1.0	5.410251634
YJL107CD	noeffectS	2	1.0	124.763978608
YPL143WD	unobs	2	1.0	27.095294784
YPL133C	WEAKDOWN	2	0.000699788	0.7028
YLR229CD	DOWN	2	1.0	3.000599388
YJL197WD	WEAKDOWN	2	1.0	14.940398861
YER070WD	unobs	2	1.0	176.012929143
YLR106CD	unobs	2	1.0	1.0
YDR343CD	unobs	2	1.0	16.04269104
YLR052WD	unobs	2	1.0	3.334881392
YBR061CD	unobs	2	1.0	5.04269104
YER140WD	noeffectS	2	1.0	4.179296549
YGL073W	unobs	2	1.0	19.692830854
YPR035WD	unobs	2	1.0	1.0
YBR129CD	noeffectS	2	1.0	8.02429502
YGL096WD	noeffectS	2	1.0	43.422108847
YMR267WD	unobs	2	1.0	7.415864199
YOR130CD	noeffectS	2	1.0	31.881722543
YOR261C	DOWN	2	1.0	1.0
YOR188WD	noeffectS	2	1.0	56.341288985
YOR242CD	WEAKUP	2	1.0	1.0
YDL121CD	WEAKUP	2	1.0	3.000599388
YBR126CD	noeffectS	2	1.0	135.010455141
YJL181WD	noeffectS	2	1.0	4.142986989
YDL213CD	noeffectS	2	1.0	9.459763434
YDR233CD	noeffectS	2	1.0	22.896818711
YGL160WD	noeffectS	2	1.0	30.895518349
YJL128CD	DOWN	2	1.0	14.320371487
YFL022CD	unobs	2	1.0	120.940426562
YKL053CAD	WEAKUP	2	1.0	3.0
YDR022CD	noeffectS	2	1.0	1.0
YEL036CD	unobs	2	1.0	30.331073377
YPR118WD	noeffectS	2	1.0	1.0
YLR132CD	unobs	2	1.0	12.465648457
YDR300CD	unobs	2	1.0	32.103179142
YLR113W	DOWN	2	1.0	732.640123253
YFR026CD	noeffectS	2	1.0	11.706715441
YDL154WD	noeffectS	2	1.0	1.0
YBL009WD	WEAKUP	2	1.0	5.199378208
YLR064WD	noeffectS	2	1.0	22.949034337
YLR310CD	UP	2	1.0	26.702141095
YCL032W	DOWN	2	1.0	23.835974699
YNL266WD	WEAKDOWN	2	1.0	3.0
YIR002CD	WEAKDOWN	2	1.0	21.713341411
YFR031CAD	WEAKUP	2	1.0	94.443257922
YGL127CD	unobs	2	1.0	30.779901244
YLR407WD	DOWN	2	1.0	1.0
YOR287CD	DOWN	2	1.0	7.000232829
YOR343WAD	unobs	2	1.0	12.04910307
YEL024WD	unobs	2	1.0	41.556849334
YBL057CD	noeffectS	2	1.0	1.0
YOR356WD	noeffectS	2	1.0	1.0
YNL193WD	noeffectS	2	1.0	33.871763684
YHR121WD	WEAKUP	2	1.0	4.113186305
YOR288CD	noeffectS	2	1.0	3.123985651
YOR315WD	WEAKUP	2	1.0	172.900282921
YHR005CAD	unobs	2	1.0	36.418685972
YCR067CD	noeffectS	2	1.0	43.344879558
YBR293WD	noeffectS	2	1.0	26.351668416
YIL046WD	unobs	2	1.0	27.988098372
YMR312WD	WEAKUP	2	1.0	26.767020576
YNL259CD	noeffectS	2	1.0	4.99890062
YBR270CD	noeffectS	2	1.0	2.0
YJR070CD	noeffectS	2	1.0	29.355681538
YPL095CD	noeffectS	2	1.0	16.400680222
YHR117WD	noeffectS	2	1.0	12.116586994
YJL154CD	DOWN	2	1.0	5.943500931
YDR056CD	noeffectS	2	1.0	8.476064663
YDR302WD	unobs	2	1.0	1.013798782
YEL038WD	noeffectS	2	1.0	37.386155967
YOL161CD	unobs	2	1.0	31.716962392
YGR261CD	DOWN	2	1.0	5.943500931
YBR207WD	noeffectS	2	1.0	1.0
YCR048WD	WEAKDOWN	2	1.0	6.197475618
YPL223CD	noeffectS	2	1.0	74.495582594
YFR014C	noeffectS	2	1.0	18.723323065
YBR078WD	unobs	2	1.0	168.968818192
YOL070C	noeffectS	2	1.0	4.795142496
YCR003WD	unobs	2	1.0	3.756527643
YPL007CD	unobs	2	1.0	4.016596468
YDL182WD	noeffectS	2	1.0	109.124483888
YOL036WD	noeffectS	2	1.0	4.004200296
YOR390WD	unobs	2	1.0	12.028303229
YLR452C	noeffectS	2	1.0	26.615574004
YMR029CD	WEAKUP	2	1.0	11.235582186
YHR119WD	unobs	2	1.0	1.0
YDR420W	noeffectS	2	1.0	2.98590232
YOR243CD	noeffectS	2	1.0	12.476663489
YOR134WD	WEAKUP	2	1.0	6.04269104
YOR173WD	WEAKUP	2	1.0	134.138992455
YGR184C	DOWN	2	1.0	6.0
YBR034CD	UP	2	1.0	24.482956366
YDR184CD	WEAKUP	2	1.0	5.0
YAR015W	DOWN	2	1.0	4.0
YMR207CD	WEAKUP	2	1.0	1.0
YNL337WD	unobs	2	1.0	19.4137463
YLR448WD	noeffectS	2	1.0	100.453906984
YLR328WD	WEAKUP	2	1.0	46.960575783
YPL079WD	WEAKDOWN	2	1.0	76.958142814
YEL026WD	unobs	2	1.0	10.254279856
YOL005CD	unobs	2	1.0	1.016596468
YFL030WD	noeffectS	2	1.0	11.0
YOR224C	unobs	2	0.012099136	6.593147445
YER103WD	noeffectS	2	1.0	159.511992211
THGUGKD	unobs	2	1.0	1.006596156
YNL191WD	noeffectS	2	1.0	1.0
YKR092CD	noeffectS	2	1.0	71.707968821
YLR079W	unobs	2	0.004298035	2.123
YER174CD	noeffectS	2	1.0	1.0
YDR161WD	unobs	2	1.0	2.757127533
YAR002CAD	noeffectS	2	1.0	13.616142638
YMR319CD	noeffectS	2	1.0	101.911776114
YBR155WD	unobs	2	1.0	3.792724124
YPL066WD	noeffectS	2	1.0	22.166500727
YNL207WD	unobs	2	1.0	14.828516675
YPL024WD	unobs	2	1.0	2.595944301
YGR206WD	noeffectS	2	1.0	1.756527643
YCL026CAD	noeffectS	2	1.0	1.0
YJL016WD	WEAKUP	2	1.0	49.168893028
YMR140W	noeffectS	2	1.0	1.0
YPR072W	unobs	2	1.0	8.054083232
YHR061CD	noeffectS	2	1.0	43.388761831
YPR174CD	noeffectS	2	1.0	57.68778166
YPL275WD	unobs	2	1.0	1.0
YBR102CD	unobs	2	1.0	20.466466848
YLR209CD	WEAKUP	2	1.0	9.351981553
YGR292WD	noeffectS	2	1.0	4.0
YPR029CD	noeffectS	2	1.0	1.0
YNL255CD	WEAKUP	2	1.0	50.979936204
YDL231CD	WEAKUP	2	1.0	12.873114386
YPL273WD	noeffectS	2	1.0	4.99890062
YLR131C	noeffectS	2	1.0	13.008298253
YIL043CD	noeffectS	2	1.0	24.164196847
YNL147WD	unobs	2	1.0	15.591547826
YGL099WD	unobs	2	1.0	42.611329806
YOR361CD	unobs	2	1.0	42.628128134
YAL064WD	unobs	2	1.0	92.738736073
YER165W	unobs	2	1.0	29.75521048
YGR152CD	WEAKDOWN	2	1.0	26.483067514
YER109C	noeffectS	2	1.0	4.030395975
YOL071WD	noeffectS	2	1.0	2.0
YJR144WD	noeffectS	2	1.0	9.0
YOL047CD	noeffectS	2	1.0	1.113186305
YBR190WD	unobs	2	1.0	6.000099992
YLR011W	WEAKUP	2	0.005098035	0.9458
YIR016WD	noeffectS	2	1.0	90.877166309
YOR330CD	WEAKDOWN	2	1.0	5.756527643
YBR181CD	unobs	2	1.0	100.364287224
YNL223WD	unobs	2	1.0	34.565455491
YLR215CD	unobs	2	1.0	1.0
YKL195WD	unobs	2	1.0	3.04269104
YGR030CD	unobs	2	1.0	7.0
YGL242CD	noeffectS	2	1.0	5.178896706
YPR079WD	WEAKUP	2	1.0	34.360565013
YLL031CD	unobs	2	1.0	51.034899495
YAL044CD	noeffectS	2	1.0	8.838732615
YDL159W	unobs	2	0.99980011	60.508024074
YNR036CD	noeffectS	2	1.0	4.0
YOL077CD	UP	2	1.0	31.814260643
YIL046WAD	unobs	2	1.0	1.0
YOL133WD	unobs	2	1.0	31.948241388
YML101CAD	unobs	2	1.0	1.0
YDR361CD	unobs	2	1.0	12.090792925
YMR170CD	UP	2	1.0	39.494486873
YMR284WD	WEAKDOWN	2	1.0	23.62794272
YBR163WD	unobs	2	1.0	24.058827898
YOL114CD	UP	2	1.0	16.652519892
YIL121WD	noeffectS	2	1.0	55.826960328
YBR158WD	noeffectS	2	1.0	76.17603774
YNL110CD	unobs	2	1.0	1.0
YMR276W	WEAKDOWN	2	1.0	38.887009726
YHR012WD	WEAKDOWN	2	1.0	8.182180051
YOL053WD	noeffectS	2	1.0	5.173086314
YDR505CD	noeffectS	2	1.0	8.750744336
YGL234WD	unobs	2	1.0	30.840120184
SRG1D	unobs	2	1.0	1.756527643
YGL198WD	WEAKUP	2	1.0	9.14538605
YOR137CD	noeffectS	2	1.0	12.584855577
YGR023WD	noeffectS	2	1.0	37.210317547
YFL026W	unobs	2	1.0	1.0
YPR160WD	noeffectS	2	1.0	144.259705081
YKR027WD	WEAKUP	2	1.0	39.19047373
YCR092CD	noeffectS	2	1.0	14.505267042
YPR191WD	noeffectS	2	1.0	1.0
YDL208WD	unobs	2	1.0	42.802808387
YML118WD	noeffectS	2	1.0	1.0
YDR040CD	unobs	2	1.0	50.214082627
YGL043W	WEAKUP	2	1.0	22.278397597
YMR025WD	UP	2	1.0	2.993907602
YMR034CD	WEAKDOWN	2	1.0	1.000599639
YBL059WD	noeffectS	2	1.0	19.097684448
YPR091CD	noeffectS	2	1.0	23.032396966
YLR193CD	unobs	2	1.0	6.917712453
YMR153W	noeffectS	2	0.840899411	2.0
YOR296WD	noeffectS	2	1.0	8.903604935
YMR124W	WEAKUP	2	1.0	2.0
YMR106CD	WEAKDOWN	2	1.0	28.466049629
YLR440CD	unobs	2	1.0	11.455277472
YNL328CD	WEAKDOWN	2	1.0	2.0
YLR073CD	WEAKUP	2	1.0	19.682843003
YHR003CD	noeffectS	2	1.0	8.623634673
YKR051WD	noeffectS	2	1.0	3.182081664
YEL071WD	noeffectS	2	1.0	60.101234918
YDL097C	DOWN	2	1.0	1.0
YHL002WD	WEAKUP	2	1.0	29.370451543
YLR249WD	unobs	2	1.0	91.717743573
YOL067CD	WEAKUP	2	1.0	5.040099706
YOR092WD	noeffectS	2	1.0	21.560537881
YJL069CD	unobs	2	1.0	16.018496011
YDL072CD	noeffectS	2	1.0	48.468974428
YPR121WD	noeffectS	2	1.0	22.182779634
YIL008WD	unobs	2	1.0	16.364466223
YGR067CD	noeffectS	2	1.0	54.000963503
YOR054CD	noeffectS	2	1.0	17.358572206
YBR165WD	DOWN	2	1.0	4.807911145
YKL211CD	unobs	2	1.0	1.0
YHR070WD	unobs	2	1.0	18.490753388
YKR103WD	noeffectS	2	1.0	2.0
YPR080W	unobs	2	9.9992e-05	0.0696
YDR529CD	noeffectS	2	1.0	20.920205298
YDR524CAD	unobs	2	1.0	2.0
YPR105CD	unobs	2	1.0	22.400381624
YNR054CD	unobs	2	1.0	47.098694118
YJR044CD	WEAKDOWN	2	1.0	45.590758319
YLL016WD	noeffectS	2	1.0	31.567540297
YER027CD	noeffectS	2	1.0	5.943500931
YDR412WD	unobs	2	1.0	9.754230909
YJR079WD	noeffectS	2	1.0	20.605341688
YLR029CD	unobs	2	1.0	75.231086851
YOR011WD	noeffectS	2	1.0	23.523458828
YIL061CD	unobs	2	1.0	6.448959198
YAR033WD	unobs	2	1.0	1.0
YLR094CD	WEAKDOWN	2	1.0	58.230601057
YLR256W	unobs	2	1.0	7.844809336
YKL205WD	noeffectS	2	1.0	1.329361018
YBR214WD	noeffectS	2	1.0	63.681564127
YPR065WD	WEAKUP	2	1.0	81.213461159
YDR146CD	noeffectS	2	1.0	6.0
YBL026WD	unobs	2	1.0	1.0
YDR232WD	unobs	2	1.0	18.326604652
YJL010CD	UP	2	1.0	46.628022615
YKL067WD	noeffectS	2	1.0	29.554940905
YGR053CD	noeffectS	2	1.0	1.0
YLR283WD	noeffectS	2	1.0	15.946310574
YDL013WD	unobs	2	1.0	41.260869924
YGL208WD	noeffectS	2	1.0	15.280800835
YHR056CD	unobs	2	1.0	6.205494538
YLR192C	unobs	2	1.0	1.0
YDR323CD	noeffectS	2	1.0	1.0
YDR043CD	noeffectS	2	1.0	110.293532193
YER049WD	WEAKUP	2	1.0	69.193595183
YMR032WD	unobs	2	1.0	32.136610657
YNL151CD	unobs	2	1.0	8.531151264
YLL051CD	WEAKUP	2	1.0	24.996502085
YNL178WD	unobs	2	1.0	154.873896699
YML126CD	unobs	2	1.0	23.70813142
YJR003CD	WEAKUP	2	1.0	17.359364378
YFR049WD	WEAKUP	2	1.0	2.756527643
YDR542WD	unobs	2	1.0	49.514078968
YDR005CD	WEAKDOWN	2	1.0	3.821336355
YDR158WD	unobs	2	1.0	18.153621003
YPL239WD	unobs	2	1.0	75.673698545
YLR249W	unobs	2	0.00229985	0.3978
YNL004W	noeffectS	2	1.0	4.007799792
YDR545WD	unobs	2	1.0	39.888295144
YCL040WD	WEAKUP	2	1.0	52.240300097
YFR001WD	unobs	2	1.0	9.241583601
YGR144WD	WEAKUP	2	1.0	59.232785891
YKL163WD	WEAKUP	2	1.0	41.60687904
YDR202CD	noeffectS	2	1.0	2.0
YNL116WD	noeffectS	2	1.0	6.869908064
YKL065CD	noeffectS	2	1.0	19.393573174
YGL075CD	unobs	2	1.0	1.0
YOL006CD	noeffectS	2	1.0	46.464970768
YNL145WD	noeffectS	2	1.0	120.698856721
YDR461WD	WEAKUP	2	1.0	69.229693258
YKL023WD	noeffectS	2	1.0	1.0
YOR389WD	unobs	2	1.0	1.0
YPL203W	noeffectS	2	1.0	76.301551027
YKL208WD	noeffectS	2	1.0	1.0
YDR379W	noeffectS	2	1.0	3.99980011
YJR043CD	DOWN	2	1.0	18.630048128
YMR317WD	noeffectS	2	1.0	18.718433442
YML084WD	noeffectS	2	1.0	3.0
YDR256CD	WEAKUP	2	1.0	3.329361018
YIL099WD	noeffectS	2	1.0	85.86740498
YMR107WD	WEAKUP	2	1.0	94.193827966
YDL019CD	noeffectS	2	1.0	36.77356076
YCR041WD	unobs	2	1.0	4.0
YIL155CD	WEAKUP	2	1.0	36.05709488
YOR081CD	WEAKUP	2	1.0	14.829811097
YJL076WD	unobs	2	1.0	70.901701466
YML042WD	WEAKDOWN	2	1.0	24.502150729
YLR370CD	noeffectS	2	1.0	20.510974187
YBR060CD	unobs	2	1.0	18.574842629
YFL064CD	unobs	2	1.0	22.477146229
YAR014C	WEAKUP	2	1.0	11.000099992
YLR095CD	WEAKUP	2	1.0	53.147886909
YIL062CD	UP	2	1.0	12.076689781
YGR103WD	unobs	2	1.0	26.668340354
YDR235WD	unobs	2	1.0	7.30168002
YLR129WD	unobs	2	1.0	29.674228975
YML034WD	UP	2	1.0	8.0
YAR075WD	unobs	2	1.0	1.0
YOL082W	noeffectS	2	0.00139967	0.4461
CYC151	unobs	2	0.38896101	2.012847712
YDR540CD	noeffectS	2	1.0	1.0
YJL011CD	unobs	2	1.0	2.0
YOR393WD	unobs	2	1.0	1.0
YER036CD	unobs	2	1.0	67.948098567
YIL130WD	noeffectS	2	1.0	13.61303659
YIL127CD	unobs	2	1.0	3.99890062
YBR255CAD	unobs	2	1.0	46.274008363
YER079WD	WEAKUP	2	1.0	40.399658562
YBR156CD	noeffectS	2	1.0	69.255985611
YHR135C	WEAKDOWN	2	1.0	2.0
YOL115W	DOWN	2	1.0	1.0
YHR196WD	unobs	2	1.0	10.872907913
YNR031C	DOWN	2	1.0	14.215151186
YBL029CAD	unobs	2	1.0	1.0
YGR142WD	noeffectS	2	1.0	34.918048544
YPR171WD	WEAKDOWN	2	1.0	12.337260488
YHL048WD	unobs	2	1.0	28.798735958
YBR248CD	noeffectS	2	1.0	1.0
YGL148WD	noeffectS	2	1.0	35.644630558
YBR023CD	noeffectS	2	1.0	23.19118547
YPR167CD	WEAKUP	2	1.0	16.488052318
YFL007WD	noeffectS	2	1.0	20.515065981
YER022W	unobs	2	0.017697218	25.964166441
YCR091WD	noeffectS	2	1.0	49.273183806
YDL204WD	WEAKDOWN	2	1.0	159.897195851
YDR419WD	WEAKUP	2	1.0	11.528538499
YKL109WD	noeffectS	2	1.0	67.349338425
YKR026CD	noeffectS	2	1.0	2.0
YBR252WD	unobs	2	1.0	9.045205957
YGR040WD	noeffectS	2	1.0	46.609241293
YOR053WD	noeffectS	2	1.0	1.0
YPR151CD	noeffectS	2	1.0	2.000099992
YGR109CD	WEAKDOWN	2	1.0	45.864538016
YNL241CD	unobs	2	1.0	194.034013963
YBL051C	WEAKUP	2	1.0	3.86140858
YOR229WD	WEAKUP	2	1.0	6.000099992
YLR389CD	WEAKDOWN	2	1.0	32.888121609
YER129WD	WEAKDOWN	2	1.0	2.0
YGL113W	unobs	2	0.002399811	0.2259
YDR113CD	unobs	2	1.0	80.271189595
YLR121CD	WEAKDOWN	2	1.0	43.285405087
YGR294WD	unobs	2	1.0	17.868702824
YDR054CD	unobs	2	1.0	39.736954423
YER034WD	noeffectS	2	1.0	60.253320942
YGR009C	unobs	2	1.0	2.0
YDR341CD	unobs	2	1.0	2.0
YGL147CD	WEAKDOWN	2	1.0	37.091598925
YNL097CD	DOWN	2	1.0	15.46495826
YKL212WD	unobs	2	1.0	1.0
YJL080CD	WEAKDOWN	2	1.0	1.000099992
YBL102WD	noeffectS	2	1.0	19.382572884
YOL084WD	noeffectS	2	1.0	117.245036663
YER032WD	noeffectS	2	1.0	19.996498808
YDR421WD	WEAKUP	2	1.0	9.817019426
YDR486C	DOWN	2	1.0	1.0
YPR110CD	unobs	2	1.0	28.211396485
YMR177WD	noeffectS	2	1.0	57.868745735
YML080WD	noeffectS	2	1.0	3.176781027
YGL227WD	noeffectS	2	1.0	115.3381662
YKL054CD	unobs	2	1.0	6.0
YML082WD	noeffectS	2	1.0	8.99890062
YGR149WD	noeffectS	2	1.0	21.578540843
YMR304CAD	noeffectS	2	1.0	63.949851104
YIL091CD	unobs	2	1.0	52.885515484
YOL048CD	noeffectS	2	1.0	39.768860058
YDL219WD	noeffectS	2	1.0	10.344081592
YGR014W	noeffectS	2	0.103390857	13.501104604
YGL038CD	unobs	2	1.0	57.649655353
YJL207CD	noeffectS	2	1.0	12.272081094
YNL024CD	WEAKUP	2	1.0	3.0
YLR080WD	WEAKUP	2	1.0	36.945702631
YNR077CD	unobs	2	1.0	3.99890062
YGR280CD	unobs	2	1.0	33.473979341
YER046WD	noeffectS	2	1.0	3.000099992
YDR466WD	noeffectS	2	1.0	15.45658423
YNL049CD	WEAKUP	2	1.0	11.331769159
YKL142WD	noeffectS	2	1.0	29.195795869
YGL029WD	unobs	2	1.0	1.0
YGL253WD	DOWN	2	1.0	4.000099992
YKL116C	UP	2	1.0	1.0
YML003WD	WEAKDOWN	2	1.0	2.0
YLR056WD	unobs	2	1.0	182.443336266
YKL113CD	unobs	2	1.0	48.74523002
YOR131CD	noeffectS	2	1.0	7.96841191
YHL047CD	noeffectS	2	1.0	1.0
YHR099WD	unobs	2	1.0	17.216367827
YMR301CD	unobs	2	1.0	17.023896087
YJR092WD	noeffectS	2	1.0	31.644335537
YIL159WD	DOWN	2	1.0	18.018405246
YLR112WD	noeffectS	2	1.0	32.637043324
YDL093WD	noeffectS	2	1.0	25.705183434
YCL009CD	noeffectS	2	1.0	17.068790071
YBR230WAD	unobs	2	1.0	18.412090023
YDR213WD	WEAKUP	2	1.0	57.026939538
YKL218CD	WEAKUP	2	1.0	1.0
YER040WD	unobs	2	1.0	23.767439279
YPR104C	unobs	2	1.0	3.0
YOL124CD	WEAKUP	2	1.0	1.0
YPL207WD	noeffectS	2	1.0	61.615923159
YHR128WD	unobs	2	1.0	45.046231868
YER084WD	noeffectS	2	1.0	2.0
YIL101CD	noeffectS	2	1.0	114.558347778
YML076CD	WEAKDOWN	2	1.0	8.957994889
YGL054CD	UP	2	1.0	19.671449683
YOR151C	unobs	2	0.000700039	0.4267
YMR145CD	noeffectS	2	1.0	90.602014361
YKR081CD	unobs	2	1.0	3.0
YCL067C	unobs	2	0.008194656	0.375788992
YFR015CD	noeffectS	2	1.0	32.04269104
YIL016WD	noeffectS	2	1.0	16.295478958
YNL189W	unobs	2	1.0	8.000999984
YBL093CD	unobs	2	1.0	14.851235454
YMR043W	unobs	2	1.0	3.989799895
YMR194CAD	noeffectS	2	1.0	27.711152963
YGR003WD	noeffectS	2	1.0	7.273073397
YER169WD	noeffectS	2	1.0	9.9605122
YPL221WD	noeffectS	2	1.0	44.339494434
YML077W	DOWN	2	1.0	1.0
YER068W	unobs	2	1.0	1.000099992
YER156CD	noeffectS	2	1.0	10.746912947
YCR093WD	UP	2	1.0	13.229771794
YDR195WD	unobs	2	1.0	18.562176296
YGL111WD	unobs	2	1.0	5.95670791
YJL008C	DOWN	2	1.0	1.0
YOR299WD	unobs	2	1.0	122.136801409
YDL156W	noeffectS	2	1.0	1.0
YPR160W	noeffectS	2	0.016500111	1.5988
YIL010WD	WEAKDOWN	2	1.0	7.215395675
YKR068CD	unobs	2	1.0	11.056808637
YML035C	WEAKDOWN	2	1.0	3.0
YMR136WD	noeffectS	2	1.0	1.0
YPL176CD	noeffectS	2	1.0	4.996999766
YBL028CD	noeffectS	2	1.0	70.145093931
YMR056CD	WEAKDOWN	2	1.0	60.047441658
YHR038WD	unobs	2	1.0	5.943500931
YKL181WD	unobs	2	1.0	19.098792025
YGR247WD	WEAKUP	2	1.0	29.367276634
YGR270W	noeffectS	2	1.0	2.0
YHR219WD	unobs	2	1.0	18.181577194
YBR058CD	DOWN	2	1.0	9.121494694
YNL167C	unobs	2	1.0	42.413248971
YGL008C	unobs	2	1.0	4.017200119
YJR021CD	WEAKUP	2	1.0	1.0
YDR020CD	noeffectS	2	1.0	7.872907913
YJR094CD	WEAKDOWN	2	1.0	1.0
YER167WD	noeffectS	2	1.0	22.800341742
YDR288WD	unobs	2	1.0	4.756527643
YLR371WD	unobs	2	1.0	5.562151945
YDR229W	noeffectS	2	1.0	6.513248168
YDR492WD	noeffectS	2	1.0	31.257084
YLR336CD	unobs	2	1.0	1.0
YMR216CD	unobs	2	1.0	32.751066852
YNL307C	DOWN	2	1.0	320.353428528
YJR060WD	WEAKUP	2	1.0	7.156176633
YHR131CD	noeffectS	2	1.0	1.992099306
YAL060WD	noeffectS	2	1.0	43.202206424
YLR248W	WEAKDOWN	2	1.0	7.025297443
YER072WD	DOWN	2	1.0	21.524347135
YKL187CD	WEAKUP	2	1.0	54.177531362
YJR150CD	noeffectS	2	1.0	1.0
YDL120WD	unobs	2	1.0	1.0
YNR001CD	WEAKDOWN	2	1.0	27.818131133
YFL057CD	unobs	2	1.0	6.0
YKL110CD	noeffectS	2	1.0	84.04199861
YML083CD	noeffectS	2	1.0	19.857706786
YNL107W	WEAKDOWN	2	9.9898e-05	0.0502
YJR066WD	UP	2	1.0	4.026598836
YGL161CD	noeffectS	2	1.0	21.820828798
YOL049WD	noeffectS	2	1.0	19.459665049
YNL007C	unobs	2	0.903318013	2.0
YDL150WD	UP	2	1.0	7.180083385
YLR438CAD	unobs	2	1.0	49.428871581
YHR169WD	unobs	2	1.0	27.147070249
YDR429CD	unobs	2	1.0	5.003005636
YPR119W	WEAKDOWN	2	1.0	41.255176057
YDR487CD	unobs	2	1.0	44.966139984
YDR077WD	noeffectS	2	1.0	80.671793659
YPL108WD	noeffectS	2	1.0	1.0
YMR232WD	WEAKUP	2	1.0	22.722225176
YMR264WD	DOWN	2	1.0	3.0
YPL263CD	noeffectS	2	1.0	17.336259275
YPL161CD	unobs	2	1.0	1.0
YIL139CD	noeffectS	2	1.0	1.0
YKR097WD	noeffectS	2	1.0	22.376970757
YER177WD	WEAKUP	2	1.0	8.0
YDR296WD	unobs	2	1.0	8.109083259
YPR015CD	noeffectS	2	1.0	54.257208213
YHR134WD	WEAKDOWN	2	1.0	1.0
YMR234WD	noeffectS	2	1.0	26.094275755
YLR128WD	WEAKDOWN	2	1.0	1.0
YFL009W	unobs	2	0.004699177	1.9996
CYC95	unobs	2	0.076688236	2.004572718
YFL020CD	noeffectS	2	1.0	1.0
YOR219CD	noeffectS	2	1.0	28.351888326
YNL144CD	WEAKUP	2	1.0	58.961537245
YKL151CD	WEAKDOWN	2	1.0	121.080533006
YDL103C	unobs	2	0.368664537	1.503637432
YDR260CD	noeffectS	2	1.0	26.605265334
YML012WD	noeffectS	2	1.0	15.192572669
YDL156WD	noeffectS	2	1.0	33.767835148
YDR216W	noeffectS	2	1.0	34.817512916
YMR238WD	noeffectS	2	1.0	1.000099992
YJR074WD	DOWN	2	1.0	16.974018069
YCR073WAD	noeffectS	2	1.0	37.913863626
YDL211CD	noeffectS	2	1.0	14.744914573
YER165WD	unobs	2	1.0	88.745775969
YNL079CD	unobs	2	1.0	2.000099992
YKL168C	noeffectS	2	0.002398879	2.394733166
YGR189CD	noeffectS	2	1.0	66.083213441
YMR205CD	unobs	2	1.0	10.32946101
YNL119WD	noeffectS	2	1.0	1.0
YHR158C	noeffectS	2	1.0	9.0
YHL002CAD	unobs	2	1.0	4.003698239
YDL183CD	noeffectS	2	1.0	1.000599388
YDL194WD	noeffectS	2	1.0	15.131705745
YKL194CD	unobs	2	1.0	1.0
YJR076C	unobs	2	1.0	19.022586615
YHL039WD	WEAKUP	2	1.0	23.221274975
YOL042WD	noeffectS	2	1.0	3.006698044
YDR196CD	unobs	2	1.0	10.045205957
YKL186CD	DOWN	2	1.0	20.136113704
YAL035WD	unobs	2	1.0	50.070007577
YKR069WD	WEAKUP	2	1.0	16.445666794
YCL035CD	noeffectS	2	1.0	112.323897463
YHR018CD	noeffectS	2	1.0	24.918728609
YLR348CD	noeffectS	2	1.0	39.762941717
YLR179CD	noeffectS	2	1.0	20.066695259
YFL054CD	noeffectS	2	1.0	31.882621671
YBR164C	noeffectS	2	1.0	1.0
YIL153W	WEAKDOWN	2	1.0	2.0
YOR359WD	noeffectS	2	1.0	1.0
YIL113WD	noeffectS	2	1.0	38.520957725
YLR399C	unobs	2	0.003499944	0.4016
YPR083W	DOWN	2	1.0	2.0
YKL089W	unobs	2	0.002100117	0.3514
YOL126CD	noeffectS	2	1.0	1.0
YDL192WD	WEAKDOWN	2	1.0	4.0
YNL058CD	noeffectS	2	1.0	116.325363049
YOR141CD	noeffectS	2	1.0	14.457064737
YMR269WD	UP	2	1.0	1.0
YPL157WD	unobs	2	1.0	1.0
YGL116WD	unobs	2	1.0	71.295633348
YBR179C	DOWN	2	1.0	2.0
YER082CD	UP	2	1.0	24.08139148
YBR172CD	noeffectS	2	1.0	7.040099706
YOR384WD	noeffectS	2	1.0	26.56546058
YCR020CAD	noeffectS	2	1.0	1.0
YDR172WD	DOWN	2	1.0	44.786448072
YNL218WD	unobs	2	1.0	12.726445433
YGR215WD	unobs	2	1.0	4.0
YOR132WD	noeffectS	2	1.0	23.261795187
YOR382WD	noeffectS	2	1.0	26.301766644
YBR160WD	unobs	2	1.0	8.762924739
YML005WD	unobs	2	1.0	1.0
YJR101WD	unobs	2	1.0	4.0
YJL043WD	noeffectS	2	1.0	13.05688971
YLR105CD	unobs	2	1.0	19.248081979
YER125W	unobs	2	1.0	15.825208531
YCL067CD	unobs	2	1.0	5.0
YDR432W	noeffectS	2	9.9992e-05	0.1392
YLR343WD	noeffectS	2	1.0	7.008696778
YER001WD	noeffectS	2	1.0	80.177531491
YNR009WD	noeffectS	2	1.0	98.03729206
YAL065CD	unobs	2	1.0	3.632834741
YIL055CD	noeffectS	2	1.0	17.716836883
YER127WD	unobs	2	1.0	55.792620718
YBL071WAD	unobs	2	1.0	42.087186255
YCR031CD	WEAKUP	2	1.0	26.077402653
YGR289CD	WEAKDOWN	2	1.0	17.581145837
TWCCAG1D	unobs	2	1.0	22.850919094
YJR117WD	WEAKDOWN	2	1.0	45.409272644
YGR208WD	noeffectS	2	1.0	26.505545395
YOR018WD	DOWN	2	1.0	25.523927595
YLR055C	DOWN	2	1.0	30.976107096
YDR468CD	unobs	2	1.0	17.966707932
YDR506CD	noeffectS	2	1.0	13.950311844
YJR115WD	noeffectS	2	1.0	85.732885373
YDR134CD	WEAKUP	2	1.0	38.400991768
YHR004CD	WEAKDOWN	2	1.0	13.020205047
YCR089WD	WEAKUP	2	1.0	17.496035415
YIL077C	DOWN	2	1.0	2.0
YBL056WD	noeffectS	2	1.0	9.173086314
YBR279WD	unobs	2	1.0	18.945392044
SNR54D	unobs	2	1.0	19.899701577
YDR490CD	WEAKUP	2	1.0	25.970214057
YOR352WD	WEAKDOWN	2	1.0	38.194002268
YLR300WD	WEAKUP	2	1.0	189.443644185
YIL095W	noeffectS	2	0.000899835	0.3012
YKR006CD	WEAKDOWN	2	1.0	18.228766257
YKR100CD	WEAKUP	2	1.0	11.97379385
YDR003WAD	unobs	2	1.0	23.31256254
YGR279CD	noeffectS	2	1.0	72.450210965
YIL050WD	WEAKDOWN	2	1.0	1.0
YOR346WD	WEAKDOWN	2	1.0	32.23837164
YOR300WD	noeffectS	2	1.0	1.335173201
YDR255CD	noeffectS	2	1.0	31.167105848
YGL066W	DOWN	2	1.0	6.252490463
YKL178CD	unobs	2	1.0	1.000099992
TTUGUHD	unobs	2	1.0	1.0
YPL063WD	unobs	2	1.0	9.602836485
YLR074CD	unobs	2	1.0	40.833920634
YLR345WD	noeffectS	2	1.0	28.760942621
YMR055CD	noeffectS	2	1.0	5.298181975
YPR075CD	WEAKDOWN	2	1.0	36.203181778
YLR187WD	noeffectS	2	1.0	10.925211743
YBR186WD	noeffectS	2	1.0	3.0
YCR025CD	noeffectS	2	1.0	1.0
YJL074CD	unobs	2	1.0	76.938389535
YNR015WD	noeffectS	2	1.0	31.987205277
YGR169CAD	unobs	2	1.0	5.153286262
YOL058WD	noeffectS	2	1.0	51.890364888
YLR383WD	unobs	2	1.0	5.129782774
YJR142WD	WEAKDOWN	2	1.0	3.0
YOL064CD	UP	2	1.0	1.0
YCL064CD	noeffectS	2	1.0	34.430070398
YMR081CD	noeffectS	2	1.0	1.0
YKL132CD	WEAKDOWN	2	1.0	37.8933301
YLR462WD	unobs	2	1.0	37.845919583
YER131WD	noeffectS	2	1.0	93.336995741
YMR083WD	WEAKDOWN	2	1.0	59.733940322
YHR039CAD	unobs	2	1.0	1.0
YHR105WD	noeffectS	2	1.0	10.503763932
YNR044WD	unobs	2	1.0	113.493009089
YLR295CD	unobs	2	1.0	21.531802562
YNL092WD	WEAKDOWN	2	1.0	27.682260984
YHR083WD	unobs	2	1.0	25.443174484
YML106WD	noeffectS	2	1.0	19.066099657
YLR028CD	noeffectS	2	1.0	18.32777704
YPL220WD	UP	2	1.0	34.875015732
YPL154CD	noeffectS	2	1.0	44.363803898
YGR248WD	noeffectS	2	1.0	148.544820593
YCR093W	UP	2	9.9992e-05	0.2784
YMR162CD	WEAKUP	2	1.0	12.708134026
YLL020CD	UP	2	1.0	10.13181869
YML100WD	noeffectS	2	1.0	314.641436837
YDL047WD	unobs	2	1.0	58.605612339
YOR123C	noeffectS	2	0.002099709	0.448
YIL123WD	noeffectS	2	1.0	240.532476919
YLR149CD	unobs	2	1.0	77.883055778
YPL230WD	WEAKUP	2	1.0	106.343578922
YOR313CD	WEAKUP	2	1.0	46.312777
YJR149WD	noeffectS	2	1.0	9.00789841
YHR019CD	unobs	2	1.0	48.78626037
YPR004CD	WEAKDOWN	2	1.0	7.310881676
YER132C	WEAKUP	2	1.0	13.002799497
YGR031WD	noeffectS	2	1.0	20.450458966
YHR107CD	DOWN	2	1.0	4.0
YGL229CD	WEAKUP	2	1.0	14.04269104
YKL148CD	WEAKUP	2	1.0	1.0
YDR165WD	noeffectS	2	1.0	29.137888534
YLL059CD	noeffectS	2	1.0	2.165583081
YHR162WD	noeffectS	2	1.0	11.240592129
YHR042WD	unobs	2	1.0	86.163882922
YDR031WD	noeffectS	2	1.0	7.281881921
YDL017W	unobs	2	0.049200065	5.506770273
YKR074WD	WEAKUP	2	1.0	53.234508949
YNL074CD	noeffectS	2	1.0	15.978795773
YLR177WD	WEAKUP	2	1.0	16.04269104
YJR130CD	noeffectS	2	1.0	9.600236733
YCR072CD	unobs	2	1.0	54.234785642
YEL041WD	noeffectS	2	1.0	32.04133534
YBR222CD	noeffectS	2	1.0	4.230392275
YBR169CD	noeffectS	2	1.0	78.197074306
YKR011CD	WEAKUP	2	1.0	50.196883504
YDR037WD	unobs	2	1.0	24.31087124
YOL015WD	noeffectS	2	1.0	7.008696778
YDL051WD	noeffectS	2	1.0	1.0
YJR155WD	unobs	2	1.0	8.455459562
YLR266CD	WEAKDOWN	2	1.0	37.088427756
YDR293C	unobs	2	1.0	2.726028781
YDL042CD	unobs	2	1.0	41.942497791
YPL237W	unobs	2	1.0	1.0
YAL042WD	noeffectS	2	1.0	26.959103529
YKR045CD	WEAKUP	2	1.0	8.161690058
YJL005W	noeffectS	2	1.0	4.026991971
YGR205WD	noeffectS	2	1.0	17.216008426
YIL041WD	DOWN	2	1.0	1.0
YGR085CD	unobs	2	1.0	125.645669049
YER177W	WEAKUP	2	1.0	58.351811485
YMR030WD	UP	2	1.0	47.396384483
YBR112C	unobs	2	1.0	31.663647614
YOL007CD	noeffectS	2	1.0	90.122375978
YPR178WD	unobs	2	1.0	9.040099706
YDR378CD	unobs	2	1.0	2.000099992
YLR075WD	unobs	2	1.0	31.478455644
YMR002WD	unobs	2	1.0	23.00188228
YJR145CD	unobs	2	1.0	118.855620879
YBR296CD	noeffectS	2	1.0	42.70222888
YPR107CD	unobs	2	1.0	2.99890062
YAR042WD	noeffectS	2	1.0	26.575799836
YEL075CD	unobs	2	1.0	18.223396669
YOR065WD	unobs	2	1.0	34.64182039
YLL008WD	DOWN	2	1.0	1.0
YDL017WD	unobs	2	1.0	21.908710394
YDL153CD	unobs	2	1.0	1.0
YDR507CD	unobs	2	1.0	108.112687946
YKL117W	noeffectS	2	1.0	4.845799872
YOL127WD	unobs	2	1.0	11.000099992
YMR184WD	noeffectS	2	1.0	1.0
YPL226WD	noeffectS	2	1.0	30.391256359
YOR015WD	WEAKUP	2	1.0	3.026598836
YHL035CD	noeffectS	2	1.0	6.008696778
YBL098WD	noeffectS	2	1.0	12.946024065
YDR122WD	noeffectS	2	1.0	8.06480821
YJR059WD	WEAKDOWN	2	1.0	51.520584652
YOL117WD	WEAKUP	2	1.0	39.395773114
YBL024WD	WEAKDOWN	2	1.0	42.781317364
YKR002W	unobs	2	1.0	4.000599388
YNR018WD	noeffectS	2	1.0	115.6832416
YNL205CD	noeffectS	2	1.0	3.0
YJL198WD	noeffectS	2	1.0	1.0
YPR129W	WEAKUP	2	1.0	12.051390826
YFL034CAD	noeffectS	2	1.0	21.213791192
YGR008CD	noeffectS	2	1.0	39.286219492
YOL143CD	unobs	2	1.0	12.740250784
YNL166C	unobs	2	1.0	1.0
YER111CD	WEAKDOWN	2	1.0	40.369595206
YJR015WD	noeffectS	2	1.0	11.304749056
YMR178WD	noeffectS	2	1.0	142.780010789
YNL232WD	unobs	2	1.0	13.276072012
YOR375CD	UP	2	1.0	40.406562465
YDR151CD	noeffectS	2	1.0	25.033035364
YDR223WD	noeffectS	2	1.0	5.016093343
YDR509WD	WEAKUP	2	1.0	2.0
YOL148C	unobs	2	0.005299121	14.557577883
YNL141WD	noeffectS	2	1.0	9.017189596
YDR011WD	DOWN	2	1.0	67.722779528
YIL124WD	WEAKDOWN	2	1.0	194.28224771
YMR258CD	WEAKDOWN	2	1.0	65.871522283
YDR457WD	WEAKDOWN	2	1.0	29.329468462
YLL058WD	noeffectS	2	1.0	1.0
YDR200CD	unobs	2	1.0	6.0
YGR036CD	unobs	2	1.0	6.04269104
YNL240CD	unobs	2	1.0	8.0
YHR192WD	unobs	2	1.0	4.047999992
YDL167CD	noeffectS	2	1.0	22.149282219
YDR528WD	noeffectS	2	1.0	137.890239755
YLR048WD	noeffectS	2	1.0	56.651148421
YOL105CD	WEAKUP	2	1.0	1.0
YNL301CD	noeffectS	2	1.0	126.649641205
YHR138CD	WEAKUP	2	1.0	84.998066936
YIL063CD	unobs	2	1.0	8.153286262
YGR211WD	unobs	2	1.0	41.287217732
YDL129WD	noeffectS	2	1.0	19.683751668
YDR518WD	WEAKDOWN	2	1.0	7.816510284
YDR346CD	noeffectS	2	1.0	30.080094438
YOL158CD	noeffectS	2	1.0	40.240127732
YAL021CD	unobs	2	1.0	14.882207119
YDR148CD	WEAKDOWN	2	1.0	15.34447828
YIL102CAD	unobs	2	1.0	1.0
YIR001C	WEAKDOWN	2	0.572843814	2.0
YNL006W	DOWN	2	1.0	7.0
YNL102WD	unobs	2	1.0	70.114264224
YKL081WD	WEAKUP	2	1.0	25.274393106
YAR069CD	unobs	2	1.0	17.034894757
YNL100WD	noeffectS	2	1.0	67.675669339
YHR194WD	unobs	2	1.0	1.0
YOL110WD	noeffectS	2	1.0	26.942317853
YGR109WBD	unobs	2	1.0	54.685713016
YER099CD	unobs	2	1.0	4.99890062
YFL033C	DOWN	2	1.0	99.676205919
YNL124W	unobs	2	1.0	5.274570607
YER110CD	DOWN	2	1.0	29.549863631
YJR054WD	noeffectS	2	1.0	34.522240034
YGL059WD	WEAKDOWN	2	1.0	18.764523163
YBR242WD	noeffectS	2	1.0	3.870613634
YMR114CD	WEAKUP	2	1.0	1.0
YLL015WD	UP	2	1.0	43.490754692
YMR175WD	noeffectS	2	1.0	107.123718142
YLR427WD	noeffectS	2	1.0	9.048785288
YOR056CD	UP	2	1.0	22.271988984
YBR103W	DOWN	2	1.0	1.0
YLR086WD	UP	2	1.0	5.014198003
YHR206W	WEAKDOWN	2	1.0	45.200788812
YHR206WD	WEAKDOWN	2	1.0	18.629435552
YIR003W	noeffectS	2	1.0	2.409851666
YLR417WD	DOWN	2	1.0	56.589244416
YJR043C	DOWN	2	1.0	4.0
YLL034CD	unobs	2	1.0	81.372735152
YNR069CD	noeffectS	2	1.0	16.578882872
YDR292CD	unobs	2	1.0	4.016596468
YOR348CD	noeffectS	2	1.0	61.09121681
YMR123WD	unobs	2	1.0	23.21916752
YMR199WD	noeffectS	2	1.0	78.035312439
YGR052WD	WEAKDOWN	2	1.0	51.573480322
YGL100WD	unobs	2	1.0	4.0
YKL216WD	WEAKUP	2	1.0	24.018307768
YDR424CD	WEAKUP	2	1.0	8.813213625
YAL054CD	noeffectS	2	1.0	5.274669855
YPL119CD	noeffectS	2	1.0	4.807310753
YKL035WD	unobs	2	1.0	172.54132126
YNL095CD	noeffectS	2	1.0	45.913731121
YIL007CD	WEAKUP	2	1.0	1.756527643
YCR051WD	noeffectS	2	1.0	30.203785241
YIL157CD	noeffectS	2	1.0	8.788727639
YML075CD	WEAKDOWN	2	1.0	35.622446662
CYC173	unobs	2	0.48946069	1.004568514
YPL120WD	noeffectS	2	1.0	5.056909022
CYC171	unobs	2	0.347662757	2.005580483
YMR323WD	unobs	2	1.0	22.90220198
YDL020CD	WEAKDOWN	2	1.0	56.656151876
YAR008WD	unobs	2	1.0	6.010200105
YNL155WD	noeffectS	2	1.0	39.977602979
YEL046CD	unobs	2	1.0	193.556299544
YMR067CD	WEAKDOWN	2	1.0	9.692128131
YBL007C	unobs	2	1.0	18.0
YIL098CD	DOWN	2	1.0	30.142036642
YJL095WD	unobs	2	1.0	1.0
YLR452CD	noeffectS	2	1.0	106.415377574
YDR312WD	noeffectS	2	1.0	7.000099992
YIL028WD	WEAKDOWN	2	1.0	3.000099898
YJL190CD	WEAKUP	2	1.0	71.725246119
YKL214CD	noeffectS	2	1.0	18.712344048
YER133W	unobs	2	1.0	23.0
YHR035WD	noeffectS	2	1.0	3.0
YKL129CD	WEAKUP	2	1.0	5.99890062
YKL171WD	WEAKUP	2	1.0	1.0
YLR132C	unobs	2	0.007496034	2.1235
YPR106WD	noeffectS	2	1.0	38.293606733
YFL062WD	unobs	2	1.0	19.370392654
YDL018CD	noeffectS	2	1.0	27.962412551
YCR024CBD	unobs	2	1.0	8.413868552
YNL201C	WEAKDOWN	2	0.007696583	2.0011375
YGR161WCD	unobs	2	1.0	53.060929187
YHR033WD	noeffectS	2	1.0	87.782425409
YDR043C	noeffectS	2	1.0	4.03210497
YCR057CD	unobs	2	1.0	91.080909513
YOR245CD	WEAKUP	2	1.0	20.093200029
YJL187C	WEAKDOWN	2	1.0	26.01259976
YMR128WD	unobs	2	1.0	3.0
YEL015W	noeffectS	2	0.004097935	1.867531583
YBL103C	unobs	2	1.0	14.424650118
YDL240WD	WEAKUP	2	1.0	22.48974998
YGR002CD	unobs	2	1.0	7.02339653
YBR211CD	unobs	2	1.0	13.237495996
YLR178CD	noeffectS	2	1.0	152.089172037
YMR103CD	noeffectS	2	1.0	7.917309577
YDR246WD	unobs	2	1.0	4.126390018
YGL255WD	noeffectS	2	1.0	65.657125744
YGR159CD	unobs	2	1.0	2.0
YPR100WD	noeffectS	2	1.0	8.351981553
YLR314C	unobs	2	1.0	1.592648061
YLR167WD	unobs	2	1.0	47.21029823
YMR124WD	WEAKUP	2	1.0	1.0
YOR099WD	WEAKUP	2	1.0	26.972312453
YNL135CD	noeffectS	2	1.0	33.600734777
YNL077WD	noeffectS	2	1.0	41.545953529
YOR273CD	noeffectS	2	1.0	1.0
YIL083CD	DOWN	2	1.0	20.051906628
YDR140WD	unobs	2	1.0	8.620341418
YDL207WD	unobs	2	1.0	34.686050623
YKL043WD	noeffectS	2	1.0	143.557278506
YML116WD	noeffectS	2	1.0	1.0
YDR486CD	DOWN	2	1.0	14.977510446
YGR173WD	noeffectS	2	1.0	65.977594496
YOR227WD	WEAKDOWN	2	1.0	56.771874008
YJL068CD	noeffectS	2	1.0	3.821336355
YCR047CD	unobs	2	1.0	74.44756862
YGR013WD	unobs	2	1.0	26.335654652
YBR046CD	noeffectS	2	1.0	20.306078308
YLR225CD	noeffectS	2	1.0	32.881027118
YMR316CBD	WEAKDOWN	2	1.0	1.277970958
YIL018WD	unobs	2	1.0	90.837148317
YPL256C	noeffectS	2	1.0	1.004298035
YDL201WD	noeffectS	2	1.0	16.782720175
YGR243WD	noeffectS	2	1.0	57.232117438
YKL002WD	noeffectS	2	1.0	19.955099735
YGR184CD	DOWN	2	1.0	14.132596507
YGL158W	noeffectS	2	1.0	28.411733084
YNL175C	noeffectS	2	1.0	1.123887947
YBL050WD	unobs	2	1.0	2.000599388
YNL015WD	unobs	2	1.0	161.614274196
YOL107WD	noeffectS	2	1.0	19.211903167
YBL064CD	WEAKDOWN	2	1.0	126.196413455
YGR009CD	unobs	2	1.0	24.402445573
YNL097CBD	unobs	2	1.0	2.0
YNL284CAD	unobs	2	1.0	5.061886931
YMR006CD	noeffectS	2	1.0	47.505966223
YIR038CD	noeffectS	2	1.0	33.594249208
YKL078WD	unobs	2	1.0	1.0
YOR246CD	WEAKUP	2	1.0	105.727041001
YLL010C	noeffectS	2	1.0	6.000099992
YHR140WD	noeffectS	2	1.0	55.909111999
YJL103CD	WEAKUP	2	1.0	4.04269104
YGR188CD	WEAKUP	2	1.0	20.623634673
YNL338WD	noeffectS	2	1.0	20.401149723
YJL138CD	unobs	2	1.0	20.416877546
YCR095WAD	unobs	2	1.0	21.538775427
YPR042CD	noeffectS	2	1.0	19.912913007
YBR048WD	unobs	2	1.0	86.940219659
YIL156WD	WEAKDOWN	2	1.0	9.351981553
YNL156CD	unobs	2	1.0	42.422351239
YOR233WD	noeffectS	2	1.0	53.714041509
YNL330C	unobs	2	1.0	28.520728099
YPL264CD	WEAKUP	2	1.0	14.704433917
YBR132CD	unobs	2	1.0	16.187090682
YBL052CD	noeffectS	2	1.0	9.010200105
YDR087CD	unobs	2	1.0	7.935423615
YLR436CD	noeffectS	2	1.0	17.847104129
YNL045WD	noeffectS	2	1.0	25.340656707
YPR049CD	WEAKUP	2	1.0	11.076689781
YLR421CD	DOWN	2	1.0	8.153286262
YIL064WD	WEAKDOWN	2	1.0	30.946418982
YBL029WD	noeffectS	2	1.0	1.0
YCL026CBD	unobs	2	1.0	23.469853322
YBR072WD	noeffectS	2	1.0	231.808481486
YNL148CD	noeffectS	2	1.0	24.789240534
YOL139C	unobs	2	1.0	6.0
YOR153W	noeffectS	2	1.0	1.01429933
YKL126WD	unobs	2	1.0	40.537051015
YBR264CD	WEAKDOWN	2	1.0	4.0
YDR211WD	unobs	2	1.0	1.0
YML074CD	noeffectS	2	1.0	1.0
YLL041CD	noeffectS	2	1.0	54.432470539
YDR461CAD	unobs	2	1.0	1.0
YJR091CD	WEAKUP	2	1.0	71.689116721
YKL105CD	noeffectS	2	1.0	8.281881921
YFR011CD	noeffectS	2	1.0	7.016789753
YPL163CD	noeffectS	2	1.0	124.252395796
YCL068CD	unobs	2	1.0	11.44855575
YMR243CD	WEAKDOWN	2	1.0	30.961110268
YML062C	noeffectS	2	0.003199716	0.3708
YGL028CD	WEAKUP	2	1.0	25.225784471
YDR530CD	noeffectS	2	1.0	19.841913932
YNL315CD	unobs	2	1.0	6.153286262
YBL011WD	WEAKDOWN	2	1.0	40.091214964
YJR061WD	noeffectS	2	1.0	1.0
YPR108W	DOWN	2	1.0	1.0
YLR386WD	unobs	2	1.0	13.302281378
YIL111WD	noeffectS	2	1.0	12.109195387
YER057CD	WEAKUP	2	1.0	12.069702771
YOR196CD	noeffectS	2	1.0	17.099496435
YOR120WD	noeffectS	2	1.0	133.44348186
YGR125WD	noeffectS	2	1.0	28.843201064
YKR095WD	noeffectS	2	1.0	27.102115211
YNL078W	WEAKUP	2	0.001600062	1.0409
YDR100WD	noeffectS	2	1.0	49.894830256
YGL048C	DOWN	2	1.0	8.051293814
YLR392CD	noeffectS	2	1.0	1.0
YBR238CD	WEAKUP	2	1.0	42.208986328
YFL027CD	WEAKUP	2	1.0	26.604046678
YGR118WD	DOWN	2	1.0	49.334791254
YBR096WD	noeffectS	2	1.0	35.859022497
YBR245CD	noeffectS	2	1.0	23.978905593
YHR164CD	unobs	2	1.0	10.189683535
YBR107CD	WEAKDOWN	2	1.0	12.488672742
YJL164C	DOWN	2	1.0	196.03716384
YFL026WD	unobs	2	1.0	68.528680678
YHR209WD	noeffectS	2	1.0	25.331566852
YMR001C	unobs	2	1.0	7.470161799
YOR380WD	WEAKUP	2	1.0	21.156704893
YCR030CD	noeffectS	2	1.0	35.6817504
YNL087WD	noeffectS	2	1.0	149.600510518
YDR070CD	noeffectS	2	1.0	90.187725002
YBR269CD	noeffectS	2	1.0	1.0
YNL282WD	unobs	2	1.0	118.191818229
YDR063WD	noeffectS	2	1.0	47.656856715
YIL044CD	noeffectS	2	1.0	3.000599388
YMR239CD	unobs	2	1.0	1.0
YLR254CD	noeffectS	2	1.0	38.986447222
YNL293WD	noeffectS	2	1.0	14.140402215
YJR017C	DOWN	2	1.0	5.409851666
YPL180W	unobs	2	1.0	2.0
YDR307WD	noeffectS	2	1.0	15.972228252
YJL106W	WEAKUP	2	0.002100148	0.3476
YER159CAD	unobs	2	1.0	3.0
YNL027W	noeffectS	2	1.0	18.404055699
YHR179WD	noeffectS	2	1.0	94.142642502
YER132CD	WEAKUP	2	1.0	8.448859206
YDL132WD	unobs	2	1.0	49.328573872
YDL124WD	noeffectS	2	1.0	9.04269104
YOR386WD	WEAKUP	2	1.0	9.851441265
YKL121WD	DOWN	2	1.0	11.246591553
YLR376CD	noeffectS	2	1.0	4.009198025
YLL040CD	noeffectS	2	1.0	17.952197961
YLR461WD	noeffectS	2	1.0	69.809058391
YLR093CD	WEAKUP	2	1.0	62.353312464
YJR124CD	WEAKDOWN	2	1.0	2.024598649
YOR051CD	noeffectS	2	1.0	16.47965794
YDR380WD	noeffectS	2	1.0	6.000099992
YPL135WD	WEAKDOWN	2	1.0	56.302626211
YOL010WD	UP	2	1.0	19.865710205
YBR279W	unobs	2	0.005799637	10.175485917
YMR202WD	unobs	2	1.0	63.042507881
YNL280CD	unobs	2	1.0	30.521240573
YBR052CD	noeffectS	2	1.0	96.567560741
YFL002WBD	unobs	2	1.0	5.061886931
YHR096CD	noeffectS	2	1.0	31.055779481
YML014WD	unobs	2	1.0	5.41996043
YJL033WD	unobs	2	1.0	1.0
YAL059WD	WEAKUP	2	1.0	4.04269104
YJL020CD	WEAKDOWN	2	1.0	13.383666428
YLR243WD	unobs	2	1.0	1.0
YCL037CD	noeffectS	2	1.0	48.959299937
YPR148CD	WEAKDOWN	2	1.0	50.954304526
YNR062CD	noeffectS	2	1.0	8.162886209
YCR097WD	unobs	2	1.0	10.878923793
YKR018CD	WEAKUP	2	1.0	15.960097651
YGR097W	noeffectS	2	1.0	65.642327751
YDL079CD	noeffectS	2	1.0	14.385872159
YML120CD	noeffectS	2	1.0	31.670227971
YPL003WD	noeffectS	2	1.0	21.411674879
YEL009CAD	unobs	2	1.0	3.99890062
YER189WD	unobs	2	1.0	37.906084112
YNL247WD	unobs	2	1.0	24.279759975
SNR37D	unobs	2	1.0	2.000099992
YGL215WD	WEAKUP	2	1.0	1.0
YJR153WD	WEAKUP	2	1.0	28.519265848
YKR098CD	WEAKUP	2	1.0	1.277970958
YDL090CD	unobs	2	1.0	18.777117364
YLR341WD	UP	2	1.0	4.776423229
YJL066CD	noeffectS	2	1.0	10.218094974
YOR374WD	noeffectS	2	1.0	30.292891821
YPL212CD	UP	2	1.0	110.479980577
YBR231C	DOWN	2	1.0	17.023496428
YPL209CD	unobs	2	1.0	8.16518562
YDR105CD	noeffectS	2	1.0	9.757127533
YML116WAD	unobs	2	1.0	5.903604935
YPR119WD	WEAKDOWN	2	1.0	49.922862213
YKL043W	noeffectS	2	1.0	6.215395675
YOR310CD	unobs	2	1.0	29.397681445
YMR078CD	unobs	2	1.0	37.245768074
YER073WD	UP	2	1.0	76.33537754
CYC203	unobs	2	0.206980461	2.0
YIL148W	DOWN	2	1.0	2.0
YGL200C	DOWN	2	1.0	2.022594139
YBR117CD	unobs	2	1.0	194.602067161
YFL014WD	WEAKDOWN	2	1.0	57.322913115
YHR188CD	unobs	2	1.0	12.952197961
YGL052WD	unobs	2	1.0	13.297181056
YER039CD	WEAKDOWN	2	1.0	7.03299588
YDR475CD	unobs	2	1.0	22.527858808
YDL036CD	noeffectS	2	1.0	20.421580532
YGR147CD	unobs	2	1.0	4.0
YDR097CD	WEAKUP	2	1.0	1.0
YOL019WD	WEAKUP	2	1.0	186.920347833
YLL060CD	noeffectS	2	1.0	13.728922752
YML128CD	unobs	2	1.0	118.526187351
YOL067C	WEAKUP	2	0.000299945	0.3012
YOR275C	WEAKDOWN	2	1.0	2.0
YPR051WD	WEAKDOWN	2	1.0	1.0
YGR194CD	WEAKUP	2	1.0	75.138309645
YAL009WD	unobs	2	1.0	1.000099992
YOL018C	unobs	2	1.0	6.404850859
YKR076WD	noeffectS	2	1.0	56.643551959
YBR234CD	DOWN	2	1.0	6.173086314
YGR027CD	WEAKUP	2	1.0	52.735656848
YLR181CD	noeffectS	2	1.0	8.16518562
YJL025WD	unobs	2	1.0	8.438959912
YPR028WD	noeffectS	2	1.0	40.204513975
YLL038CD	noeffectS	2	1.0	5.903604935
YOR350CD	WEAKDOWN	2	1.0	3.99890062
YJL171CD	noeffectS	2	1.0	12.0
YHR043CD	WEAKUP	2	1.0	6.007599073
YPL156CD	WEAKDOWN	2	1.0	136.672704671
YHL007C	noeffectS	2	1.0	17.799599704
YGL258WD	WEAKUP	2	1.0	1.113186305
YPL087WD	WEAKUP	2	1.0	17.828128003
YOR373WD	unobs	2	1.0	37.661205227
YLR175WD	unobs	2	1.0	27.761218107
YDR125CD	noeffectS	2	1.0	2.0
YMR195WD	DOWN	2	1.0	101.620618322
YIL075C	unobs	2	1.0	7.0
YJL137CD	noeffectS	2	1.0	1.992099306
YHR001WAD	WEAKDOWN	2	1.0	63.820741482
YLL023CD	noeffectS	2	1.0	124.923267802
YHL023C	DOWN	2	1.0	50.357253152
YLR248WD	WEAKDOWN	2	1.0	9.169883484
YKR070WD	noeffectS	2	1.0	1.113186305
YCL027WD	WEAKUP	2	1.0	82.190986177
YIL068CD	unobs	2	1.0	13.075395962
YMR261CD	WEAKUP	2	1.0	144.627349364
YPL183WAD	unobs	2	1.0	10.796626847
YPR144CD	unobs	2	1.0	5.595944301
YLR390WD	noeffectS	2	1.0	32.411688624
YCR019WD	DOWN	2	1.0	35.805164769
YNL297CD	unobs	2	1.0	19.863009314
YDL237WD	noeffectS	2	1.0	8.855523156
YHR205W	unobs	2	1.0	17.599319168
YKR095WAD	unobs	2	1.0	14.698713431
YPR006CD	noeffectS	2	1.0	1.0
YPL091WD	WEAKDOWN	2	1.0	22.317875576
YBR178WD	noeffectS	2	1.0	3.0
YDR384CD	noeffectS	2	1.0	77.003729261
YBR106WD	unobs	2	1.0	4.000099992
YAL038W	unobs	2	0.159100589	1.622382368
YHR058CD	unobs	2	1.0	5.748627933
YLL054CD	noeffectS	2	1.0	18.981299446
YBR145WD	WEAKUP	2	1.0	47.80573046
YMR240CD	unobs	2	1.0	59.325385266
YBR183WD	WEAKUP	2	1.0	17.607138329
YPR190CD	unobs	2	1.0	59.122771074
YOR008CD	WEAKDOWN	2	1.0	15.689459738
YKR037CD	unobs	2	1.0	8.901912959
YJL149WD	noeffectS	2	1.0	1.000099992
YGR060WD	UP	2	1.0	180.636743464
YJL133CAD	unobs	2	1.0	15.6995349
YKR096WD	WEAKUP	2	1.0	19.343868556
YOR181W	unobs	2	1.0	38.831805203
YNL180CD	unobs	2	1.0	43.025236429
YDR523CD	noeffectS	2	1.0	2.0
YJR065CD	UP	2	1.0	16.269871249
YKL052CD	unobs	2	1.0	25.099419109
YPL227CD	noeffectS	2	1.0	4.023197694
YFR012WAD	unobs	2	1.0	5.0
YKR066CD	WEAKDOWN	2	1.0	17.161885313
YEL067CD	WEAKDOWN	2	1.0	1.0
YLR290CD	WEAKDOWN	2	1.0	9.225181913
YDL214CD	noeffectS	2	1.0	161.599703171
YLR441CD	WEAKDOWN	2	1.0	9.000099992
CYC47	unobs	2	0.250670911	3.013168148
YLR226WD	unobs	2	1.0	59.50425198
YOL109WD	noeffectS	2	1.0	160.994599157
YER059WD	noeffectS	2	1.0	7.039403347
YBL035CD	unobs	2	1.0	44.423374961
YBR079CD	unobs	2	1.0	56.945299934
YDR352WD	noeffectS	2	1.0	3.0
YMR199W	noeffectS	2	0.002099615	0.4016
YER118C	noeffectS	2	1.0	438.335161276
YBL011W	WEAKDOWN	2	0.002100117	0.3514
YER106WD	noeffectS	2	1.0	10.050300313
YDR304CD	noeffectS	2	1.0	9.929613223
YKR079CD	unobs	2	1.0	1.0
YKL001CD	WEAKUP	2	1.0	26.771036533
YJL136CD	unobs	2	1.0	118.106814455
YNR070WD	noeffectS	2	1.0	1.0
YEL009C	noeffectS	2	1.0	7.413357913
YMR246WD	noeffectS	2	1.0	137.153501853
YBR083W	noeffectS	2	1.0	18.771213142
YLR055CD	DOWN	2	1.0	143.668280163
YHR065CD	unobs	2	1.0	2.0
YBR273CD	WEAKUP	2	1.0	9.652230648
YPL247CD	noeffectS	2	1.0	84.589267032
YPL082C	unobs	2	1.0	13.605427912
YPL222WD	WEAKUP	2	1.0	67.790945498
YGL047WD	WEAKUP	2	1.0	6.920201152
YKL091CD	WEAKUP	2	1.0	52.890033694
YFL003CD	noeffectS	2	1.0	11.740312941
YOL159CAD	unobs	2	1.0	1.0
YOR178CD	noeffectS	2	1.0	196.019427165
YHR080CD	noeffectS	2	1.0	43.425862707
YOR049CD	WEAKUP	2	1.0	37.37198687
YDR510W	unobs	2	1.0	48.346261022
YLR116W	UP	2	1.0	11.006698044
YGR239CD	noeffectS	2	1.0	5.000099992
YPR098CD	noeffectS	2	1.0	22.91092605
YOR032CD	noeffectS	2	1.0	28.631840527
YLR219WD	noeffectS	2	1.0	1.013798782
YBR023C	noeffectS	2	1.0	1.186685234
YDR061WD	noeffectS	2	1.0	35.00352036
YML132WD	unobs	2	1.0	28.840909202
YMR273CD	WEAKDOWN	2	1.0	10.270070923
YGL225WD	unobs	2	1.0	27.46977223
YGL041WAD	unobs	2	1.0	3.009198025
YGR080WD	WEAKDOWN	2	1.0	3.807310753
YOR090CD	noeffectS	2	1.0	11.388481486
YKR042WD	noeffectS	2	1.0	79.34628853
YGR090WD	unobs	2	1.0	1.0
YPL211WD	unobs	2	1.0	9.351981553
YPR123CD	unobs	2	1.0	5.003698239
YGR082WD	unobs	2	1.0	1.756527643
YMR076CD	unobs	2	1.0	123.374322944
YLR003CD	noeffectS	2	1.0	14.660442025
YMR070WD	WEAKDOWN	2	1.0	105.354124167
YPL181W	WEAKDOWN	2	1.0	24.374482932
SNR36D	unobs	2	1.0	1.0
YPL023CD	WEAKUP	2	1.0	16.230681518
YAR068WD	unobs	2	1.0	20.896509534
YKL093WD	noeffectS	2	1.0	3.04269104
YPL268WD	unobs	2	1.0	25.466942754
YDL102WD	unobs	2	1.0	10.123385908
TXXXXDD	unobs	2	1.0	3.004799873
YLL005CD	noeffectS	2	1.0	59.647525187
YFL036WD	unobs	2	1.0	5.06480821
YMR039C	DOWN	2	1.0	50.888200644
YDL181WD	unobs	2	1.0	32.308914734
YKL085WD	WEAKUP	2	1.0	27.589869032
YDR408CD	unobs	2	1.0	13.865925603
YOR030WD	WEAKDOWN	2	1.0	34.462867097
YPL127CD	noeffectS	2	1.0	26.54506707
YLR078CD	UP	2	1.0	1.0
YCR077C	unobs	2	1.0	3.835007856
YGR035CD	noeffectS	2	1.0	192.044271791
YEL052WD	noeffectS	2	1.0	26.586378035
YBL005W	WEAKUP	2	0.933105182	2.865461941
YIL159W	DOWN	2	1.0	2.0
TLC1D	unobs	2	1.0	1.756527643
YKR048C	noeffectS	2	1.0	4.85340916
YER067WD	noeffectS	2	1.0	132.582406741
YLR150W	WEAKDOWN	2	1.0	1.0
YMR037C	DOWN	2	1.0	107.646126354
YIL038CD	UP	2	1.0	3.0
YCR079WD	WEAKDOWN	2	1.0	34.016325611
YAL039CD	noeffectS	2	1.0	79.252509858
YMR031CD	WEAKUP	2	1.0	85.960267273
YLR402WD	WEAKUP	2	1.0	18.042494779
YLL019CD	noeffectS	2	1.0	43.925060512
YOR077WD	unobs	2	1.0	15.396162933
YBL104C	noeffectS	2	1.0	6.0
YJR074W	DOWN	2	1.0	12.596045996
YKL182WD	unobs	2	1.0	26.438169464
YJL167W	unobs	2	0.00049949	0.3765
YLL011WD	noeffectS	2	1.0	73.147850678
YLR262CAD	WEAKDOWN	2	1.0	17.463856548
YER011WD	noeffectS	2	1.0	115.728599127
YDR228CD	unobs	2	1.0	3.0
YHR101CD	unobs	2	1.0	7.018996714
YOR108WD	WEAKUP	2	1.0	48.065102202
YHL021CD	noeffectS	2	1.0	47.536079499
YER013WD	unobs	2	1.0	23.637463732
YJL079CD	WEAKUP	2	1.0	1.0
YLL062CD	WEAKUP	2	1.0	9.595944301
YPL043WD	unobs	2	1.0	31.054691047
YMR140WD	noeffectS	2	1.0	8.022093255
YDL226C	DOWN	2	1.0	1.0
YER025WD	unobs	2	1.0	18.000390371
YML105CD	UP	2	1.0	1.756527643
YMR071CD	noeffectS	2	1.0	26.143590813
YDL170WD	WEAKUP	2	1.0	38.485657328
YPR120CD	noeffectS	2	1.0	44.478167125
YGL053WD	noeffectS	2	1.0	13.406649115
YNL097C	DOWN	2	1.0	7.409851666
YKL201CD	noeffectS	2	1.0	66.148984933
SNR79D	unobs	2	1.0	18.497863147
YJR046WD	unobs	2	1.0	31.908237039
YHR204WD	noeffectS	2	1.0	41.911123805
YJL050WD	unobs	2	1.0	71.807209859
YML096WD	noeffectS	2	1.0	1.0
YDR099W	noeffectS	2	1.0	14.022092296
YMR102CD	WEAKUP	2	1.0	1.0
YMR165C	unobs	2	1.0	1.0
YGL057CD	WEAKUP	2	1.0	3.001199529
YLR229C	DOWN	2	1.0	17.079889676
YAL040CD	unobs	2	1.0	1.0
YPR154WD	noeffectS	2	1.0	25.13999523
YIL035CD	noeffectS	2	1.0	7.163178387
YHR114WD	WEAKDOWN	2	1.0	21.448767993
YDR276CD	unobs	2	1.0	95.785078043
YPL137CD	WEAKDOWN	2	1.0	48.460707078
YKL096WAD	WEAKUP	2	1.0	168.902509774
YGR195WD	UP	2	1.0	1.0
YOL151WD	WEAKUP	2	1.0	59.859764916
YDR259C	noeffectS	2	1.0	33.178397228
YLR455WD	unobs	2	1.0	4.026998679
YGL246CD	unobs	2	1.0	2.0
YGL120C	unobs	2	0.001100133	0.5271
YDL166C	unobs	2	0.004097411	1.2681
YMR205C	unobs	2	1.0	5.0
YNL268WD	WEAKDOWN	2	1.0	2.0
YPL049C	noeffectS	2	1.0	4.454951895
YLR035CD	WEAKDOWN	2	1.0	7.0
YNL064C	unobs	2	1.0	4.976989796
YJL070C	noeffectS	2	0.002198864	0.6774
YPL178W	noeffectS	2	1.0	2.610956574
YKL055CD	unobs	2	1.0	11.13181869
YNL122CD	WEAKUP	2	1.0	24.233302592
YJR109CD	noeffectS	2	1.0	33.070812182
YBR045CD	noeffectS	2	1.0	1.992099306
YJL165C	noeffectS	2	1.0	1.0
YLL037WD	unobs	2	1.0	3.399981913
YOR023C	DOWN	2	1.0	1.0
YMR198WD	unobs	2	1.0	44.610445612
YMR036CD	WEAKUP	2	1.0	10.328187101
YDR315CD	unobs	2	1.0	44.539758684
YGR165WD	unobs	2	1.0	2.0
YHL033CD	WEAKDOWN	2	1.0	42.243685281
YPR108WD	DOWN	2	1.0	25.999106352
YHL024WD	WEAKUP	2	1.0	50.776812549
YDR406WD	noeffectS	2	1.0	61.957713875
YIL021W	unobs	2	1.0	15.868546246
YER145CD	noeffectS	2	1.0	77.306632177
YFR003CD	unobs	2	1.0	10.972304977
YDL095WD	WEAKUP	2	1.0	45.904724495
YGL178W	unobs	2	1.0	4.272879016
YAR047CD	noeffectS	2	1.0	7.0
YKR099WD	noeffectS	2	1.0	2.788424275
YJR024CD	noeffectS	2	1.0	1.0
YOR085WD	UP	2	1.0	24.259000411
YGR056W	DOWN	2	1.0	4.0
YFL059WD	unobs	2	1.0	38.103547016
YGR118W	DOWN	2	1.0	1.0
YLR258WD	noeffectS	2	1.0	176.194349255
YLR447CD	unobs	2	1.0	1.0
YOR278WD	unobs	2	1.0	14.848432885
YGR200CD	unobs	2	1.0	36.827117952
YFL013CD	UP	2	1.0	44.358358172
YER119CAD	WEAKUP	2	1.0	7.0
YML065WD	unobs	2	1.0	2.00479787
YGR011WD	WEAKUP	2	1.0	4.8328189
YMR315WAD	unobs	2	1.0	8.009898158
YDR338CD	noeffectS	2	1.0	8.0
YLR413WD	noeffectS	2	1.0	136.635193533
YIL036W	DOWN	2	1.0	1.0
YLR044CD	WEAKDOWN	2	1.0	37.076836191
YOL051W	unobs	2	1.0	13.594631586
YJL083WD	noeffectS	2	1.0	26.862128858
YML055WD	noeffectS	2	1.0	1.0
YDR479CD	WEAKUP	2	1.0	43.285762945
YMR167WD	noeffectS	2	1.0	6.773124362
YDR191WD	noeffectS	2	1.0	20.633753475
YDL146WD	WEAKDOWN	2	1.0	8.7845241
YBR225W	UP	2	0.018296588	4.4991
YOL122CD	noeffectS	2	1.0	14.787317952
YMR291WD	noeffectS	2	1.0	66.930347286
YNL271CD	unobs	2	1.0	12.00830864
YPR163CD	unobs	2	1.0	52.506641535
YBR182CD	noeffectS	2	1.0	49.05792954
YBL003CD	noeffectS	2	1.0	44.055817648
YGR163WD	WEAKUP	2	1.0	4.756527643
YDR365CD	unobs	2	1.0	44.940199757
YMR174CD	WEAKUP	2	1.0	99.15001586
YDR152WD	WEAKUP	2	1.0	33.404565692
YJL085WD	unobs	2	1.0	15.873114386
YDR533CD	unobs	2	1.0	145.368519173
YHR202WD	WEAKDOWN	2	1.0	33.489848468
YDR155CD	noeffectS	2	1.0	1.0
YDR320CAD	unobs	2	1.0	1.113186305
YER068WD	unobs	2	1.0	3.0
YLR251WD	unobs	2	1.0	24.85994067
YDR142CD	noeffectS	2	1.0	1.756527643
YIL133CD	noeffectS	2	1.0	115.303624939
YNR034WAD	unobs	2	1.0	118.69713652
YMR196W	noeffectS	2	0.002099866	1.0291
YHR212CD	unobs	2	1.0	5.903604935
TNGUUN1D	unobs	2	1.0	2.450752163
YBL042CD	WEAKDOWN	2	1.0	132.425237072
YMR142CD	unobs	2	1.0	113.958664994
YGL036WD	unobs	2	1.0	1.0
YHR104W	DOWN	2	1.0	3.159690121
YDR045C	DOWN	2	1.0	1.0
YGR052W	WEAKDOWN	2	0.002799497	2.9892
YLR138WD	WEAKDOWN	2	1.0	5.773124362
YGR252W	unobs	2	0.390158229	14.513270331
YJL189WD	unobs	2	1.0	23.476261085
YJL222WD	unobs	2	1.0	6.748627933
YNL154CD	WEAKDOWN	2	1.0	8.036799192
YGL087CD	WEAKDOWN	2	1.0	13.05688971
YGR229CD	unobs	2	1.0	54.44023347
YBL013WD	WEAKUP	2	1.0	1.0
YHR142WD	noeffectS	2	1.0	118.087915507
YOR236WD	unobs	2	1.0	1.0
YAR010C	unobs	2	0.00139967	0.4461
YJR056CD	noeffectS	2	1.0	17.817708532
YMR105CD	noeffectS	2	1.0	138.074929169
YHR011WD	unobs	2	1.0	1.0
YGR251WD	unobs	2	1.0	43.062675615
YKR043CD	noeffectS	2	1.0	42.421684678
YML063WD	unobs	2	1.0	22.467662447
YOR349WD	unobs	2	1.0	40.484340958
YDR449CD	unobs	2	1.0	1.0
YGR083CD	unobs	2	1.0	26.544644251
YKR082WD	unobs	2	1.0	1.0
YBL023C	noeffectS	2	1.0	12.678032868
YMR286WD	unobs	2	1.0	1.0
YPR122WD	noeffectS	2	1.0	33.79481259
YNR075WD	noeffectS	2	1.0	22.646040786
YPL209C	unobs	2	0.017397408	15.320966496
YPL047WD	noeffectS	2	1.0	4.935423615
YOL132WD	noeffectS	2	1.0	1.000099992
YHR017WD	noeffectS	2	1.0	4.756527643
YBL015WD	noeffectS	2	1.0	186.173290091
YNR050CD	unobs	2	1.0	20.107295029
YBR196CBD	unobs	2	1.0	28.890757963
YPL279CD	unobs	2	1.0	17.074999775
YPL254W	unobs	2	0.001700117	2.07413
YGR110WD	WEAKUP	2	1.0	32.150770851
YIL066CD	noeffectS	2	1.0	95.82175902
YCR016W	noeffectS	2	1.0	1.0
YJL106WD	WEAKUP	2	1.0	9.720419081
YNL062CD	unobs	2	1.0	10.90381446
YJR088CD	noeffectS	2	1.0	1.0
YKL117WD	noeffectS	2	1.0	5.391657914
YPL053CD	WEAKUP	2	1.0	1.0
YBL039CD	unobs	2	1.0	17.991899998
CYC91	unobs	2	0.059695078	1.09872375
YIR014WD	noeffectS	2	1.0	1.0
YNL159CD	noeffectS	2	1.0	1.0
YIL142WD	unobs	2	1.0	1.0
YMR036C	WEAKUP	2	0.002099897	0.182166583
YGR066CD	noeffectS	2	1.0	2.0
YDR497CD	noeffectS	2	1.0	12.096785688
YML056CD	UP	2	1.0	18.702847649
YFR014CD	noeffectS	2	1.0	7.647836306
YGR218W	UP	2	1.0	52.768110007
YKL169CD	unobs	2	1.0	6.872907913
YDR198CD	noeffectS	2	1.0	8.043891071
YDL149W	noeffectS	2	0.002699756	1.3805
YMR090WD	WEAKUP	2	1.0	154.975125198
YLR085CD	WEAKDOWN	2	1.0	5.903604935
YNL317WD	unobs	2	1.0	6.009297923
YDL136WD	noeffectS	2	1.0	66.17411159
YLR394WD	WEAKUP	2	1.0	1.0
YJL118WD	noeffectS	2	1.0	41.691128142
YOR145CD	unobs	2	1.0	44.341588569
YJL196CD	noeffectS	2	1.0	78.823050122
YGR285C	WEAKUP	2	1.0	1.0
YDL203CD	WEAKDOWN	2	1.0	10.465167085
YMR022WD	noeffectS	2	1.0	6.040099706
YBR079C	unobs	2	1.0	4.0
YCL030CD	WEAKDOWN	2	1.0	1.0
YML099CD	noeffectS	2	1.0	10.009898158
YHR152WD	WEAKUP	2	1.0	42.413651979
YGR063C	noeffectS	2	0.001999968	2.74092
YLR403WD	unobs	2	1.0	20.22848669
YIL131C	noeffectS	2	1.0	2.010799597
YPL166WD	noeffectS	2	1.0	5.014198003
YOR208WD	WEAKUP	2	1.0	26.359358865
YHR147CD	unobs	2	1.0	7.423667888
YJL102WD	unobs	2	1.0	80.480897729
YHR154WD	unobs	2	1.0	79.762240251
YKL100CD	WEAKUP	2	1.0	6.856118557
YJL157CD	WEAKDOWN	2	1.0	96.626668216
YDL130WD	noeffectS	2	1.0	44.003019774
YGR112WD	noeffectS	2	1.0	1.992099306
YDL025C	noeffectS	2	0.016896664	3.494046782
YGR229C	unobs	2	1.0	2.287569609
YOL137WD	noeffectS	2	1.0	19.379283618
YMR086WD	noeffectS	2	1.0	13.408890807
YMR307WD	unobs	2	1.0	85.833225006
YLR293C	unobs	2	1.0	15.268376248
YBR224WD	WEAKUP	2	1.0	5.903604935
YER037WD	noeffectS	2	1.0	19.4337503
YBL068WD	noeffectS	2	1.0	24.291080903
YBR111CD	noeffectS	2	1.0	10.725130678
YGL150CD	UP	2	1.0	12.813213625
YLR007WD	unobs	2	1.0	27.607451314
YPL031C	unobs	2	1.0	45.391143108
YBR067CD	noeffectS	2	1.0	124.462806837
YDR432WD	noeffectS	2	1.0	18.401861203
YDR083WD	noeffectS	2	1.0	1.0
YFR020WD	noeffectS	2	1.0	1.756527643
YDR117CD	noeffectS	2	1.0	1.0
YIR003WD	noeffectS	2	1.0	2.0
YCL004WD	unobs	2	1.0	11.272879667
YDL007W	DOWN	2	1.0	1.0
YLR373CD	unobs	2	1.0	23.370373498
YBR254CD	unobs	2	1.0	1.0
YDR194CD	unobs	2	1.0	32.490581791
YGL180WD	WEAKUP	2	1.0	38.489044919
YKL168CD	noeffectS	2	1.0	2.659336556
YPL050CD	unobs	2	1.0	1.0
YLL039CD	WEAKDOWN	2	1.0	138.39924668
YDL200CD	WEAKUP	2	1.0	1.0
YAL022CD	noeffectS	2	1.0	25.576476893
YLR432WD	noeffectS	2	1.0	3.0
YKL152C	DOWN	2	1.0	2.0
YOR154WD	WEAKUP	2	1.0	8.004200296
YGR157WD	noeffectS	2	1.0	43.379625831
YPR141CD	unobs	2	1.0	24.026707869
YAL061WD	noeffectS	2	1.0	76.259072929
YKL050CD	noeffectS	2	1.0	6.105285842
YNL098CD	WEAKDOWN	2	1.0	64.931853829
YLR241WD	noeffectS	2	1.0	6.786923897
YNL251CD	unobs	2	1.0	22.043797268
YLL055WD	noeffectS	2	1.0	27.690337289
YBR084WD	noeffectS	2	1.0	16.022609736
YBR085CAD	unobs	2	1.0	133.230525484
YBR105CD	WEAKUP	2	1.0	18.228777622
YIR034C	unobs	2	1.0	1.992099306
YPL189CAD	unobs	2	1.0	2.0
[truncated: 24,818 more rows]
[truncated: 3 more columns]
