# Supplementary material for: Pathway connectivity and signaling coordination in the yeast stress-activated signaling network
Source: Mol Syst Biol. 2014 Nov 19;10(11):759. doi: 10.15252/msb.20145120 (PMC4299600; doi:10.15252/msb.20145120)
Supplement: Supplementary file 8 — Supplementary Dataset S7 [file msb0010-0759-sd8.zip › nacl_ensemble_1k.dat]

# Ensemble of 1k solutions
#nodes        LABEL        CONF        X        Paths
YAL003WD        UP        2        1.00000        172.48300
YAL037WD        UP        2        1.00000        8.69100
YAL046CD        UP        2        1.00000        18.50900
YBL087C        UP        2        0.00000        0.00000
YBL087CD        UP        2        1.00000        4.99800
YBR015CD        UP        2        1.00000        29.02800
YBR034C        UP        2        0.00000        0.00000
YBR034CD        UP        2        1.00000        26.58500
YBR035C        UP        2        0.00100        2.00000
YBR035CD        UP        2        1.00000        9.21300
YBR191WD        UP        2        1.00000        182.91700
YBR225W        UP        2        0.06700        9.00000
YCR093W        UP        2        0.00100        12.00000
YCR093WD        UP        2        1.00000        12.87600
YDL031WD        UP        2        1.00000        96.02600
YDL082WD        UP        2        1.00000        100.92900
YDL131WD        UP        2        1.00000        53.11600
YDL150W        UP        2        0.00000        0.00000
YDL150WD        UP        2        1.00000        7.34300
YDL165W        UP        2        0.00000        0.00000
YDL165WD        UP        2        1.00000        8.82200
YDL235C        UP        2        0.00000        0.00000
YDR091CD        UP        2        1.00000        26.26800
YDR356W        UP        2        0.00000        0.00000
YER020W        UP        2        0.00000        0.00000
YER073WD        UP        2        1.00000        75.69900
YER082CD        UP        2        1.00000        24.62600
YER088CD        UP        2        1.00000        15.34400
YER092WD        UP        2        1.00000        1.00000
YFL013C        UP        2        0.00000        0.00000
YFL013CD        UP        2        1.00000        45.73400
YGL005CD        UP        2        1.00000        8.41000
YGL054CD        UP        2        1.00000        19.19800
YGL150CD        UP        2        1.00000        13.25200
YGR001C        UP        2        0.00000        0.00000
YGR060WD        UP        2        1.00000        183.80300
YGR078CD        UP        2        1.00000        87.10800
YGR120CD        UP        2        1.00000        15.73100
YGR128C        UP        2        0.00000        0.00000
YGR128CD        UP        2        1.00000        3.00000
YGR175CD        UP        2        1.00000        32.59300
YGR195WD        UP        2        1.00000        1.00000
YGR204WD        UP        2        1.00000        82.97500
YGR218W        UP        2        1.00000        54.03700
YGR218WD        UP        2        0.00000        0.00000
YHR020WD        UP        2        1.00000        85.66400
YHR143WD        UP        2        1.00000        33.06600
YHR186C        UP        2        0.00000        0.00000
YIL038C        UP        2        0.00000        0.00000
YIL038CD        UP        2        1.00000        3.00000
YIL062CD        UP        2        1.00000        11.52300
YIL112W        UP        2        1.00000        1.00000
YIL140W        UP        2        0.00000        0.00000
YJL010CD        UP        2        1.00000        46.70100
YJL062WD        UP        2        1.00000        10.06800
YJL081C        UP        2        0.99800        6.01703
YJL081CD        UP        2        1.00000        3.00000
YJR005WD        UP        2        1.00000        8.02000
YJR065C        UP        2        0.00000        0.00000
YJR065CD        UP        2        1.00000        15.87700
YJR066W        UP        2        1.00000        27.35400
YJR066WD        UP        2        1.00000        4.21300
YJR072CD        UP        2        1.00000        14.11400
YJR082C        UP        2        0.00000        0.00000
YJR082CD        UP        2        1.00000        8.04100
YJR147WD        UP        2        1.00000        106.09200
YKL021CD        UP        2        1.00000        58.23300
YKL034WD        UP        2        1.00000        3.00000
YKL072WD        UP        2        1.00000        63.03400
YKL087CD        UP        2        1.00000        25.06400
YKL116C        UP        2        1.00000        1.00000
YKL192CD        UP        2        1.00000        9.66400
YLL004W        UP        2        0.00000        0.00000
YLL015WD        UP        2        1.00000        43.91500
YLL018CD        UP        2        1.00000        29.63100
YLL020CD        UP        2        1.00000        9.58600
YLL021W        UP        2        1.00000        7.20000
YLL021WD        UP        2        1.00000        24.35000
YLR071C        UP        2        0.00000        0.00000
YLR078CD        UP        2        1.00000        1.00000
YLR086W        UP        2        0.00000        0.00000
YLR086WD        UP        2        1.00000        5.02400
YLR103C        UP        2        1.00000        22.41900
YLR103CD        UP        2        1.00000        46.56400
YLR116W        UP        2        1.00000        11.00100
YLR264WD        UP        2        1.00000        41.72600
YLR294CD        UP        2        1.00000        10.52700
YLR310C        UP        2        0.00000        0.00000
YLR310CD        UP        2        1.00000        25.85100
YLR341WD        UP        2        1.00000        4.99500
YLR384CD        UP        2        1.00000        74.94300
YLR412WD        UP        2        1.00000        4.41600
YML015CD        UP        2        1.00000        1.00000
YML034WD        UP        2        1.00000        8.00000
YML056CD        UP        2        1.00000        18.57400
YML057W        UP        2        0.00000        0.00000
YML057WD        UP        2        1.00000        13.71900
YML105CD        UP        2        1.00000        2.19700
YMR025WD        UP        2        1.00000        3.32300
YMR030WD        UP        2        1.00000        47.19300
YMR168C        UP        2        0.00000        0.00000
YMR170CD        UP        2        1.00000        39.18300
YMR194WD        UP        2        1.00000        109.06800
YMR197CD        UP        2        1.00000        14.57600
YMR235C        UP        2        0.00000        0.00000
YMR235CD        UP        2        1.00000        23.57100
YMR269WD        UP        2        1.00000        1.00000
YMR270C        UP        2        0.00000        0.00000
YNL118C        UP        2        0.00000        0.00000
YNL326CD        UP        2        1.00000        3.09900
YNR038WD        UP        2        1.00000        53.72000
YOL010WD        UP        2        1.00000        20.14600
YOL027CD        UP        2        1.00000        29.68900
YOL041C        UP        2        0.00000        0.00000
YOL041CD        UP        2        1.00000        33.09700
YOL064CD        UP        2        1.00000        1.00000
YOL077CD        UP        2        1.00000        32.99400
YOL114CD        UP        2        1.00000        16.41100
YOR056CD        UP        2        1.00000        22.80000
YOR061W        UP        2        1.00000        66.85800
YOR061WD        UP        2        0.00000        0.00000
YOR085WD        UP        2        1.00000        23.79800
YOR103CD        UP        2        1.00000        2.19700
YOR257W        UP        2        0.00000        0.00000
YOR329CD        UP        2        1.00000        10.68900
YOR375CD        UP        2        1.00000        41.61500
YPL042C        UP        2        0.02400        35.45833
YPL212CD        UP        2        1.00000        110.07200
YPL220WD        UP        2        1.00000        34.73000
YPL255W        UP        2        0.00000        0.00000
YPL255WD        UP        2        1.00000        38.52100
YPR018W        UP        2        0.00000        0.00000
YPR018WD        UP        2        1.00000        23.68600
YPR048WD        UP        2        1.00000        24.92800
YPR085CD        UP        2        1.00000        12.21300
YPR168W        UP        2        0.00000        0.00000
YAL011W        DOWN        2        1.00000        17.99800
YAL011WD        DOWN        2        1.00000        1.00000
YAL025CD        DOWN        2        1.00000        1.00000
YAL056W        DOWN        2        1.00000        63.18900
YAL056WD        DOWN        2        1.00000        1.00000
YAR015W        DOWN        2        1.00000        4.00000
YBR058CD        DOWN        2        1.00000        8.92900
YBR071WD        DOWN        2        1.00000        228.64200
YBR103W        DOWN        2        1.00000        1.00000
YBR140C        DOWN        2        1.00000        7.00000
YBR165WD        DOWN        2        1.00000        4.83100
YBR170C        DOWN        2        1.00000        2.00000
YBR179C        DOWN        2        1.00000        2.00000
YBR179CD        DOWN        2        1.00000        45.59600
YBR231C        DOWN        2        1.00000        17.03000
YBR234C        DOWN        2        1.00000        2.00000
YBR234CD        DOWN        2        1.00000        5.82100
YBR291CD        DOWN        2        1.00000        47.44600
YBR298CD        DOWN        2        1.00000        1.21200
YCL032W        DOWN        2        1.00000        25.86500
YCL032WD        DOWN        2        1.00000        6.19700
YCL036WD        DOWN        2        1.00000        2.00000
YCL061C        DOWN        2        1.00000        7.00100
YCR019WD        DOWN        2        1.00000        33.71900
YCR034WD        DOWN        2        1.00000        17.66400
YCR035C        DOWN        2        1.00000        1.00000
YCR035CD        DOWN        2        1.00000        14.51900
YCR061WD        DOWN        2        1.00000        58.14800
YCR087CAD        DOWN        2        1.00000        17.39700
YDL007W        DOWN        2        1.00000        1.00000
YDL089W        DOWN        2        1.00000        2.00000
YDL089WD        DOWN        2        1.00000        5.66500
YDL097C        DOWN        2        1.00000        1.00000
YDL226C        DOWN        2        1.00000        1.00000
YDR011WD        DOWN        2        1.00000        64.50600
YDR045C        DOWN        2        1.00000        1.00000
YDR045CD        DOWN        2        1.00000        1.00000
YDR075W        DOWN        2        1.00000        43.53800
YDR075WD        DOWN        2        0.00000        0.00000
YDR076W        DOWN        2        1.00000        2.00000
YDR076WD        DOWN        2        1.00000        13.99800
YDR172W        DOWN        2        1.00000        13.90400
YDR172WD        DOWN        2        1.00000        44.92100
YDR188W        DOWN        2        1.00000        2.00000
YDR280WD        DOWN        2        1.00000        11.63600
YDR385W        DOWN        2        1.00000        2.00000
YDR392W        DOWN        2        1.00000        18.82900
YDR392WD        DOWN        2        0.00000        0.00000
YDR486C        DOWN        2        1.00000        1.00000
YDR486CD        DOWN        2        1.00000        15.25800
YDR495CD        DOWN        2        1.00000        1.21200
YEL037C        DOWN        2        1.00000        5.04100
YEL062W        DOWN        2        1.00000        37.12400
YER064C        DOWN        2        1.00000        4.00000
YER072W        DOWN        2        1.00000        1.00000
YER072WD        DOWN        2        1.00000        23.03300
YER110C        DOWN        2        1.00000        4.85700
YER110CD        DOWN        2        1.00000        29.14400
YER151C        DOWN        2        1.00000        39.34200
YFL033C        DOWN        2        1.00000        100.27800
YFL033CD        DOWN        2        0.00000        0.00000
YFR004W        DOWN        2        1.00000        7.00000
YFR004WD        DOWN        2        1.00000        26.91000
YFR010W        DOWN        2        1.00000        11.00000
YGL020CD        DOWN        2        1.00000        13.21300
YGL045W        DOWN        2        1.00000        1.00000
YGL048C        DOWN        2        1.00000        8.16100
YGL066W        DOWN        2        1.00000        6.39900
YGL068WD        DOWN        2        1.00000        1.00000
YGL200C        DOWN        2        1.00000        2.11900
YGL200CD        DOWN        2        1.00000        23.91600
YGL250WD        DOWN        2        1.00000        2.00000
YGL253W        DOWN        2        1.00000        3.07500
YGL253WD        DOWN        2        1.00000        4.00100
YGR056W        DOWN        2        1.00000        4.00000
YGR088WD        DOWN        2        1.00000        118.56900
YGR118W        DOWN        2        1.00000        1.00000
YGR118WD        DOWN        2        1.00000        50.81300
YGR122WD        DOWN        2        1.00000        1.00000
YGR184C        DOWN        2        1.00000        6.00000
YGR184CD        DOWN        2        1.00000        13.65800
YGR261CD        DOWN        2        1.00000        5.84300
YHL015W        DOWN        2        1.00000        1.00000
YHL015WD        DOWN        2        1.00000        127.05600
YHL023C        DOWN        2        1.00000        50.12900
YHL027W        DOWN        2        1.00000        15.69500
YHL027WD        DOWN        2        1.00000        44.48500
YHR069CD        DOWN        2        1.00000        12.79800
YHR082C        DOWN        2        1.00000        41.82900
YHR082CD        DOWN        2        1.00000        21.68500
YHR104W        DOWN        2        1.00000        3.35000
YHR104WD        DOWN        2        1.00000        95.43900
YHR107C        DOWN        2        1.00000        7.00500
YHR107CD        DOWN        2        1.00000        4.00000
YHR143WA        DOWN        2        1.00000        10.26400
YIL015WD        DOWN        2        1.00000        115.85400
YIL017CD        DOWN        2        1.00000        1.00000
YIL036W        DOWN        2        1.00000        1.00000
YIL036WD        DOWN        2        1.00000        21.84500
YIL041W        DOWN        2        1.00000        1.00000
YIL041WD        DOWN        2        1.00000        1.00000
YIL065C        DOWN        2        1.00000        1.00000
YIL077C        DOWN        2        1.00000        2.00000
YIL083CD        DOWN        2        1.00000        19.53500
YIL098CD        DOWN        2        1.00000        28.90300
YIL148W        DOWN        2        1.00000        2.00000
YIL148WD        DOWN        2        1.00000        24.91000
YIL158WD        DOWN        2        1.00000        60.21100
YIL159W        DOWN        2        1.00000        2.00000
YIL159WD        DOWN        2        1.00000        17.57600
YJL001W        DOWN        2        1.00000        1.00000
YJL001WD        DOWN        2        1.00000        7.82100
YJL008C        DOWN        2        1.00000        1.00000
YJL128C        DOWN        2        1.00000        130.07400
YJL128CD        DOWN        2        1.00000        14.01700
YJL154C        DOWN        2        1.00000        4.00000
YJL154CD        DOWN        2        1.00000        5.84300
YJL155C        DOWN        2        1.00000        1.00000
YJL155CD        DOWN        2        1.00000        8.88700
YJL164C        DOWN        2        1.00000        196.32500
YJL164CD        DOWN        2        1.00000        43.74800
YJL218W        DOWN        2        1.00000        4.00000
YJR017C        DOWN        2        1.00000        5.59300
YJR043C        DOWN        2        1.00000        4.00000
YJR043CD        DOWN        2        1.00000        18.26700
YJR074W        DOWN        2        1.00000        12.44200
YJR074WD        DOWN        2        1.00000        17.30800
YKL018W        DOWN        2        1.00000        2.00000
YKL024CD        DOWN        2        1.00000        10.93200
YKL058W        DOWN        2        1.00000        6.00000
YKL121W        DOWN        2        1.00000        8.00000
YKL121WD        DOWN        2        1.00000        10.72500
YKL152C        DOWN        2        1.00000        2.00000
YKL152CD        DOWN        2        1.00000        5.00100
YKL180W        DOWN        2        1.00000        1.00000
YKL180WD        DOWN        2        1.00000        84.64800
YKL185W        DOWN        2        1.00000        22.41600
YKL186C        DOWN        2        1.00000        3.00000
YKL186CD        DOWN        2        1.00000        20.81400
YKR058W        DOWN        2        1.00000        2.00500
YKR058WD        DOWN        2        1.00000        54.79800
YLL008W        DOWN        2        1.00000        11.75200
YLL008WD        DOWN        2        1.00000        1.00000
YLR006C        DOWN        2        1.00000        19.12100
YLR006CD        DOWN        2        1.00000        17.90000
YLR025W        DOWN        2        1.00000        1.00000
YLR025WD        DOWN        2        1.00000        6.87400
YLR055C        DOWN        2        1.00000        31.61300
YLR055CD        DOWN        2        1.00000        143.38200
YLR060W        DOWN        2        1.00000        4.00000
YLR060WD        DOWN        2        1.00000        26.97200
YLR087CD        DOWN        2        1.00000        5.87600
YLR113W        DOWN        2        1.00000        761.79400
YLR113WD        DOWN        2        1.00000        7.52700
YLR229C        DOWN        2        1.00000        22.88200
YLR229CD        DOWN        2        1.00000        3.00000
YLR407WD        DOWN        2        1.00000        1.00000
YLR409C        DOWN        2        1.00000        2.00000
YLR409CD        DOWN        2        1.00000        25.47600
YLR414CD        DOWN        2        1.00000        39.35700
YLR417W        DOWN        2        1.00000        1.00000
YLR417WD        DOWN        2        1.00000        55.73200
YLR421C        DOWN        2        1.00000        2.00000
YLR421CD        DOWN        2        1.00000        8.21300
YML077W        DOWN        2        1.00000        1.00000
YML103C        DOWN        2        1.00000        5.00000
YML113WD        DOWN        2        1.00000        13.99100
YMR037C        DOWN        2        1.00000        109.27000
YMR037CD        DOWN        2        1.00000        35.31400
YMR039C        DOWN        2        1.00000        51.20400
YMR039CD        DOWN        2        1.00000        15.34500
YMR195WD        DOWN        2        1.00000        99.44600
YMR201C        DOWN        2        1.00000        3.00000
YMR264WD        DOWN        2        1.00000        3.00000
YNL006W        DOWN        2        1.00000        7.00000
YNL006WD        DOWN        2        1.00000        2.00100
YNL097C        DOWN        2        1.00000        7.59300
YNL097CD        DOWN        2        1.00000        14.73700
YNL237WD        DOWN        2        1.00000        16.55300
YNL307C        DOWN        2        1.00000        333.11600
YNR006W        DOWN        2        1.00000        12.03400
YNR006WD        DOWN        2        1.00000        16.33700
YNR031C        DOWN        2        1.00000        13.85800
YNR051C        DOWN        2        1.00000        3.00000
YOL034W        DOWN        2        1.00000        2.00000
YOL034WD        DOWN        2        1.00000        6.34300
YOL040C        DOWN        2        1.00000        1.00000
YOL059W        DOWN        2        0.00000        0.00000
YOL059WD        DOWN        2        1.00000        43.35500
YOL091W        DOWN        2        1.00000        7.00000
YOL115W        DOWN        2        1.00000        1.00000
YOR018W        DOWN        2        1.00000        4.00000
YOR018WD        DOWN        2        1.00000        24.54100
YOR023C        DOWN        2        1.00000        1.00000
YOR043W        DOWN        2        1.00000        17.75900
YOR043WD        DOWN        2        1.00000        1.00000
YOR182CD        DOWN        2        1.00000        23.96600
YOR261C        DOWN        2        1.00000        1.00000
YOR261CD        DOWN        2        1.00000        3.19800
YOR287CD        DOWN        2        1.00000        6.88600
YOR360C        DOWN        2        1.00000        80.24400
YOR371C        DOWN        2        1.00000        4.00000
YPR023C        DOWN        2        1.00000        5.29000
YPR083W        DOWN        2        1.00000        2.00000
YPR108W        DOWN        2        1.00000        1.00000
YPR108WD        DOWN        2        1.00000        26.07000
YAL008WD        WEAKUP        2        1.00000        9.29200
YAL053W        WEAKUP        2        0.00000        0.00000
YAL059WD        WEAKUP        2        1.00000        4.11000
YAR003WD        WEAKUP        2        1.00000        2.00000
YAR014C        WEAKUP        2        1.00000        11.00000
YBL005W        WEAKUP        2        0.99400        2.78974
YBL009WD        WEAKUP        2        1.00000        5.90200
YBL013WD        WEAKUP        2        1.00000        1.00000
YBL037W        WEAKUP        2        1.00000        2.15900
YBL049WD        WEAKUP        2        1.00000        6.09700
YBL051C        WEAKUP        2        1.00000        3.65000
YBR010W        WEAKUP        2        0.55200        14.42754
YBR014CD        WEAKUP        2        1.00000        9.91600
YBR026CD        WEAKUP        2        1.00000        23.18800
YBR053CD        WEAKUP        2        1.00000        37.75200
YBR065CD        WEAKUP        2        1.00000        23.54400
YBR093CD        WEAKUP        2        1.00000        32.06800
YBR101CD        WEAKUP        2        1.00000        39.64500
YBR105CD        WEAKUP        2        1.00000        18.46700
YBR145WD        WEAKUP        2        1.00000        50.13500
YBR149WD        WEAKUP        2        1.00000        81.51100
YBR151WD        WEAKUP        2        1.00000        18.00900
YBR183WD        WEAKUP        2        1.00000        17.69200
YBR201WD        WEAKUP        2        1.00000        16.80200
YBR224WD        WEAKUP        2        1.00000        5.70200
YBR229CD        WEAKUP        2        1.00000        18.81100
YBR238CD        WEAKUP        2        1.00000        42.01800
YBR261CD        WEAKUP        2        1.00000        14.47000
YBR273C        WEAKUP        2        0.00000        0.00000
YBR273CD        WEAKUP        2        1.00000        9.92700
YBR287WD        WEAKUP        2        1.00000        27.82600
YCL011C        WEAKUP        2        1.00000        1.00000
YCL024W        WEAKUP        2        0.00100        3.00000
YCL025CD        WEAKUP        2        1.00000        53.66200
YCL027W        WEAKUP        2        0.00100        7.00000
YCL027WD        WEAKUP        2        1.00000        83.03600
YCL040WD        WEAKUP        2        1.00000        51.57800
YCR008W        WEAKUP        2        0.00000        0.00000
YCR008WD        WEAKUP        2        1.00000        1.00000
YCR023CD        WEAKUP        2        1.00000        21.97900
YCR031CD        WEAKUP        2        1.00000        25.90700
YCR089WD        WEAKUP        2        1.00000        16.93900
YCR090CD        WEAKUP        2        1.00000        1.00000
YDL002C        WEAKUP        2        0.00500        9.00000
YDL027CD        WEAKUP        2        1.00000        13.86200
YDL035CD        WEAKUP        2        1.00000        13.25200
YDL054CD        WEAKUP        2        1.00000        24.31700
YDL085WD        WEAKUP        2        1.00000        5.11000
YDL095WD        WEAKUP        2        1.00000        45.82300
YDL121C        WEAKUP        2        0.00000        0.00000
YDL121CD        WEAKUP        2        1.00000        3.00000
YDL123WD        WEAKUP        2        1.00000        12.57700
YDL125C        WEAKUP        2        0.00000        0.00000
YDL127W        WEAKUP        2        0.00000        0.00000
YDL127WD        WEAKUP        2        1.00000        135.67100
YDL128WD        WEAKUP        2        1.00000        47.17900
YDL142CD        WEAKUP        2        1.00000        23.99300
YDL170WD        WEAKUP        2        1.00000        38.66000
YDL179W        WEAKUP        2        0.00000        0.00000
YDL199CD        WEAKUP        2        1.00000        8.68000
YDL200CD        WEAKUP        2        1.00000        1.00000
YDL206WD        WEAKUP        2        1.00000        15.57600
YDL223CD        WEAKUP        2        1.00000        115.50100
YDL230W        WEAKUP        2        0.00000        0.00000
YDL230WD        WEAKUP        2        1.00000        4.09900
YDL231CD        WEAKUP        2        1.00000        12.86100
YDL239CD        WEAKUP        2        1.00000        7.00000
YDL240WD        WEAKUP        2        1.00000        21.64900
YDL241WD        WEAKUP        2        1.00000        21.99000
YDR032CD        WEAKUP        2        1.00000        46.62300
YDR046CD        WEAKUP        2        1.00000        1.00000
YDR059CD        WEAKUP        2        1.00000        11.66700
YDR093WD        WEAKUP        2        1.00000        17.62400
YDR097CD        WEAKUP        2        1.00000        1.00000
YDR102CD        WEAKUP        2        1.00000        4.00000
YDR128W        WEAKUP        2        1.00000        6.00000
YDR133CD        WEAKUP        2        1.00000        26.38000
YDR134CD        WEAKUP        2        1.00000        38.51300
YDR143CD        WEAKUP        2        1.00000        3.19900
YDR152WD        WEAKUP        2        1.00000        34.54000
YDR184CD        WEAKUP        2        1.00000        5.00000
YDR213WD        WEAKUP        2        1.00000        56.54200
YDR219C        WEAKUP        2        0.00000        0.00000
YDR222WD        WEAKUP        2        1.00000        28.71300
YDR234WD        WEAKUP        2        1.00000        35.30800
YDR256CD        WEAKUP        2        1.00000        3.12400
YDR294CD        WEAKUP        2        1.00000        8.70200
YDR318W        WEAKUP        2        0.00000        0.00000
YDR326C        WEAKUP        2        0.00000        0.00000
YDR348C        WEAKUP        2        0.00000        0.00000
YDR371W        WEAKUP        2        0.00000        0.00000
YDR391CD        WEAKUP        2        1.00000        57.95600
YDR419WD        WEAKUP        2        1.00000        11.45300
YDR421WD        WEAKUP        2        1.00000        9.53500
YDR424CD        WEAKUP        2        1.00000        9.25200
YDR435CD        WEAKUP        2        1.00000        2.81600
YDR461WD        WEAKUP        2        1.00000        70.91400
YDR465CD        WEAKUP        2        1.00000        1.00000
YDR479CD        WEAKUP        2        1.00000        43.99700
YDR490C        WEAKUP        2        0.00000        0.00000
YDR490CD        WEAKUP        2        1.00000        25.78200
YDR509WD        WEAKUP        2        1.00000        2.00000
YDR535CD        WEAKUP        2        1.00000        14.38200
YEL003WD        WEAKUP        2        1.00000        1.00000
YEL016CD        WEAKUP        2        1.00000        1.00000
YEL023CD        WEAKUP        2        1.00000        1.00000
YER002WD        WEAKUP        2        1.00000        1.00000
YER049WD        WEAKUP        2        1.00000        71.45500
YER056CD        WEAKUP        2        1.00000        1.00000
YER057CD        WEAKUP        2        1.00000        11.73700
YER079W        WEAKUP        2        0.00000        0.00000
YER079WD        WEAKUP        2        1.00000        39.77800
YER080WD        WEAKUP        2        1.00000        14.04000
YER119CAD        WEAKUP        2        1.00000        7.00000
YER132C        WEAKUP        2        1.00000        13.00000
YER132CD        WEAKUP        2        1.00000        8.49400
YER142CD        WEAKUP        2        1.00000        47.02500
YER175CD        WEAKUP        2        1.00000        2.69500
YER177W        WEAKUP        2        1.00000        59.96000
YER177WD        WEAKUP        2        1.00000        8.00000
YFL027CD        WEAKUP        2        1.00000        25.39500
YFR012WD        WEAKUP        2        1.00000        1.99800
YFR024CA        WEAKUP        2        1.00000        3.00000
YFR031CAD        WEAKUP        2        1.00000        95.85000
YFR040WD        WEAKUP        2        1.00000        16.02800
YFR045WD        WEAKUP        2        1.00000        62.93600
YFR049WD        WEAKUP        2        1.00000        3.19700
YFR055WD        WEAKUP        2        1.00000        27.35400
YGL006WD        WEAKUP        2        1.00000        20.37300
YGL014W        WEAKUP        2        1.00000        3.00500
YGL016W        WEAKUP        2        0.00000        0.00000
YGL023C        WEAKUP        2        0.00000        0.00000
YGL023CD        WEAKUP        2        1.00000        25.53200
YGL028CD        WEAKUP        2        1.00000        24.39500
YGL043W        WEAKUP        2        1.00000        22.67600
YGL047WD        WEAKUP        2        1.00000        6.70400
YGL056CD        WEAKUP        2        1.00000        172.38300
YGL057CD        WEAKUP        2        1.00000        3.00400
YGL078CD        WEAKUP        2        1.00000        4.00000
YGL136CD        WEAKUP        2        1.00000        2.84400
YGL140CD        WEAKUP        2        1.00000        15.48800
YGL141WD        WEAKUP        2        1.00000        28.27600
YGL180W        WEAKUP        2        1.00000        17.36500
YGL180WD        WEAKUP        2        1.00000        40.59100
YGL181W        WEAKUP        2        1.00000        2.00100
YGL197W        WEAKUP        2        0.00000        0.00000
YGL197WD        WEAKUP        2        1.00000        8.24200
YGL198WD        WEAKUP        2        1.00000        9.24100
YGL209W        WEAKUP        2        0.14100        5.87234
YGL215WD        WEAKUP        2        1.00000        1.00000
YGL229CD        WEAKUP        2        1.00000        14.11000
YGL248WD        WEAKUP        2        1.00000        11.02800
YGL258WD        WEAKUP        2        1.00000        1.21200
YGR011WD        WEAKUP        2        1.00000        4.65700
YGR027CD        WEAKUP        2        1.00000        50.67000
YGR076CD        WEAKUP        2        1.00000        2.66300
YGR110WD        WEAKUP        2        1.00000        32.02000
YGR117CD        WEAKUP        2        1.00000        29.68100
YGR129WD        WEAKUP        2        1.00000        46.55300
YGR144WD        WEAKUP        2        1.00000        57.83400
YGR151CD        WEAKUP        2        1.00000        31.46800
YGR163WD        WEAKUP        2        1.00000        5.19700
YGR188CD        WEAKUP        2        1.00000        20.64500
YGR194CD        WEAKUP        2        1.00000        75.97100
YGR212WD        WEAKUP        2        1.00000        6.81700
YGR217W        WEAKUP        2        0.00000        0.00000
YGR230WD        WEAKUP        2        1.00000        2.00000
YGR236CD        WEAKUP        2        1.00000        5.54300
YGR244CD        WEAKUP        2        1.00000        50.15200
YGR247WD        WEAKUP        2        1.00000        29.60700
YGR266WD        WEAKUP        2        1.00000        9.17400
YGR283CD        WEAKUP        2        1.00000        2.00000
YGR285C        WEAKUP        2        1.00000        1.00000
YHL002WD        WEAKUP        2        1.00000        30.06000
YHL008C        WEAKUP        2        0.00000        0.00000
YHL008CD        WEAKUP        2        1.00000        20.11200
YHL024W        WEAKUP        2        0.00000        0.00000
YHL024WD        WEAKUP        2        1.00000        52.09400
YHL030WD        WEAKUP        2        1.00000        27.85100
YHL034C        WEAKUP        2        0.00000        0.00000
YHL039WD        WEAKUP        2        1.00000        24.16600
YHR043CD        WEAKUP        2        1.00000        6.14100
YHR094CD        WEAKUP        2        1.00000        45.76200
YHR110WD        WEAKUP        2        1.00000        12.05600
YHR116WD        WEAKUP        2        1.00000        24.48200
YHR121W        WEAKUP        2        0.00000        0.00000
YHR121WD        WEAKUP        2        1.00000        4.21200
YHR138CD        WEAKUP        2        1.00000        85.27900
YHR152WD        WEAKUP        2        1.00000        43.63500
YHR157WD        WEAKUP        2        1.00000        1.00000
YHR161CD        WEAKUP        2        1.00000        11.91600
YHR167WD        WEAKUP        2        1.00000        4.00000
YHR171WD        WEAKUP        2        1.00000        22.87900
YHR198CD        WEAKUP        2        1.00000        12.55100
YIL007CD        WEAKUP        2        1.00000        2.19700
YIL090WD        WEAKUP        2        1.00000        1.00000
YIL155CD        WEAKUP        2        1.00000        35.20800
YIL173WD        WEAKUP        2        1.00000        20.78000
YIR004W        WEAKUP        2        0.00000        0.00000
YJL012CD        WEAKUP        2        1.00000        10.06800
YJL013CD        WEAKUP        2        1.00000        7.87500
YJL016WD        WEAKUP        2        1.00000        50.02500
YJL042WD        WEAKUP        2        1.00000        51.26600
YJL079CD        WEAKUP        2        1.00000        1.00000
YJL082WD        WEAKUP        2        1.00000        23.22900
YJL100WD        WEAKUP        2        1.00000        30.12400
YJL103CD        WEAKUP        2        1.00000        4.11000
YJL105WD        WEAKUP        2        1.00000        1.00000
YJL106W        WEAKUP        2        0.00000        0.00000
YJL106WD        WEAKUP        2        1.00000        9.78000
YJL108CD        WEAKUP        2        1.00000        22.66800
YJL122WD        WEAKUP        2        1.00000        19.60000
YJL131CD        WEAKUP        2        1.00000        21.56300
YJL134W        WEAKUP        2        0.00000        0.00000
YJL134WD        WEAKUP        2        1.00000        17.21800
YJL190CD        WEAKUP        2        1.00000        72.73400
YJR003CD        WEAKUP        2        1.00000        17.70300
YJR021CD        WEAKUP        2        1.00000        1.00000
YJR060W        WEAKUP        2        1.00000        1.00000
YJR060WD        WEAKUP        2        1.00000        8.25000
YJR091CD        WEAKUP        2        1.00000        71.64300
YJR094WAD        WEAKUP        2        1.00000        70.93900
YJR095WD        WEAKUP        2        1.00000        3.76500
YJR123W        WEAKUP        2        0.00000        0.00000
YJR123WD        WEAKUP        2        1.00000        73.08600
YJR153WD        WEAKUP        2        1.00000        27.09900
YJR154WD        WEAKUP        2        1.00000        2.00000
YKL001CD        WEAKUP        2        1.00000        25.62200
YKL027WD        WEAKUP        2        1.00000        15.56800
YKL029CD        WEAKUP        2        1.00000        33.13400
YKL038W        WEAKUP        2        0.05500        6.43636
YKL047WD        WEAKUP        2        1.00000        4.00200
YKL053CAD        WEAKUP        2        1.00000        3.00000
YKL079W        WEAKUP        2        0.00000        0.00000
YKL081W        WEAKUP        2        0.02300        9.26087
YKL081WD        WEAKUP        2        1.00000        24.78600
YKL085WD        WEAKUP        2        1.00000        27.45100
YKL091CD        WEAKUP        2        1.00000        54.74600
YKL096WAD        WEAKUP        2        1.00000        170.69500
YKL100CD        WEAKUP        2        1.00000        8.19200
YKL123WD        WEAKUP        2        1.00000        1.00000
YKL129C        WEAKUP        2        0.00000        0.00000
YKL129CD        WEAKUP        2        1.00000        5.99800
YKL137WD        WEAKUP        2        1.00000        4.81500
YKL148CD        WEAKUP        2        1.00000        1.00000
YKL159C        WEAKUP        2        0.00000        0.00000
YKL161C        WEAKUP        2        0.00000        0.00000
YKL163WD        WEAKUP        2        1.00000        39.54600
YKL166C        WEAKUP        2        1.00000        59.35100
YKL166CD        WEAKUP        2        0.00000        0.00000
YKL171W        WEAKUP        2        1.00000        29.72300
YKL171WD        WEAKUP        2        1.00000        1.00000
YKL187C        WEAKUP        2        0.00000        0.00000
YKL187CD        WEAKUP        2        1.00000        53.11600
YKL216WD        WEAKUP        2        1.00000        23.39100
YKL218CD        WEAKUP        2        1.00000        1.00000
YKR009C        WEAKUP        2        0.00000        0.00000
YKR011CD        WEAKUP        2        1.00000        51.02500
YKR013WD        WEAKUP        2        1.00000        1.00000
YKR017CD        WEAKUP        2        1.00000        7.83600
YKR018CD        WEAKUP        2        1.00000        15.84500
YKR027W        WEAKUP        2        0.01000        1.00000
YKR027WD        WEAKUP        2        1.00000        39.08600
YKR045CD        WEAKUP        2        1.00000        7.16500
YKR069WD        WEAKUP        2        1.00000        15.75600
YKR074WD        WEAKUP        2        1.00000        51.80500
YKR091WD        WEAKUP        2        1.00000        28.49200
YKR096WD        WEAKUP        2        1.00000        18.43100
YKR098CD        WEAKUP        2        1.00000        1.16600
YKR100CD        WEAKUP        2        1.00000        12.09000
YLL051CD        WEAKUP        2        1.00000        23.93800
YLL062CD        WEAKUP        2        1.00000        9.41600
YLR011W        WEAKUP        2        0.00200        2.00000
YLR011WD        WEAKUP        2        1.00000        1.00000
YLR015WD        WEAKUP        2        1.00000        3.34200
YLR021WD        WEAKUP        2        1.00000        16.39100
YLR031WD        WEAKUP        2        1.00000        3.00000
YLR037CD        WEAKUP        2        1.00000        21.84400
YLR073CD        WEAKUP        2        1.00000        19.45300
YLR080WD        WEAKUP        2        1.00000        38.37800
YLR083CD        WEAKUP        2        1.00000        40.45900
YLR088WD        WEAKUP        2        1.00000        20.35500
YLR093CD        WEAKUP        2        1.00000        61.54500
YLR095CD        WEAKUP        2        1.00000        53.93900
YLR099CD        WEAKUP        2        1.00000        30.50900
YLR108CD        WEAKUP        2        1.00000        85.30900
YLR130C        WEAKUP        2        0.00000        0.00000
YLR177WD        WEAKUP        2        1.00000        16.11000
YLR183C        WEAKUP        2        0.00000        0.00000
YLR183CD        WEAKUP        2        1.00000        28.32900
YLR206W        WEAKUP        2        0.00000        0.00000
YLR209CD        WEAKUP        2        1.00000        8.63600
YLR271WD        WEAKUP        2        1.00000        21.14400
YLR300WD        WEAKUP        2        1.00000        193.00300
YLR324WD        WEAKUP        2        1.00000        34.70200
YLR327CD        WEAKUP        2        1.00000        181.15400
YLR328WD        WEAKUP        2        1.00000        44.65600
YLR394WD        WEAKUP        2        1.00000        1.00000
YLR402WD        WEAKUP        2        1.00000        17.21500
YLR443WD        WEAKUP        2        1.00000        4.00200
YML060WD        WEAKUP        2        1.00000        9.81100
YML131WD        WEAKUP        2        1.00000        37.41200
YMR016C        WEAKUP        2        0.23400        4.00000
YMR016CD        WEAKUP        2        1.00000        248.03600
YMR023CD        WEAKUP        2        1.00000        1.00000
YMR029C        WEAKUP        2        0.00000        0.00000
YMR029CD        WEAKUP        2        1.00000        10.87000
YMR031CD        WEAKUP        2        1.00000        85.07200
YMR035WD        WEAKUP        2        1.00000        1.00000
YMR036C        WEAKUP        2        0.00000        0.00000
YMR036CD        WEAKUP        2        1.00000        10.16600
YMR042W        WEAKUP        2        0.00000        0.00000
YMR042WD        WEAKUP        2        1.00000        28.32300
YMR053C        WEAKUP        2        0.00000        0.00000
YMR090WD        WEAKUP        2        1.00000        157.20600
YMR092CD        WEAKUP        2        1.00000        3.19700
YMR101CD        WEAKUP        2        1.00000        4.00100
YMR102CD        WEAKUP        2        1.00000        1.00000
YMR104CD        WEAKUP        2        1.00000        1.00000
YMR107WD        WEAKUP        2        1.00000        93.23600
YMR114CD        WEAKUP        2        1.00000        1.00000
YMR115WD        WEAKUP        2        1.00000        10.83300
YMR120CD        WEAKUP        2        1.00000        33.86400
YMR124W        WEAKUP        2        1.00000        2.00000
YMR124WD        WEAKUP        2        1.00000        1.00000
YMR137CD        WEAKUP        2        1.00000        17.76400
YMR147WD        WEAKUP        2        1.00000        11.94200
YMR160WD        WEAKUP        2        1.00000        12.02900
YMR162C        WEAKUP        2        0.00000        0.00000
YMR162CD        WEAKUP        2        1.00000        12.69400
YMR173WAD        WEAKUP        2        1.00000        79.09300
YMR173WD        WEAKUP        2        1.00000        144.97800
YMR174CD        WEAKUP        2        1.00000        100.96400
YMR176WD        WEAKUP        2        1.00000        2.00000
YMR182C        WEAKUP        2        1.00000        2.00000
YMR186W        WEAKUP        2        0.00000        0.00000
YMR207CD        WEAKUP        2        1.00000        1.00000
YMR209CD        WEAKUP        2        1.00000        6.55000
YMR232W        WEAKUP        2        0.00400        4.00000
YMR232WD        WEAKUP        2        1.00000        22.42500
YMR250WD        WEAKUP        2        1.00000        49.31600
YMR261C        WEAKUP        2        0.00000        0.00000
YMR261CD        WEAKUP        2        1.00000        146.35800
YMR299CD        WEAKUP        2        1.00000        3.03300
YMR312WD        WEAKUP        2        1.00000        26.66900
YMR320WD        WEAKUP        2        1.00000        3.00100
YNL010WD        WEAKUP        2        1.00000        1.00000
YNL011CD        WEAKUP        2        1.00000        1.00000
YNL016W        WEAKUP        2        1.00000        3.19800
YNL016WD        WEAKUP        2        1.00000        3.41600
YNL024CD        WEAKUP        2        1.00000        3.00000
YNL025C        WEAKUP        2        0.00000        0.00000
YNL049CD        WEAKUP        2        1.00000        11.05700
YNL053W        WEAKUP        2        1.00000        3.09600
YNL053WD        WEAKUP        2        1.00000        33.43500
YNL078W        WEAKUP        2        0.00000        0.00000
YNL078WD        WEAKUP        2        1.00000        90.53300
YNL104C        WEAKUP        2        0.00000        0.00000
YNL122CD        WEAKUP        2        1.00000        23.40000
YNL144CD        WEAKUP        2        1.00000        56.33300
YNL160WD        WEAKUP        2        1.00000        160.84600
YNL179CD        WEAKUP        2        1.00000        24.22500
YNL217WD        WEAKUP        2        1.00000        113.31800
YNL254C        WEAKUP        2        0.00000        0.00000
YNL255C        WEAKUP        2        0.00000        0.00000
YNL255CD        WEAKUP        2        1.00000        51.85900
YNL274CD        WEAKUP        2        1.00000        129.71100
YNL286WD        WEAKUP        2        1.00000        6.66500
YNL305CD        WEAKUP        2        1.00000        32.88100
YNR012WD        WEAKUP        2        1.00000        46.50800
YNR014WD        WEAKUP        2        1.00000        19.23400
YNR073CD        WEAKUP        2        1.00000        18.23400
YOL011WD        WEAKUP        2        1.00000        53.66500
YOL019WD        WEAKUP        2        1.00000        187.23100
YOL022CD        WEAKUP        2        1.00000        1.00000
YOL029CD        WEAKUP        2        1.00000        9.81200
YOL061W        WEAKUP        2        0.00000        0.00000
YOL067C        WEAKUP        2        0.00000        0.00000
YOL067CD        WEAKUP        2        1.00000        5.00100
YOL105CD        WEAKUP        2        1.00000        1.00000
YOL117W        WEAKUP        2        0.00000        0.00000
YOL117WD        WEAKUP        2        1.00000        38.77600
YOL119CD        WEAKUP        2        1.00000        36.57900
YOL124CD        WEAKUP        2        1.00000        1.00000
YOL151WD        WEAKUP        2        1.00000        58.62800
YOR015WD        WEAKUP        2        1.00000        3.21300
YOR022CD        WEAKUP        2        1.00000        9.01800
YOR027W        WEAKUP        2        0.00000        0.00000
YOR042W        WEAKUP        2        0.00000        0.00000
YOR049CD        WEAKUP        2        1.00000        35.62900
YOR081CD        WEAKUP        2        1.00000        15.25400
YOR084WD        WEAKUP        2        1.00000        8.01800
YOR094W        WEAKUP        2        1.00000        2.00400
YOR099WD        WEAKUP        2        1.00000        26.79300
YOR101WD        WEAKUP        2        1.00000        7.00100
YOR108WD        WEAKUP        2        1.00000        48.40300
YOR115CD        WEAKUP        2        1.00000        1.00000
YOR127WD        WEAKUP        2        1.00000        22.09700
YOR134WD        WEAKUP        2        1.00000        6.11000
YOR154WD        WEAKUP        2        1.00000        8.00000
YOR171C        WEAKUP        2        0.00000        0.00000
YOR173WD        WEAKUP        2        1.00000        136.62400
YOR174W        WEAKUP        2        0.00000        0.00000
YOR185C        WEAKUP        2        0.00000        0.00000
YOR185CD        WEAKUP        2        1.00000        4.00000
YOR190WD        WEAKUP        2        1.00000        1.01600
YOR191W        WEAKUP        2        0.00000        0.00000
YOR208W        WEAKUP        2        1.00000        49.97100
YOR208WD        WEAKUP        2        1.00000        26.13400
YOR229WD        WEAKUP        2        1.00000        6.00100
YOR242CD        WEAKUP        2        1.00000        1.00000
YOR245CD        WEAKUP        2        1.00000        20.25200
YOR246CD        WEAKUP        2        1.00000        104.48000
YOR255WD        WEAKUP        2        1.00000        9.51000
YOR276WD        WEAKUP        2        1.00000        66.34200
YOR285WD        WEAKUP        2        1.00000        23.54000
YOR291WD        WEAKUP        2        1.00000        7.53400
YOR303WD        WEAKUP        2        1.00000        6.00000
YOR306CD        WEAKUP        2        1.00000        18.06700
YOR313CD        WEAKUP        2        1.00000        45.29400
YOR315WD        WEAKUP        2        1.00000        173.65500
YOR351C        WEAKUP        2        0.00100        2.00000
YOR355WD        WEAKUP        2        1.00000        18.95200
YOR357C        WEAKUP        2        0.00000        0.00000
YOR358WD        WEAKUP        2        1.00000        22.07200
YOR380WD        WEAKUP        2        1.00000        20.54000
YOR386WD        WEAKUP        2        1.00000        9.53600
YPL004CD        WEAKUP        2        1.00000        114.64400
YPL006WD        WEAKUP        2        1.00000        14.18700
YPL023CD        WEAKUP        2        1.00000        15.21900
YPL030WD        WEAKUP        2        1.00000        9.54300
YPL032C        WEAKUP        2        0.00000        0.00000
YPL032CD        WEAKUP        2        1.00000        64.50000
YPL053CD        WEAKUP        2        1.00000        1.00000
YPL054WD        WEAKUP        2        1.00000        2.00000
YPL058CD        WEAKUP        2        1.00000        38.09500
YPL062WD        WEAKUP        2        1.00000        6.26100
YPL074WD        WEAKUP        2        1.00000        21.57900
YPL087WD        WEAKUP        2        1.00000        18.00400
YPL088WD        WEAKUP        2        1.00000        17.30300
YPL089C        WEAKUP        2        0.00000        0.00000
YPL112C        WEAKUP        2        0.00000        0.00000
YPL112CD        WEAKUP        2        1.00000        7.00000
YPL140C        WEAKUP        2        0.00200        5.50000
YPL150W        WEAKUP        2        0.00000        0.00000
YPL150WD        WEAKUP        2        1.00000        16.80400
YPL179WD        WEAKUP        2        1.00000        13.73600
YPL186CD        WEAKUP        2        1.00000        77.44900
YPL198WD        WEAKUP        2        1.00000        142.38200
YPL199CD        WEAKUP        2        1.00000        36.18500
YPL201C        WEAKUP        2        0.00000        0.00000
YPL219WD        WEAKUP        2        1.00000        26.37200
YPL222WD        WEAKUP        2        1.00000        67.69500
YPL224CD        WEAKUP        2        1.00000        20.51500
YPL230WD        WEAKUP        2        1.00000        103.62000
YPL240C        WEAKUP        2        1.00000        3.29000
YPL240CD        WEAKUP        2        1.00000        8.37300
YPL248C        WEAKUP        2        0.00100        3.00000
YPL264CD        WEAKUP        2        1.00000        15.02100
YPL274W        WEAKUP        2        0.00000        0.00000
YPR022C        WEAKUP        2        0.00000        0.00000
YPR049CD        WEAKUP        2        1.00000        10.52300
YPR065WD        WEAKUP        2        1.00000        82.68200
YPR079WD        WEAKUP        2        1.00000        34.00300
YPR129W        WEAKUP        2        1.00000        12.08700
YPR138CD        WEAKUP        2        1.00000        15.09000
YPR149WD        WEAKUP        2        1.00000        81.32200
YPR166CD        WEAKUP        2        1.00000        2.00000
YPR167CD        WEAKUP        2        1.00000        17.26300
YPR172WD        WEAKUP        2        1.00000        12.54900
YPR192WD        WEAKUP        2        1.00000        13.12600
YPR200CD        WEAKUP        2        1.00000        2.00000
YAL027WD        WEAKDOWN        2        1.00000        9.87000
YAL055WD        WEAKDOWN        2        1.00000        16.47900
YBL011W        WEAKDOWN        2        0.00000        0.00000
YBL011WD        WEAKDOWN        2        1.00000        38.35200
YBL019WD        WEAKDOWN        2        1.00000        4.21200
YBL022CD        WEAKDOWN        2        1.00000        2.00000
YBL024WD        WEAKDOWN        2        1.00000        43.69500
YBL031W        WEAKDOWN        2        1.00000        1.00000
YBL042C        WEAKDOWN        2        0.00000        0.00000
YBL042CD        WEAKDOWN        2        1.00000        135.81000
YBL064CD        WEAKDOWN        2        1.00000        128.89600
YBL067CD        WEAKDOWN        2        1.00000        15.73100
YBL080CD        WEAKDOWN        2        1.00000        12.66400
YBR006WD        WEAKDOWN        2        1.00000        23.64700
YBR007CD        WEAKDOWN        2        1.00000        29.63200
YBR073WD        WEAKDOWN        2        1.00000        29.26400
YBR092CD        WEAKDOWN        2        1.00000        27.20200
YBR099CD        WEAKDOWN        2        1.00000        1.84400
YBR107CD        WEAKDOWN        2        1.00000        11.73600
YBR108WD        WEAKDOWN        2        1.00000        24.78000
YBR125CD        WEAKDOWN        2        1.00000        7.07100
YBR128CD        WEAKDOWN        2        1.00000        14.87400
YBR130C        WEAKDOWN        2        0.00000        0.00000
YBR131WD        WEAKDOWN        2        1.00000        27.02800
YBR235WD        WEAKDOWN        2        1.00000        4.08600
YBR264CD        WEAKDOWN        2        1.00000        4.00000
YCL005W        WEAKDOWN        2        0.00000        0.00000
YCL030CD        WEAKDOWN        2        1.00000        1.00000
YCL055WD        WEAKDOWN        2        1.00000        70.76200
YCR033W        WEAKDOWN        2        0.00000        0.00000
YCR048W        WEAKDOWN        2        0.00000        0.00000
YCR048WD        WEAKDOWN        2        1.00000        5.87200
YCR079WD        WEAKDOWN        2        1.00000        32.88400
YDL020C        WEAKDOWN        2        0.00000        0.00000
YDL020CD        WEAKDOWN        2        1.00000        54.28100
YDL021WD        WEAKDOWN        2        1.00000        15.54000
YDL037CD        WEAKDOWN        2        1.00000        47.99400
YDL073WD        WEAKDOWN        2        1.00000        17.43800
YDL076C        WEAKDOWN        2        0.00000        0.00000
YDL146WD        WEAKDOWN        2        1.00000        9.20200
YDL173W        WEAKDOWN        2        0.00000        0.00000
YDL192W        WEAKDOWN        2        0.00000        0.00000
YDL192WD        WEAKDOWN        2        1.00000        4.00000
YDL203CD        WEAKDOWN        2        1.00000        9.84800
YDL204WD        WEAKDOWN        2        1.00000        163.82300
YDL229W        WEAKDOWN        2        0.00000        0.00000
YDL229WD        WEAKDOWN        2        1.00000        17.04600
YDR005C        WEAKDOWN        2        0.00000        0.00000
YDR005CD        WEAKDOWN        2        1.00000        4.07100
YDR057WD        WEAKDOWN        2        1.00000        6.22500
YDR072CD        WEAKDOWN        2        1.00000        132.94100
YDR120CD        WEAKDOWN        2        1.00000        52.62900
YDR148CD        WEAKDOWN        2        1.00000        14.65900
YDR150WD        WEAKDOWN        2        1.00000        19.48000
YDR204WD        WEAKDOWN        2        1.00000        8.93100
YDR217CD        WEAKDOWN        2        1.00000        10.63600
YDR258CD        WEAKDOWN        2        1.00000        23.60700
YDR330W        WEAKDOWN        2        0.00000        0.00000
YDR330WD        WEAKDOWN        2        1.00000        1.00000
YDR334W        WEAKDOWN        2        0.00100        2.00000
YDR395WD        WEAKDOWN        2        1.00000        21.00600
YDR422C        WEAKDOWN        2        0.00000        0.00000
YDR439W        WEAKDOWN        2        1.00000        1.01800
YDR451CD        WEAKDOWN        2        1.00000        80.67200
YDR453CD        WEAKDOWN        2        1.00000        110.83800
YDR457WD        WEAKDOWN        2        1.00000        28.19200
YDR481CD        WEAKDOWN        2        1.00000        50.56100
YDR500CD        WEAKDOWN        2        1.00000        82.85900
YDR502CD        WEAKDOWN        2        1.00000        12.69500
YDR516CD        WEAKDOWN        2        1.00000        54.78600
YDR518WD        WEAKDOWN        2        1.00000        7.83500
YDR536WD        WEAKDOWN        2        1.00000        28.11400
YDR539WD        WEAKDOWN        2        1.00000        12.81700
YEL012W        WEAKDOWN        2        0.00000        0.00000
YEL012WD        WEAKDOWN        2        1.00000        13.88500
YEL043W        WEAKDOWN        2        0.00000        0.00000
YEL067CD        WEAKDOWN        2        1.00000        1.00000
YER039CD        WEAKDOWN        2        1.00000        7.10700
YER060WD        WEAKDOWN        2        1.00000        1.00000
YER063W        WEAKDOWN        2        0.00000        0.00000
YER063WD        WEAKDOWN        2        1.00000        23.09100
YER089C        WEAKDOWN        2        0.00000        0.00000
YER111C        WEAKDOWN        2        1.00000        16.19500
YER111CD        WEAKDOWN        2        1.00000        39.10200
YER129W        WEAKDOWN        2        0.00000        0.00000
YER129WD        WEAKDOWN        2        1.00000        2.00000
YER162CD        WEAKDOWN        2        1.00000        7.03000
YER164WD        WEAKDOWN        2        1.00000        16.38800
YFL014WD        WEAKDOWN        2        1.00000        54.47700
YGL035C        WEAKDOWN        2        1.00000        8.95700
YGL059WD        WEAKDOWN        2        1.00000        18.22700
YGL087CD        WEAKDOWN        2        1.00000        12.91500
YGL117WD        WEAKDOWN        2        1.00000        1.00000
YGL147CD        WEAKDOWN        2        1.00000        36.94500
YGL153WD        WEAKDOWN        2        1.00000        1.00000
YGL194C        WEAKDOWN        2        0.00000        0.00000
YGL194CD        WEAKDOWN        2        1.00000        7.00100
YGR026WD        WEAKDOWN        2        1.00000        17.35700
YGR044CD        WEAKDOWN        2        1.00000        5.11000
YGR052W        WEAKDOWN        2        0.00000        0.00000
YGR052WD        WEAKDOWN        2        1.00000        48.72800
YGR080WD        WEAKDOWN        2        1.00000        3.83000
YGR081CD        WEAKDOWN        2        1.00000        1.00000
YGR109CD        WEAKDOWN        2        1.00000        44.58000
YGR134WD        WEAKDOWN        2        1.00000        12.11000
YGR146CD        WEAKDOWN        2        1.00000        109.19200
YGR152C        WEAKDOWN        2        0.00000        0.00000
YGR152CD        WEAKDOWN        2        1.00000        25.21800
YGR168CD        WEAKDOWN        2        1.00000        14.07200
YGR174CD        WEAKDOWN        2        1.00000        22.51800
YGR187CD        WEAKDOWN        2        1.00000        1.00000
YGR255CD        WEAKDOWN        2        1.00000        36.55000
YGR271WD        WEAKDOWN        2        1.00000        36.73600
YGR289CD        WEAKDOWN        2        1.00000        17.89900
YHL032CD        WEAKDOWN        2        1.00000        11.68900
YHL033C        WEAKDOWN        2        0.09600        5.00000
YHL033CD        WEAKDOWN        2        1.00000        43.38500
YHL044WD        WEAKDOWN        2        1.00000        34.64900
YHR001WAD        WEAKDOWN        2        1.00000        63.92100
YHR004CD        WEAKDOWN        2        1.00000        12.41900
YHR006WD        WEAKDOWN        2        1.00000        6.40900
YHR012WD        WEAKDOWN        2        1.00000        7.84600
YHR049WD        WEAKDOWN        2        1.00000        54.46400
YHR087W        WEAKDOWN        2        0.00000        0.00000
YHR087WD        WEAKDOWN        2        1.00000        41.69300
YHR103W        WEAKDOWN        2        0.00000        0.00000
YHR103WD        WEAKDOWN        2        1.00000        7.88600
YHR114WD        WEAKDOWN        2        1.00000        20.69200
YHR134WD        WEAKDOWN        2        1.00000        1.00000
YHR135C        WEAKDOWN        2        1.00000        2.00000
YHR135CD        WEAKDOWN        2        1.00000        1.00000
YHR202WD        WEAKDOWN        2        1.00000        36.10500
YHR206W        WEAKDOWN        2        1.00000        46.32500
YHR206WD        WEAKDOWN        2        1.00000        18.71900
YIL010WD        WEAKDOWN        2        1.00000        6.83800
YIL011WD        WEAKDOWN        2        1.00000        76.87700
YIL028WD        WEAKDOWN        2        1.00000        3.00100
YIL045WD        WEAKDOWN        2        1.00000        34.23900
YIL050WD        WEAKDOWN        2        1.00000        1.00000
YIL053W        WEAKDOWN        2        0.00000        0.00000
YIL053WD        WEAKDOWN        2        1.00000        24.30500
YIL064WD        WEAKDOWN        2        1.00000        31.42000
YIL067CD        WEAKDOWN        2        1.00000        1.00000
YIL087CD        WEAKDOWN        2        1.00000        28.77600
YIL107C        WEAKDOWN        2        0.00000        0.00000
YIL107CD        WEAKDOWN        2        1.00000        35.55300
YIL124WD        WEAKDOWN        2        1.00000        193.90900
YIL153W        WEAKDOWN        2        1.00000        2.00000
YIL156W        WEAKDOWN        2        0.00000        0.00000
YIL156WD        WEAKDOWN        2        1.00000        8.63600
YIL160C        WEAKDOWN        2        0.00000        0.00000
YIL162WD        WEAKDOWN        2        1.00000        59.78200
YIR001C        WEAKDOWN        2        0.44900        2.00000
YIR002CD        WEAKDOWN        2        1.00000        22.34600
YIR037W        WEAKDOWN        2        0.00000        0.00000
YJL020C        WEAKDOWN        2        0.00000        0.00000
YJL020CD        WEAKDOWN        2        1.00000        12.97300
YJL036W        WEAKDOWN        2        0.00000        0.00000
YJL036WD        WEAKDOWN        2        1.00000        37.08100
YJL080C        WEAKDOWN        2        1.00000        36.25400
YJL080CD        WEAKDOWN        2        1.00000        1.00100
YJL084C        WEAKDOWN        2        0.06000        4.00000
YJL110C        WEAKDOWN        2        0.00000        0.00000
YJL148WD        WEAKDOWN        2        1.00000        79.75900
YJL153CD        WEAKDOWN        2        1.00000        2.00000
YJL157C        WEAKDOWN        2        0.00000        0.00000
YJL157CD        WEAKDOWN        2        1.00000        95.85400
YJL162CD        WEAKDOWN        2        1.00000        12.60500
YJL166WD        WEAKDOWN        2        1.00000        10.31700
YJL187C        WEAKDOWN        2        1.00000        26.00000
YJL187CD        WEAKDOWN        2        1.00000        40.43500
YJL197WD        WEAKDOWN        2        1.00000        14.87200
YJR039WD        WEAKDOWN        2        1.00000        5.00200
YJR044CD        WEAKDOWN        2        1.00000        45.72600
YJR059W        WEAKDOWN        2        0.25300        24.13834
YJR059WD        WEAKDOWN        2        1.00000        50.55600
YJR078WD        WEAKDOWN        2        1.00000        14.24500
YJR094C        WEAKDOWN        2        0.00000        0.00000
YJR094CD        WEAKDOWN        2        1.00000        1.00000
YJR110W        WEAKDOWN        2        0.00000        0.00000
YJR117WD        WEAKDOWN        2        1.00000        44.10000
YJR124CD        WEAKDOWN        2        1.00000        2.14700
YJR129C        WEAKDOWN        2        0.00000        0.00000
YJR134C        WEAKDOWN        2        0.00000        0.00000
YJR134CD        WEAKDOWN        2        1.00000        2.00000
YJR142WD        WEAKDOWN        2        1.00000        3.00000
YKL041WD        WEAKDOWN        2        1.00000        9.10300
YKL084WD        WEAKDOWN        2        1.00000        31.69600
YKL101W        WEAKDOWN        2        1.00000        28.59000
YKL101WD        WEAKDOWN        2        1.00000        49.68600
YKL132CD        WEAKDOWN        2        1.00000        37.41400
YKL151CD        WEAKDOWN        2        1.00000        120.52600
YKL183WD        WEAKDOWN        2        1.00000        15.60600
YKL213C        WEAKDOWN        2        0.00000        0.00000
YKR006CD        WEAKDOWN        2        1.00000        19.29900
YKR035WAD        WEAKDOWN        2        1.00000        10.66400
YKR052CD        WEAKDOWN        2        1.00000        26.96600
YKR066CD        WEAKDOWN        2        1.00000        17.23700
YKR067WD        WEAKDOWN        2        1.00000        47.60800
YKR094C        WEAKDOWN        2        0.00000        0.00000
YKR094CD        WEAKDOWN        2        1.00000        23.55800
YLL012WD        WEAKDOWN        2        1.00000        168.48900
YLL039C        WEAKDOWN        2        1.00000        45.89800
YLL039CD        WEAKDOWN        2        1.00000        136.27600
YLR034CD        WEAKDOWN        2        1.00000        34.16800
YLR035CD        WEAKDOWN        2        1.00000        7.00000
YLR044CD        WEAKDOWN        2        1.00000        35.38500
YLR046CD        WEAKDOWN        2        1.00000        32.44000
YLR085CD        WEAKDOWN        2        1.00000        5.70200
YLR094CD        WEAKDOWN        2        1.00000        57.98700
YLR109WD        WEAKDOWN        2        1.00000        67.48000
YLR121CD        WEAKDOWN        2        1.00000        41.10500
YLR128WD        WEAKDOWN        2        1.00000        1.00000
YLR136CD        WEAKDOWN        2        1.00000        15.57500
YLR138W        WEAKDOWN        2        0.00000        0.00000
YLR138WD        WEAKDOWN        2        1.00000        6.19900
YLR150W        WEAKDOWN        2        1.00000        1.00000
YLR150WD        WEAKDOWN        2        1.00000        53.05400
YLR190WD        WEAKDOWN        2        1.00000        34.92100
YLR214WD        WEAKDOWN        2        1.00000        2.00100
YLR216C        WEAKDOWN        2        0.00000        0.00000
YLR221CD        WEAKDOWN        2        1.00000        12.00400
YLR248W        WEAKDOWN        2        1.00000        7.18400
YLR248WD        WEAKDOWN        2        1.00000        9.21500
YLR250WD        WEAKDOWN        2        1.00000        13.79900
YLR252WD        WEAKDOWN        2        1.00000        23.10200
YLR257W        WEAKDOWN        2        0.00000        0.00000
YLR257WD        WEAKDOWN        2        1.00000        12.34400
YLR262CAD        WEAKDOWN        2        1.00000        18.12100
YLR266CD        WEAKDOWN        2        1.00000        35.21000
YLR290CD        WEAKDOWN        2        1.00000        10.31900
YLR330W        WEAKDOWN        2        0.00000        0.00000
YLR330WD        WEAKDOWN        2        1.00000        1.00000
YLR335W        WEAKDOWN        2        1.00000        2.00000
YLR335WD        WEAKDOWN        2        1.00000        50.06200
YLR353W        WEAKDOWN        2        0.00000        0.00000
YLR389CD        WEAKDOWN        2        1.00000        32.00900
YLR441CD        WEAKDOWN        2        1.00000        9.00100
YLR460CD        WEAKDOWN        2        1.00000        32.89500
YML003WD        WEAKDOWN        2        1.00000        2.00000
YML007W        WEAKDOWN        2        1.00000        11.51200
YML017W        WEAKDOWN        2        0.00000        0.00000
YML028W        WEAKDOWN        2        0.00000        0.00000
YML035C        WEAKDOWN        2        1.00000        3.00000
YML035CD        WEAKDOWN        2        1.00000        22.54500
YML042WD        WEAKDOWN        2        1.00000        24.45000
YML048W        WEAKDOWN        2        0.00000        0.00000
YML075CD        WEAKDOWN        2        1.00000        34.72200
YML076CD        WEAKDOWN        2        1.00000        8.86200
YML110CD        WEAKDOWN        2        1.00000        7.40900
YML117W        WEAKDOWN        2        0.00000        0.00000
YML117WD        WEAKDOWN        2        1.00000        11.68600
YML119WD        WEAKDOWN        2        1.00000        13.35800
YMR015CD        WEAKDOWN        2        1.00000        69.48900
YMR034CD        WEAKDOWN        2        1.00000        1.00300
YMR056CD        WEAKDOWN        2        1.00000        58.11100
YMR067CD        WEAKDOWN        2        1.00000        10.06800
YMR070WD        WEAKDOWN        2        1.00000        102.65600
YMR074C        WEAKDOWN        2        0.00000        0.00000
YMR083WD        WEAKDOWN        2        1.00000        60.73600
YMR095CD        WEAKDOWN        2        1.00000        2.00000
YMR098CD        WEAKDOWN        2        1.00000        24.44900
YMR106CD        WEAKDOWN        2        1.00000        27.80200
YMR109W        WEAKDOWN        2        0.00000        0.00000
YMR138W        WEAKDOWN        2        0.00000        0.00000
YMR144WD        WEAKDOWN        2        1.00000        30.21900
YMR152WD        WEAKDOWN        2        1.00000        8.11000
YMR158WD        WEAKDOWN        2        1.00000        13.86500
YMR223WD        WEAKDOWN        2        1.00000        8.73000
YMR243CD        WEAKDOWN        2        1.00000        30.88900
YMR258CD        WEAKDOWN        2        1.00000        65.22100
YMR263W        WEAKDOWN        2        0.00000        0.00000
YMR263WD        WEAKDOWN        2        1.00000        4.00100
YMR273C        WEAKDOWN        2        0.00000        0.00000
YMR273CD        WEAKDOWN        2        1.00000        10.01600
YMR275C        WEAKDOWN        2        0.00000        0.00000
YMR276W        WEAKDOWN        2        1.00000        36.12600
YMR276WD        WEAKDOWN        2        0.00000        0.00000
YMR284WD        WEAKDOWN        2        1.00000        23.83600
YMR316CBD        WEAKDOWN        2        1.00000        1.16600
YMR316WD        WEAKDOWN        2        1.00000        12.78700
YNL001W        WEAKDOWN        2        0.00000        0.00000
YNL022CD        WEAKDOWN        2        1.00000        19.96400
YNL023CD        WEAKDOWN        2        1.00000        17.12100
YNL068C        WEAKDOWN        2        1.00000        10.02100
YNL068CD        WEAKDOWN        2        1.00000        29.43100
YNL084C        WEAKDOWN        2        0.00000        0.00000
YNL086WD        WEAKDOWN        2        1.00000        12.89600
YNL092WD        WEAKDOWN        2        1.00000        27.49100
YNL098CD        WEAKDOWN        2        1.00000        63.33300
YNL107W        WEAKDOWN        2        0.00100        2.00000
YNL107WD        WEAKDOWN        2        1.00000        12.84400
YNL108CD        WEAKDOWN        2        1.00000        11.07400
YNL111CD        WEAKDOWN        2        1.00000        11.35100
YNL123WD        WEAKDOWN        2        1.00000        32.50700
YNL154C        WEAKDOWN        2        0.00100        2.00000
YNL154CD        WEAKDOWN        2        1.00000        8.21300
YNL183C        WEAKDOWN        2        0.00000        0.00000
YNL195CD        WEAKDOWN        2        1.00000        77.48900
YNL197C        WEAKDOWN        2        0.00000        0.00000
YNL201C        WEAKDOWN        2        0.00100        5.00000
YNL201CD        WEAKDOWN        2        1.00000        5.00300
YNL229C        WEAKDOWN        2        0.00000        0.00000
YNL248CD        WEAKDOWN        2        1.00000        26.31700
YNL266WD        WEAKDOWN        2        1.00000        3.00000
YNL268W        WEAKDOWN        2        0.00000        0.00000
YNL268WD        WEAKDOWN        2        1.00000        2.00000
YNL273W        WEAKDOWN        2        1.00000        1.00000
YNL289WD        WEAKDOWN        2        1.00000        125.33200
YNL328CD        WEAKDOWN        2        1.00000        2.00000
YNR001CD        WEAKDOWN        2        1.00000        26.36200
YNR007CD        WEAKDOWN        2        1.00000        1.00000
YNR034WD        WEAKDOWN        2        1.00000        29.17300
YOL060C        WEAKDOWN        2        0.00000        0.00000
YOL092WD        WEAKDOWN        2        1.00000        4.00000
YOR008C        WEAKDOWN        2        0.00000        0.00000
YOR008CD        WEAKDOWN        2        1.00000        14.53700
YOR030WD        WEAKDOWN        2        1.00000        33.08800
YOR036W        WEAKDOWN        2        0.00000        0.00000
YOR036WD        WEAKDOWN        2        1.00000        5.00100
YOR039W        WEAKDOWN        2        1.00000        14.27000
YOR047CD        WEAKDOWN        2        1.00000        42.39400
YOR066WD        WEAKDOWN        2        1.00000        113.88800
YOR069WD        WEAKDOWN        2        1.00000        6.19900
YOR083W        WEAKDOWN        2        0.04300        4.16279
YOR097CD        WEAKDOWN        2        1.00000        3.40900
YOR109WD        WEAKDOWN        2        1.00000        15.54700
YOR124CD        WEAKDOWN        2        1.00000        13.84600
YOR156CD        WEAKDOWN        2        1.00000        25.76100
YOR216C        WEAKDOWN        2        0.00000        0.00000
YOR225WD        WEAKDOWN        2        1.00000        3.00100
YOR227WD        WEAKDOWN        2        1.00000        54.49700
YOR237WD        WEAKDOWN        2        1.00000        23.22500
YOR267C        WEAKDOWN        2        0.00000        0.00000
YOR267CD        WEAKDOWN        2        1.00000        9.37300
YOR275C        WEAKDOWN        2        1.00000        2.00000
YOR330CD        WEAKDOWN        2        1.00000        6.19700
YOR337WD        WEAKDOWN        2        1.00000        23.66700
YOR346WD        WEAKDOWN        2        1.00000        34.11200
YOR350CD        WEAKDOWN        2        1.00000        3.99800
YOR352WD        WEAKDOWN        2        1.00000        38.43800
YPL013CD        WEAKDOWN        2        1.00000        11.63700
YPL019C        WEAKDOWN        2        0.00000        0.00000
YPL037CD        WEAKDOWN        2        1.00000        39.78600
YPL065WD        WEAKDOWN        2        1.00000        4.21300
YPL077C        WEAKDOWN        2        0.00000        0.00000
YPL079WD        WEAKDOWN        2        1.00000        77.56400
YPL084WD        WEAKDOWN        2        1.00000        26.42500
YPL091WD        WEAKDOWN        2        1.00000        21.92700
YPL133C        WEAKDOWN        2        0.00000        0.00000
YPL135WD        WEAKDOWN        2        1.00000        54.00400
YPL137C        WEAKDOWN        2        0.00000        0.00000
YPL137CD        WEAKDOWN        2        1.00000        46.52600
YPL139C        WEAKDOWN        2        0.00000        0.00000
YPL156CD        WEAKDOWN        2        1.00000        137.60100
YPL181W        WEAKDOWN        2        1.00000        26.68100
YPL194WD        WEAKDOWN        2        1.00000        6.00100
YPR004CD        WEAKDOWN        2        1.00000        6.51500
YPR032W        WEAKDOWN        2        1.00000        30.49700
YPR051WD        WEAKDOWN        2        1.00000        1.00000
YPR052C        WEAKDOWN        2        0.00000        0.00000
YPR075C        WEAKDOWN        2        0.00000        0.00000
YPR075CD        WEAKDOWN        2        1.00000        35.17500
YPR119W        WEAKDOWN        2        1.00000        43.01800
YPR119WD        WEAKDOWN        2        1.00000        51.30600
YPR148CD        WEAKDOWN        2        1.00000        50.71400
YPR171W        WEAKDOWN        2        0.00000        0.00000
YPR171WD        WEAKDOWN        2        1.00000        12.29700
YAL007CD        noeffectS        2        1.00000        4.00100
YAL012WD        noeffectS        2        1.00000        19.01100
YAL017WD        noeffectS        2        1.00000        30.56300
YAL019WD        noeffectS        2        1.00000        23.60600
YAL020CD        noeffectS        2        1.00000        12.28100
YAL022CD        noeffectS        2        1.00000        24.85900
YAL028WD        noeffectS        2        1.00000        1.00000
YAL029CD        noeffectS        2        1.00000        8.00400
YAL034CD        noeffectS        2        1.00000        31.17300
YAL036CD        noeffectS        2        1.00000        60.89300
YAL039CD        noeffectS        2        1.00000        78.83300
YAL042WD        noeffectS        2        1.00000        27.64300
YAL044CD        noeffectS        2        1.00000        8.47900
YAL051WD        noeffectS        2        1.00000        3.00000
YAL054CD        noeffectS        2        1.00000        5.56500
YAL060WD        noeffectS        2        1.00000        41.88900
YAL061WD        noeffectS        2        1.00000        76.21300
YAR002CAD        noeffectS        2        1.00000        14.33500
YAR027WD        noeffectS        2        1.00000        17.72000
YAR042WD        noeffectS        2        1.00000        25.07400
YAR047CD        noeffectS        2        1.00000        7.00000
YBL001CD        noeffectS        2        1.00000        8.93500
YBL002W        noeffectS        2        0.14200        1.00000
YBL002WD        noeffectS        2        1.00000        40.57900
YBL003C        noeffectS        2        0.00200        3.00000
YBL003CD        noeffectS        2        1.00000        43.12300
YBL015WD        noeffectS        2        1.00000        188.23000
YBL023C        noeffectS        2        1.00000        12.28100
YBL027WD        noeffectS        2        1.00000        117.45600
YBL028CD        noeffectS        2        1.00000        73.57100
YBL029WD        noeffectS        2        1.00000        1.00000
YBL032W        noeffectS        2        1.00000        1.65000
YBL032WD        noeffectS        2        1.00000        38.48600
YBL045CD        noeffectS        2        1.00000        1.00000
YBL047CD        noeffectS        2        1.00000        8.71700
YBL052CD        noeffectS        2        1.00000        9.00000
YBL056WD        noeffectS        2        1.00000        8.82100
YBL057CD        noeffectS        2        1.00000        1.00000
YBL059WD        noeffectS        2        1.00000        18.65900
YBL061CD        noeffectS        2        1.00000        50.75700
YBL068WD        noeffectS        2        1.00000        24.64700
YBL075CD        noeffectS        2        1.00000        20.37300
YBL078CD        noeffectS        2        1.00000        35.88300
YBL079WD        noeffectS        2        1.00000        6.00000
YBL085W        noeffectS        2        1.00000        9.73700
YBL086CD        noeffectS        2        1.00000        1.00000
YBL098WD        noeffectS        2        1.00000        13.01200
YBL101CD        noeffectS        2        1.00000        13.52300
YBL102WD        noeffectS        2        1.00000        19.70000
YBL104C        noeffectS        2        1.00000        6.00000
YBR001CD        noeffectS        2        1.00000        18.71900
YBR022WD        noeffectS        2        1.00000        2.81500
YBR023C        noeffectS        2        1.00000        1.65600
YBR023CD        noeffectS        2        1.00000        22.20900
YBR028CD        noeffectS        2        1.00000        7.41100
YBR031WD        noeffectS        2        1.00000        49.33000
YBR033WD        noeffectS        2        1.00000        1.00000
YBR043CD        noeffectS        2        1.00000        16.91700
YBR045CD        noeffectS        2        1.00000        2.02800
YBR046CD        noeffectS        2        1.00000        19.44900
YBR047WD        noeffectS        2        1.00000        82.01700
YBR052CD        noeffectS        2        1.00000        98.70300
YBR056WD        noeffectS        2        1.00000        30.10900
YBR059C        noeffectS        2        1.00000        17.64000
YBR059CD        noeffectS        2        1.00000        15.20000
YBR062CD        noeffectS        2        1.00000        4.82100
YBR063CD        noeffectS        2        1.00000        1.00000
YBR066CD        noeffectS        2        1.00000        137.37200
YBR067CD        noeffectS        2        1.00000        125.87500
YBR068CD        noeffectS        2        1.00000        78.63400
YBR072WD        noeffectS        2        1.00000        235.50100
YBR074WD        noeffectS        2        1.00000        24.72500
YBR083W        noeffectS        2        1.00000        18.94800
YBR083WD        noeffectS        2        1.00000        134.65900
YBR084WD        noeffectS        2        1.00000        16.62300
YBR088CD        noeffectS        2        1.00000        31.36800
YBR096WD        noeffectS        2        1.00000        36.20800
YBR111CD        noeffectS        2        1.00000        12.43100
YBR126CD        noeffectS        2        1.00000        132.72000
YBR129CD        noeffectS        2        1.00000        7.47100
YBR137WD        noeffectS        2        1.00000        52.27100
YBR139WD        noeffectS        2        1.00000        92.54100
YBR141CD        noeffectS        2        1.00000        1.00000
YBR156CD        noeffectS        2        1.00000        69.48000
YBR157CD        noeffectS        2        1.00000        66.46800
YBR158WD        noeffectS        2        1.00000        75.31100
YBR159WD        noeffectS        2        1.00000        5.83800
YBR161WD        noeffectS        2        1.00000        13.03000
YBR164C        noeffectS        2        1.00000        1.00000
YBR164CD        noeffectS        2        1.00000        11.41600
YBR169CD        noeffectS        2        1.00000        78.83600
YBR172CD        noeffectS        2        1.00000        7.00100
YBR173C        noeffectS        2        1.00000        3.00000
YBR173CD        noeffectS        2        1.00000        39.00100
YBR178WD        noeffectS        2        1.00000        3.00000
YBR182C        noeffectS        2        1.00000        29.23100
YBR182CD        noeffectS        2        1.00000        48.51400
YBR186WD        noeffectS        2        1.00000        3.00000
YBR187WD        noeffectS        2        1.00000        14.28400
YBR189WD        noeffectS        2        1.00000        91.90600
YBR199WD        noeffectS        2        1.00000        30.87200
YBR204CD        noeffectS        2        1.00000        8.00400
YBR207WD        noeffectS        2        1.00000        1.00000
YBR213WD        noeffectS        2        1.00000        3.00000
YBR214WD        noeffectS        2        1.00000        65.14300
YBR218CD        noeffectS        2        1.00000        4.53700
YBR222CD        noeffectS        2        1.00000        3.71800
YBR230CD        noeffectS        2        1.00000        59.42100
YBR241CD        noeffectS        2        1.00000        23.40500
YBR242WD        noeffectS        2        1.00000        3.98100
YBR245CD        noeffectS        2        1.00000        24.55200
YBR248CD        noeffectS        2        1.00000        1.00000
YBR249CD        noeffectS        2        1.00000        7.00100
YBR263WD        noeffectS        2        1.00000        38.61200
YBR267WD        noeffectS        2        1.00000        20.83800
YBR269CD        noeffectS        2        1.00000        1.00000
YBR270CD        noeffectS        2        1.00000        2.00000
YBR271WD        noeffectS        2        1.00000        2.41600
YBR275C        noeffectS        2        1.00000        1.03100
YBR284WD        noeffectS        2        1.00000        1.00000
YBR285WD        noeffectS        2        1.00000        14.63800
YBR293WD        noeffectS        2        1.00000        26.59100
YBR296CD        noeffectS        2        1.00000        43.33800
YBR297WD        noeffectS        2        1.00000        16.57200
YBR301WD        noeffectS        2        1.00000        27.58600
YCL009CD        noeffectS        2        1.00000        16.55100
YCL014W        noeffectS        2        1.00000        1.00000
YCL014WD        noeffectS        2        1.00000        3.32500
YCL026CAD        noeffectS        2        1.00000        1.00000
YCL035CD        noeffectS        2        1.00000        113.10700
YCL037C        noeffectS        2        1.00000        1.00000
YCL037CD        noeffectS        2        1.00000        49.72900
YCL039WD        noeffectS        2        1.00000        1.00000
YCL047CD        noeffectS        2        1.00000        5.87700
YCL057WD        noeffectS        2        1.00000        21.49300
YCL064CD        noeffectS        2        1.00000        32.80600
YCR004CD        noeffectS        2        1.00000        9.54300
YCR005CD        noeffectS        2        1.00000        78.66000
YCR011CD        noeffectS        2        1.00000        4.00000
YCR016W        noeffectS        2        1.00000        1.00000
YCR016WD        noeffectS        2        1.00000        6.00000
YCR020CAD        noeffectS        2        1.00000        1.00000
YCR025CD        noeffectS        2        1.00000        1.00000
YCR030CD        noeffectS        2        1.00000        34.50900
YCR051WD        noeffectS        2        1.00000        31.31700
YCR059CD        noeffectS        2        1.00000        79.87700
YCR067CD        noeffectS        2        1.00000        41.51400
YCR073CD        noeffectS        2        1.00000        42.63200
YCR073WAD        noeffectS        2        1.00000        36.10200
YCR076CD        noeffectS        2        1.00000        8.00000
YCR083WD        noeffectS        2        1.00000        7.19800
YCR091WD        noeffectS        2        1.00000        50.90200
YCR092CD        noeffectS        2        1.00000        13.84900
YCR101CD        noeffectS        2        1.00000        14.24800
YCR105WD        noeffectS        2        1.00000        2.00100
YDL018CD        noeffectS        2        1.00000        28.31800
YDL019CD        noeffectS        2        1.00000        35.41400
YDL022WD        noeffectS        2        1.00000        82.54600
YDL024CD        noeffectS        2        1.00000        19.70500
YDL025C        noeffectS        2        0.00200        7.00000
YDL025CD        noeffectS        2        1.00000        25.83100
YDL036CD        noeffectS        2        1.00000        19.08300
YDL049CD        noeffectS        2        1.00000        1.00000
YDL051WD        noeffectS        2        1.00000        1.00000
YDL063CD        noeffectS        2        1.00000        1.00000
YDL071CD        noeffectS        2        1.00000        8.54600
YDL072CD        noeffectS        2        1.00000        48.81600
YDL079CD        noeffectS        2        1.00000        14.04500
YDL093WD        noeffectS        2        1.00000        23.91300
YDL110CD        noeffectS        2        1.00000        148.88200
YDL112WD        noeffectS        2        1.00000        23.12800
YDL117W        noeffectS        2        1.00000        89.22400
YDL124WD        noeffectS        2        1.00000        9.11000
YDL129WD        noeffectS        2        1.00000        19.26800
YDL130WAD        noeffectS        2        1.00000        7.70200
YDL130WD        noeffectS        2        1.00000        42.95900
YDL136WD        noeffectS        2        1.00000        66.90900
YDL137WD        noeffectS        2        1.00000        21.91300
YDL144CD        noeffectS        2        1.00000        1.00100
YDL147WD        noeffectS        2        1.00000        14.91300
YDL149WD        noeffectS        2        1.00000        2.34200
YDL154WD        noeffectS        2        1.00000        1.00000
YDL156W        noeffectS        2        1.00000        1.00000
YDL156WD        noeffectS        2        1.00000        34.06900
YDL161WD        noeffectS        2        1.00000        15.05600
YDL162CD        noeffectS        2        1.00000        6.00000
YDL167CD        noeffectS        2        1.00000        22.62100
YDL168WD        noeffectS        2        1.00000        16.62000
YDL174CD        noeffectS        2        1.00000        1.00000
YDL182WD        noeffectS        2        1.00000        110.49600
YDL183CD        noeffectS        2        1.00000        1.00000
YDL186W        noeffectS        2        0.01900        4.00000
YDL189W        noeffectS        2        1.00000        1.00000
YDL194WD        noeffectS        2        1.00000        14.87700
YDL197CD        noeffectS        2        1.00000        1.00000
YDL201WD        noeffectS        2        1.00000        18.33900
YDL211CD        noeffectS        2        1.00000        14.31100
YDL213CD        noeffectS        2        1.00000        10.58800
YDL214CD        noeffectS        2        1.00000        164.67300
YDL218WD        noeffectS        2        1.00000        10.63000
YDL219WD        noeffectS        2        1.00000        9.66400
YDL222CD        noeffectS        2        1.00000        63.14800
YDL237WD        noeffectS        2        1.00000        8.91400
YDR001CD        noeffectS        2        1.00000        106.32800
YDR006CD        noeffectS        2        1.00000        34.92200
YDR019CD        noeffectS        2        1.00000        7.89900
YDR020CD        noeffectS        2        1.00000        7.99700
YDR022CD        noeffectS        2        1.00000        1.00000
YDR031WD        noeffectS        2        1.00000        7.02700
YDR035WD        noeffectS        2        1.00000        3.00300
YDR042CD        noeffectS        2        1.00000        1.00000
YDR043C        noeffectS        2        1.00000        3.46600
YDR043CD        noeffectS        2        1.00000        110.16700
YDR049WD        noeffectS        2        1.00000        7.21700
YDR055WD        noeffectS        2        1.00000        40.99100
YDR056CD        noeffectS        2        1.00000        7.35900
YDR061WD        noeffectS        2        1.00000        32.86500
YDR063WD        noeffectS        2        1.00000        47.15900
YDR070CD        noeffectS        2        1.00000        93.03100
YDR071CD        noeffectS        2        1.00000        9.74000
YDR074WD        noeffectS        2        1.00000        95.99200
YDR077WD        noeffectS        2        1.00000        77.76100
YDR080WD        noeffectS        2        1.00000        7.66500
YDR083WD        noeffectS        2        1.00000        1.00000
YDR084CD        noeffectS        2        1.00000        33.02000
YDR085CD        noeffectS        2        1.00000        70.58600
YDR096WD        noeffectS        2        1.00000        42.19200
YDR099W        noeffectS        2        1.00000        14.00400
YDR099WD        noeffectS        2        1.00000        32.85300
YDR100WD        noeffectS        2        1.00000        50.52600
YDR101CD        noeffectS        2        1.00000        64.30800
YDR105CD        noeffectS        2        1.00000        10.19800
YDR109CD        noeffectS        2        1.00000        1.00000
YDR111CD        noeffectS        2        1.00000        11.10700
YDR117CD        noeffectS        2        1.00000        1.00000
YDR119WD        noeffectS        2        1.00000        2.00000
YDR121WD        noeffectS        2        1.00000        1.00000
YDR122W        noeffectS        2        1.00000        6.00200
YDR122WD        noeffectS        2        1.00000        7.87400
YDR123C        noeffectS        2        1.00000        4.00100
YDR125CD        noeffectS        2        1.00000        2.00000
YDR130CD        noeffectS        2        1.00000        6.00300
YDR132CD        noeffectS        2        1.00000        39.24700
YDR135C        noeffectS        2        1.00000        3.03100
YDR135CD        noeffectS        2        1.00000        20.20200
YDR142CD        noeffectS        2        1.00000        2.19700
YDR146CD        noeffectS        2        1.00000        6.00000
YDR151CD        noeffectS        2        1.00000        24.07100
YDR153C        noeffectS        2        0.03400        2.00000
YDR153CD        noeffectS        2        1.00000        7.00000
YDR155CD        noeffectS        2        1.00000        1.00000
YDR162C        noeffectS        2        0.96900        11.09598
YDR165WD        noeffectS        2        1.00000        29.80000
YDR169CD        noeffectS        2        1.00000        1.00000
YDR178WD        noeffectS        2        1.00000        32.28100
YDR185CD        noeffectS        2        1.00000        8.22600
YDR191WD        noeffectS        2        1.00000        20.35600
YDR192CD        noeffectS        2        1.00000        2.00000
YDR198CD        noeffectS        2        1.00000        8.11400
YDR202CD        noeffectS        2        1.00000        2.00000
YDR206WD        noeffectS        2        1.00000        27.24800
YDR216W        noeffectS        2        1.00000        36.55800
YDR223WD        noeffectS        2        1.00000        5.05500
YDR229W        noeffectS        2        1.00000        7.43400
YDR233CD        noeffectS        2        1.00000        22.32600
YDR247W        noeffectS        2        1.00000        8.95100
YDR248CD        noeffectS        2        1.00000        5.00000
YDR249CD        noeffectS        2        1.00000        32.62900
YDR255CD        noeffectS        2        1.00000        31.27200
YDR259C        noeffectS        2        1.00000        32.78200
YDR259CD        noeffectS        2        1.00000        101.04000
YDR260CD        noeffectS        2        1.00000        25.12500
YDR279WD        noeffectS        2        1.00000        47.07200
YDR297WD        noeffectS        2        1.00000        81.54900
YDR304CD        noeffectS        2        1.00000        10.01800
YDR307WD        noeffectS        2        1.00000        14.89800
YDR309C        noeffectS        2        0.00500        2.80000
YDR309CD        noeffectS        2        1.00000        277.13300
YDR310CD        noeffectS        2        1.00000        26.43700
YDR312WD        noeffectS        2        1.00000        7.00100
YDR323CD        noeffectS        2        1.00000        1.00000
YDR335WD        noeffectS        2        1.00000        20.96100
YDR338CD        noeffectS        2        1.00000        8.00000
YDR344CD        noeffectS        2        1.00000        5.70200
YDR345CD        noeffectS        2        1.00000        188.94200
YDR346CD        noeffectS        2        1.00000        30.15200
YDR352WD        noeffectS        2        1.00000        3.00000
YDR358WD        noeffectS        2        1.00000        21.60200
YDR363WAD        noeffectS        2        1.00000        33.64300
YDR368WD        noeffectS        2        1.00000        22.80300
YDR379W        noeffectS        2        1.00000        3.99800
YDR379WD        noeffectS        2        1.00000        21.62200
YDR380WD        noeffectS        2        1.00000        6.00100
YDR384CD        noeffectS        2        1.00000        75.95100
YDR389WD        noeffectS        2        1.00000        21.56300
YDR399WD        noeffectS        2        1.00000        18.03000
YDR400WD        noeffectS        2        1.00000        9.19800
YDR406WD        noeffectS        2        1.00000        62.75900
YDR420W        noeffectS        2        1.00000        2.77800
YDR420WD        noeffectS        2        1.00000        1.00000
YDR423C        noeffectS        2        1.00000        6.69000
YDR427WD        noeffectS        2        1.00000        28.72000
YDR432W        noeffectS        2        0.00100        6.00000
YDR432WD        noeffectS        2        1.00000        19.00100
YDR436WD        noeffectS        2        1.00000        8.63700
YDR443CD        noeffectS        2        1.00000        26.39500
YDR446WD        noeffectS        2        1.00000        9.99900
YDR466WD        noeffectS        2        1.00000        14.51000
YDR471WD        noeffectS        2        1.00000        54.89400
YDR492WD        noeffectS        2        1.00000        30.35800
YDR496CD        noeffectS        2        1.00000        32.80500
YDR497CD        noeffectS        2        1.00000        12.05600
YDR501WD        noeffectS        2        1.00000        51.00400
YDR504CD        noeffectS        2        1.00000        18.77000
YDR505CD        noeffectS        2        1.00000        8.75000
YDR506CD        noeffectS        2        1.00000        13.60400
YDR508CD        noeffectS        2        1.00000        164.67600
YDR511WD        noeffectS        2        1.00000        9.84000
YDR513WD        noeffectS        2        1.00000        38.17200
YDR523CD        noeffectS        2        1.00000        2.00000
YDR528WD        noeffectS        2        1.00000        139.22500
YDR529CD        noeffectS        2        1.00000        20.90400
YDR530CD        noeffectS        2        1.00000        19.75000
YDR540CD        noeffectS        2        1.00000        1.00000
YEL009C        noeffectS        2        1.00000        6.96800
YEL011WD        noeffectS        2        1.00000        99.28100
YEL015W        noeffectS        2        0.00100        5.00000
YEL015WD        noeffectS        2        1.00000        10.01200
YEL038WD        noeffectS        2        1.00000        37.62500
YEL039CD        noeffectS        2        1.00000        27.10700
YEL040WD        noeffectS        2        1.00000        97.29000
YEL041WD        noeffectS        2        1.00000        31.10200
YEL049WD        noeffectS        2        1.00000        27.03100
YEL052WD        noeffectS        2        1.00000        24.37500
YEL053CD        noeffectS        2        1.00000        51.36200
YEL054CD        noeffectS        2        1.00000        91.48700
YEL056WD        noeffectS        2        1.00000        13.51300
YEL060CD        noeffectS        2        1.00000        1.00000
YEL064CD        noeffectS        2        1.00000        1.00000
YEL065WD        noeffectS        2        1.00000        22.18500
YEL071WD        noeffectS        2        1.00000        59.15300
YER001WD        noeffectS        2        1.00000        77.62700
YER011WD        noeffectS        2        1.00000        115.82600
YER024WD        noeffectS        2        1.00000        8.90400
YER027CD        noeffectS        2        1.00000        5.84300
YER032WD        noeffectS        2        1.00000        20.07300
YER033CD        noeffectS        2        1.00000        143.59600
YER034WD        noeffectS        2        1.00000        58.38500
YER037WD        noeffectS        2        1.00000        19.92400
YER046WD        noeffectS        2        1.00000        3.00100
YER048CD        noeffectS        2        1.00000        35.72800
YER053CD        noeffectS        2        1.00000        82.33300
YER055CD        noeffectS        2        1.00000        1.00000
YER056CAD        noeffectS        2        1.00000        96.04000
YER058WD        noeffectS        2        1.00000        1.00000
YER059WD        noeffectS        2        1.00000        6.73600
YER062CD        noeffectS        2        1.00000        34.62900
YER067WD        noeffectS        2        1.00000        136.03100
YER071CD        noeffectS        2        1.00000        20.35500
YER075CD        noeffectS        2        1.00000        104.85700
YER081WD        noeffectS        2        1.00000        34.03100
YER084WD        noeffectS        2        1.00000        2.00000
YER085CD        noeffectS        2        1.00000        3.00000
YER098WD        noeffectS        2        1.00000        35.66000
YER103WD        noeffectS        2        1.00000        160.41200
YER106WD        noeffectS        2        1.00000        10.00100
YER109C        noeffectS        2        1.00000        4.21100
YER109CD        noeffectS        2        1.00000        2.00000
YER114C        noeffectS        2        1.00000        5.30100
YER114CD        noeffectS        2        1.00000        42.92500
YER118C        noeffectS        2        1.00000        456.01600
YER118CD        noeffectS        2        1.00000        109.12300
YER119CD        noeffectS        2        1.00000        17.56300
YER124CD        noeffectS        2        1.00000        31.02900
YER131WD        noeffectS        2        1.00000        94.89500
YER140WD        noeffectS        2        1.00000        3.81500
YER141WD        noeffectS        2        1.00000        25.31400
YER144CD        noeffectS        2        1.00000        1.00100
YER145CD        noeffectS        2        1.00000        74.48400
YER150WD        noeffectS        2        1.00000        91.45200
YER156CD        noeffectS        2        1.00000        10.38000
YER167WD        noeffectS        2        1.00000        20.81900
YER169WD        noeffectS        2        1.00000        9.60400
YER174CD        noeffectS        2        1.00000        1.00000
YER176WD        noeffectS        2        1.00000        45.49600
YER182WD        noeffectS        2        1.00000        1.00000
YER184CD        noeffectS        2        1.00000        24.24400
YER185WD        noeffectS        2        1.00000        25.24400
YFL003CD        noeffectS        2        1.00000        11.83600
YFL007WD        noeffectS        2        1.00000        19.85700
YFL020CD        noeffectS        2        1.00000        1.00000
YFL030WD        noeffectS        2        1.00000        11.00000
YFL034CAD        noeffectS        2        1.00000        20.28600
YFL042CD        noeffectS        2        1.00000        5.21300
YFL047WD        noeffectS        2        1.00000        46.31900
YFL050CD        noeffectS        2        1.00000        2.00100
YFL054CD        noeffectS        2        1.00000        30.26400
YFR006WD        noeffectS        2        1.00000        5.70200
YFR011CD        noeffectS        2        1.00000        6.91400
YFR014C        noeffectS        2        1.00000        18.81900
YFR014CD        noeffectS        2        1.00000        7.84800
YFR015CD        noeffectS        2        1.00000        32.11000
YFR016CD        noeffectS        2        1.00000        17.44200
YFR017CD        noeffectS        2        1.00000        81.97800
YFR020WD        noeffectS        2        1.00000        2.19700
YFR023WD        noeffectS        2        1.00000        2.99800
YFR026CD        noeffectS        2        1.00000        11.53000
YFR038WD        noeffectS        2        1.00000        23.67600
YFR039CD        noeffectS        2        1.00000        14.36600
YFR053CD        noeffectS        2        1.00000        138.54700
YGL013C        noeffectS        2        1.00000        1.20100
YGL017WD        noeffectS        2        1.00000        4.00000
YGL019W        noeffectS        2        1.00000        23.45500
YGL019WD        noeffectS        2        1.00000        1.00000
YGL031CD        noeffectS        2        1.00000        89.57100
YGL032CD        noeffectS        2        1.00000        39.48000
YGL037CD        noeffectS        2        1.00000        50.35500
YGL039WD        noeffectS        2        1.00000        1.00000
YGL053WD        noeffectS        2        1.00000        13.04300
YGL062WD        noeffectS        2        1.00000        57.22000
YGL096WD        noeffectS        2        1.00000        42.33800
YGL101WD        noeffectS        2        1.00000        24.70200
YGL121CD        noeffectS        2        1.00000        1.00100
YGL125WD        noeffectS        2        1.00000        36.74700
YGL148WD        noeffectS        2        1.00000        37.89500
YGL152CD        noeffectS        2        1.00000        4.00600
YGL156WD        noeffectS        2        1.00000        30.23200
YGL157WD        noeffectS        2        1.00000        33.55900
YGL158W        noeffectS        2        1.00000        34.16900
YGL160WD        noeffectS        2        1.00000        30.39600
YGL161CD        noeffectS        2        1.00000        21.47100
YGL196WD        noeffectS        2        1.00000        2.00100
YGL205WD        noeffectS        2        1.00000        26.38800
YGL208WD        noeffectS        2        1.00000        15.62700
YGL216WD        noeffectS        2        1.00000        41.83700
YGL226WD        noeffectS        2        1.00000        11.21700
YGL227WD        noeffectS        2        1.00000        116.25800
YGL230CD        noeffectS        2        1.00000        1.00100
YGL231CD        noeffectS        2        1.00000        1.00000
YGL242CD        noeffectS        2        1.00000        4.81500
YGL255WD        noeffectS        2        1.00000        66.84800
YGL261CD        noeffectS        2        1.00000        19.44300
YGR003WD        noeffectS        2        1.00000        8.31100
YGR007WD        noeffectS        2        1.00000        13.52300
YGR008CD        noeffectS        2        1.00000        38.84400
YGR010WD        noeffectS        2        1.00000        7.87100
YGR014W        noeffectS        2        0.96500        14.52642
YGR014WD        noeffectS        2        1.00000        147.84700
YGR015CD        noeffectS        2        1.00000        10.80000
YGR021WD        noeffectS        2        1.00000        11.91800
YGR023WD        noeffectS        2        1.00000        35.91400
YGR031WD        noeffectS        2        1.00000        20.44800
YGR032WD        noeffectS        2        1.00000        50.79800
YGR033CD        noeffectS        2        1.00000        17.36500
YGR034WD        noeffectS        2        1.00000        130.86000
YGR035CD        noeffectS        2        1.00000        193.29000
YGR037CD        noeffectS        2        1.00000        12.98500
YGR040W        noeffectS        2        0.02500        57.72000
YGR040WD        noeffectS        2        1.00000        44.98600
YGR041WD        noeffectS        2        1.00000        152.10200
YGR042WD        noeffectS        2        1.00000        1.00000
YGR043CD        noeffectS        2        1.00000        59.52200
YGR049WD        noeffectS        2        1.00000        8.55200
YGR053CD        noeffectS        2        1.00000        1.00000
YGR055WD        noeffectS        2        1.00000        32.93900
YGR063C        noeffectS        2        0.05000        16.16000
YGR064WD        noeffectS        2        1.00000        18.00200
YGR066CD        noeffectS        2        1.00000        2.00000
YGR067CD        noeffectS        2        1.00000        51.95600
YGR070WD        noeffectS        2        1.00000        139.82600
YGR079WD        noeffectS        2        1.00000        70.22900
YGR086CD        noeffectS        2        1.00000        55.74900
YGR093WD        noeffectS        2        1.00000        3.32300
YGR097W        noeffectS        2        1.00000        62.74600
YGR097WD        noeffectS        2        1.00000        29.08800
YGR100WD        noeffectS        2        1.00000        11.70200
YGR108WD        noeffectS        2        1.00000        42.74200
YGR111WD        noeffectS        2        1.00000        75.94900
YGR112WD        noeffectS        2        1.00000        2.02800
YGR123CD        noeffectS        2        1.00000        2.56500
YGR125WD        noeffectS        2        1.00000        28.56600
YGR127WD        noeffectS        2        1.00000        58.90200
YGR130CD        noeffectS        2        1.00000        51.85600
YGR132CD        noeffectS        2        1.00000        5.20000
YGR135W        noeffectS        2        1.00000        2.00000
YGR141WD        noeffectS        2        1.00000        22.50600
YGR142WD        noeffectS        2        1.00000        33.40600
YGR143WD        noeffectS        2        1.00000        49.05400
YGR149WD        noeffectS        2        1.00000        20.93400
YGR154CD        noeffectS        2        1.00000        16.49100
YGR157WD        noeffectS        2        1.00000        41.75500
YGR161CD        noeffectS        2        1.00000        140.26200
YGR173WD        noeffectS        2        1.00000        66.59100
YGR177CD        noeffectS        2        1.00000        117.30100
YGR178C        noeffectS        2        1.00000        5.00000
YGR189CD        noeffectS        2        1.00000        65.09800
YGR196CD        noeffectS        2        1.00000        1.00000
YGR201CD        noeffectS        2        1.00000        72.30100
YGR205WD        noeffectS        2        1.00000        16.81700
YGR206WD        noeffectS        2        1.00000        2.19700
YGR208WD        noeffectS        2        1.00000        27.19300
YGR210CD        noeffectS        2        1.00000        147.48800
YGR214WD        noeffectS        2        1.00000        45.13600
YGR221CD        noeffectS        2        1.00000        71.41100
YGR234WD        noeffectS        2        1.00000        116.41100
YGR237CD        noeffectS        2        1.00000        6.81800
YGR239CD        noeffectS        2        1.00000        5.00100
YGR241CD        noeffectS        2        1.00000        46.73700
YGR243WD        noeffectS        2        1.00000        54.88000
YGR248WD        noeffectS        2        1.00000        147.59700
YGR249WD        noeffectS        2        1.00000        86.54600
YGR254WD        noeffectS        2        1.00000        5.12500
YGR256WD        noeffectS        2        1.00000        38.29600
YGR258CD        noeffectS        2        1.00000        5.28300
YGR260WD        noeffectS        2        1.00000        4.96600
YGR263CD        noeffectS        2        1.00000        18.01400
YGR270W        noeffectS        2        1.00000        1.94800
YGR270WD        noeffectS        2        1.00000        14.60200
YGR279CD        noeffectS        2        1.00000        70.83300
YGR292WD        noeffectS        2        1.00000        4.00000
YHL007C        noeffectS        2        1.00000        19.45400
YHL007CD        noeffectS        2        1.00000        29.08300
YHL009CD        noeffectS        2        1.00000        1.99800
YHL012WD        noeffectS        2        1.00000        61.79600
YHL016CD        noeffectS        2        1.00000        1.00000
YHL017WD        noeffectS        2        1.00000        1.00000
YHL019CD        noeffectS        2        1.00000        1.00000
YHL021CD        noeffectS        2        1.00000        48.27700
YHL035CD        noeffectS        2        1.00000        6.03000
YHL046CD        noeffectS        2        1.00000        19.81900
YHL047CD        noeffectS        2        1.00000        1.00000
YHR003CD        noeffectS        2        1.00000        8.64500
YHR016CD        noeffectS        2        1.00000        11.00100
YHR017WD        noeffectS        2        1.00000        5.19700
YHR018CD        noeffectS        2        1.00000        23.97500
YHR028CD        noeffectS        2        1.00000        14.69000
YHR031CD        noeffectS        2        1.00000        11.02800
YHR032WD        noeffectS        2        1.00000        22.26300
YHR033WD        noeffectS        2        1.00000        84.26600
YHR035WD        noeffectS        2        1.00000        3.00000
YHR044CD        noeffectS        2        1.00000        1.00000
YHR046CD        noeffectS        2        1.00000        3.65000
YHR057CD        noeffectS        2        1.00000        7.00100
YHR061CD        noeffectS        2        1.00000        43.40100
YHR079CD        noeffectS        2        1.00000        4.00000
YHR080CD        noeffectS        2        1.00000        42.92500
YHR096CD        noeffectS        2        1.00000        29.91600
YHR097CD        noeffectS        2        1.00000        114.63800
YHR105WD        noeffectS        2        1.00000        10.35400
YHR108W        noeffectS        2        1.00000        3.03400
YHR113WD        noeffectS        2        1.00000        5.82100
YHR117WD        noeffectS        2        1.00000        11.66400
YHR131CD        noeffectS        2        1.00000        2.02800
YHR132CD        noeffectS        2        1.00000        6.84300
YHR132WAD        noeffectS        2        1.00000        9.04000
YHR137WD        noeffectS        2        1.00000        18.77600
YHR139CD        noeffectS        2        1.00000        145.66800
YHR140WD        noeffectS        2        1.00000        55.29600
YHR142WD        noeffectS        2        1.00000        118.87300
YHR146WD        noeffectS        2        1.00000        33.61000
YHR150WD        noeffectS        2        1.00000        27.34200
YHR155WD        noeffectS        2        1.00000        6.68800
YHR158C        noeffectS        2        1.00000        9.00000
YHR162WD        noeffectS        2        1.00000        10.71800
YHR177WD        noeffectS        2        1.00000        20.92500
YHR179WD        noeffectS        2        1.00000        95.75700
YHR184WD        noeffectS        2        1.00000        1.00000
YHR204WD        noeffectS        2        1.00000        42.68200
YHR209WD        noeffectS        2        1.00000        25.84100
YIL003WD        noeffectS        2        1.00000        47.48600
YIL005WD        noeffectS        2        1.00000        35.62000
YIL009WD        noeffectS        2        1.00000        34.19500
YIL013CD        noeffectS        2        1.00000        57.01400
YIL016WD        noeffectS        2        1.00000        15.33900
YIL020CD        noeffectS        2        1.00000        1.00000
YIL025CD        noeffectS        2        1.00000        4.00000
YIL032CD        noeffectS        2        1.00000        12.76000
YIL035C        noeffectS        2        0.03100        37.64516
YIL035CD        noeffectS        2        1.00000        7.21200
YIL042CD        noeffectS        2        1.00000        1.00100
YIL043CD        noeffectS        2        1.00000        25.60900
YIL044CD        noeffectS        2        1.00000        3.00000
YIL052CD        noeffectS        2        1.00000        101.20100
YIL055CD        noeffectS        2        1.00000        18.46200
YIL056WD        noeffectS        2        1.00000        210.73800
YIL066CD        noeffectS        2        1.00000        95.93900
YIL069CD        noeffectS        2        1.00000        86.51200
YIL079CD        noeffectS        2        1.00000        1.00000
YIL084C        noeffectS        2        1.00000        7.00000
YIL099WD        noeffectS        2        1.00000        87.43100
YIL101CD        noeffectS        2        1.00000        112.28400
YIL108WD        noeffectS        2        1.00000        16.92200
YIL111WD        noeffectS        2        1.00000        11.71700
YIL113WD        noeffectS        2        1.00000        36.89300
YIL116WD        noeffectS        2        1.00000        1.00000
YIL117CD        noeffectS        2        1.00000        51.39100
YIL121WD        noeffectS        2        1.00000        54.08900
YIL123WD        noeffectS        2        1.00000        241.93000
YIL130WD        noeffectS        2        1.00000        13.50600
YIL131C        noeffectS        2        1.00000        2.00200
YIL131CD        noeffectS        2        1.00000        28.31800
YIL133CD        noeffectS        2        1.00000        117.46100
YIL136WD        noeffectS        2        1.00000        144.43800
YIL139CD        noeffectS        2        1.00000        1.00000
YIL145CD        noeffectS        2        1.00000        21.34500
YIL157CD        noeffectS        2        1.00000        9.22600
YIR003W        noeffectS        2        1.00000        2.59300
YIR003WD        noeffectS        2        1.00000        2.00000
YIR014WD        noeffectS        2        1.00000        1.00000
YIR016WD        noeffectS        2        1.00000        88.41900
YIR017CD        noeffectS        2        1.00000        86.12500
YIR024CD        noeffectS        2        1.00000        5.21300
YIR026CD        noeffectS        2        1.00000        2.81000
YIR028WD        noeffectS        2        1.00000        1.00100
YIR030CD        noeffectS        2        1.00000        8.75100
YIR038CD        noeffectS        2        1.00000        32.75600
YIR039CD        noeffectS        2        1.00000        33.90400
YJL005W        noeffectS        2        1.00000        4.31700
YJL005WD        noeffectS        2        1.00000        7.00200
YJL023CD        noeffectS        2        1.00000        14.10200
YJL043WD        noeffectS        2        1.00000        12.91500
YJL046WD        noeffectS        2        1.00000        5.70200
YJL048CD        noeffectS        2        1.00000        203.07000
YJL049WD        noeffectS        2        1.00000        5.66300
YJL057C        noeffectS        2        0.00700        5.00000
YJL057CD        noeffectS        2        1.00000        37.28100
YJL066CD        noeffectS        2        1.00000        10.08700
YJL068CD        noeffectS        2        1.00000        4.07100
YJL083WD        noeffectS        2        1.00000        26.04300
YJL098WD        noeffectS        2        1.00000        1.00000
YJL107CD        noeffectS        2        1.00000        125.56600
YJL116CD        noeffectS        2        1.00000        42.17800
YJL118WD        noeffectS        2        1.00000        42.67500
YJL137CD        noeffectS        2        1.00000        2.02800
YJL141C        noeffectS        2        1.00000        20.00300
YJL141CD        noeffectS        2        1.00000        73.46100
YJL142CD        noeffectS        2        1.00000        21.30000
YJL145WD        noeffectS        2        1.00000        77.71800
YJL149WD        noeffectS        2        1.00000        1.00100
YJL158CD        noeffectS        2        1.00000        168.92400
YJL159WD        noeffectS        2        1.00000        102.27000
YJL161WD        noeffectS        2        1.00000        7.66300
YJL163CD        noeffectS        2        1.00000        32.70600
YJL165C        noeffectS        2        1.00000        1.00000
YJL165CD        noeffectS        2        1.00000        1.00000
YJL168CD        noeffectS        2        1.00000        20.27200
YJL170CD        noeffectS        2        1.00000        20.20900
YJL171CD        noeffectS        2        1.00000        12.00000
YJL177WD        noeffectS        2        1.00000        19.90900
YJL181WD        noeffectS        2        1.00000        4.01300
YJL186WD        noeffectS        2        1.00000        126.11000
YJL196CD        noeffectS        2        1.00000        77.24400
YJL198WD        noeffectS        2        1.00000        1.00000
YJL200CD        noeffectS        2        1.00000        58.02000
YJL207CD        noeffectS        2        1.00000        11.53800
YJL208CD        noeffectS        2        1.00000        70.53200
YJL210WD        noeffectS        2        1.00000        20.39600
YJR001WD        noeffectS        2        1.00000        23.21000
YJR010WD        noeffectS        2        1.00000        93.59300
YJR011CD        noeffectS        2        1.00000        3.00100
YJR015WD        noeffectS        2        1.00000        12.45200
YJR019CD        noeffectS        2        1.00000        60.56000
YJR024CD        noeffectS        2        1.00000        1.00000
YJR025CD        noeffectS        2        1.00000        17.11000
YJR035WD        noeffectS        2        1.00000        11.60100
YJR036CD        noeffectS        2        1.00000        26.22200
YJR048WD        noeffectS        2        1.00000        33.36800
YJR053WD        noeffectS        2        1.00000        20.34200
YJR054WD        noeffectS        2        1.00000        34.27300
YJR056CD        noeffectS        2        1.00000        17.83500
YJR061WD        noeffectS        2        1.00000        1.00000
YJR070CD        noeffectS        2        1.00000        30.54200
YJR073CD        noeffectS        2        1.00000        68.80800
YJR079WD        noeffectS        2        1.00000        20.42200
YJR088CD        noeffectS        2        1.00000        1.00000
YJR092WD        noeffectS        2        1.00000        30.90400
YJR096WD        noeffectS        2        1.00000        98.22800
YJR109CD        noeffectS        2        1.00000        32.27600
YJR111CD        noeffectS        2        1.00000        1.00000
YJR115WD        noeffectS        2        1.00000        84.30600
YJR116WD        noeffectS        2        1.00000        1.00000
YJR125CD        noeffectS        2        1.00000        11.35400
YJR126CD        noeffectS        2        1.00000        3.00000
YJR130CD        noeffectS        2        1.00000        9.87500
YJR137CD        noeffectS        2        1.00000        11.98500
YJR144WD        noeffectS        2        1.00000        9.00000
YJR148WD        noeffectS        2        1.00000        68.87700
YJR149WD        noeffectS        2        1.00000        9.00100
YJR150CD        noeffectS        2        1.00000        1.00000
YKL002WD        noeffectS        2        1.00000        19.96200
YKL008CD        noeffectS        2        1.00000        51.05500
YKL010CD        noeffectS        2        1.00000        10.96800
YKL020C        noeffectS        2        1.00000        1.14500
YKL023WD        noeffectS        2        1.00000        1.00000
YKL026CD        noeffectS        2        1.00000        109.31300
YKL043W        noeffectS        2        1.00000        5.83800
YKL043WD        noeffectS        2        1.00000        146.73600
YKL044WD        noeffectS        2        1.00000        64.48000
YKL046CD        noeffectS        2        1.00000        1.00000
YKL050CD        noeffectS        2        1.00000        6.24000
YKL051WD        noeffectS        2        1.00000        43.70600
YKL062W        noeffectS        2        1.00000        50.65000
YKL062WD        noeffectS        2        1.00000        14.52600
YKL064W        noeffectS        2        0.03000        9.20000
YKL064WD        noeffectS        2        1.00000        11.00700
YKL065CD        noeffectS        2        1.00000        18.74400
YKL066WD        noeffectS        2        1.00000        9.00000
YKL067WD        noeffectS        2        1.00000        29.26000
YKL068WD        noeffectS        2        1.00000        18.55500
YKL077WD        noeffectS        2        1.00000        12.97900
YKL093WD        noeffectS        2        1.00000        3.11000
YKL094WD        noeffectS        2        1.00000        21.64800
YKL096WD        noeffectS        2        1.00000        68.36900
YKL103CD        noeffectS        2        1.00000        78.73100
YKL105CD        noeffectS        2        1.00000        8.02700
YKL107WD        noeffectS        2        1.00000        3.00000
YKL109WD        noeffectS        2        1.00000        67.57200
YKL110CD        noeffectS        2        1.00000        85.99000
YKL117W        noeffectS        2        1.00000        5.00100
YKL117WD        noeffectS        2        1.00000        5.65700
YKL120WD        noeffectS        2        1.00000        4.00100
YKL127WD        noeffectS        2        1.00000        33.34700
YKL142WD        noeffectS        2        1.00000        28.10900
YKL146WD        noeffectS        2        1.00000        1.00000
YKL150WD        noeffectS        2        1.00000        166.17800
YKL156WD        noeffectS        2        1.00000        9.00400
YKL162CD        noeffectS        2        1.00000        19.55100
YKL164CD        noeffectS        2        1.00000        66.22700
YKL168C        noeffectS        2        0.01600        7.68750
YKL168CD        noeffectS        2        1.00000        2.66300
YKL191WD        noeffectS        2        1.00000        4.81500
YKL201CD        noeffectS        2        1.00000        68.10300
YKL205WD        noeffectS        2        1.00000        1.12400
YKL208WD        noeffectS        2        1.00000        1.00000
YKL214CD        noeffectS        2        1.00000        18.87000
YKL215CD        noeffectS        2        1.00000        9.22800
YKL220CD        noeffectS        2        1.00000        1.00000
YKR026CD        noeffectS        2        1.00000        2.00000
YKR031CD        noeffectS        2        1.00000        29.40000
YKR039WD        noeffectS        2        1.00000        27.41600
YKR042WD        noeffectS        2        1.00000        77.83800
YKR043CD        noeffectS        2        1.00000        41.60900
YKR048C        noeffectS        2        1.00000        4.65000
YKR048CD        noeffectS        2        1.00000        24.19200
YKR049CD        noeffectS        2        1.00000        103.63800
YKR051WD        noeffectS        2        1.00000        3.48700
YKR053CD        noeffectS        2        1.00000        1.00000
YKR056WD        noeffectS        2        1.00000        58.73700
YKR059WD        noeffectS        2        1.00000        15.04000
YKR060WD        noeffectS        2        1.00000        10.77600
YKR070WD        noeffectS        2        1.00000        1.21200
YKR072CD        noeffectS        2        1.00000        24.38800
YKR076WD        noeffectS        2        1.00000        54.64500
YKR077WD        noeffectS        2        1.00000        1.00000
YKR089CD        noeffectS        2        1.00000        1.00000
YKR092CD        noeffectS        2        1.00000        71.36500
YKR093WD        noeffectS        2        1.00000        65.14700
YKR095WD        noeffectS        2        1.00000        26.43100
YKR097WD        noeffectS        2        1.00000        21.03800
YKR099WD        noeffectS        2        1.00000        2.81000
YKR103WD        noeffectS        2        1.00000        2.00000
YKR104WD        noeffectS        2        1.00000        1.00000
YLL005CD        noeffectS        2        1.00000        59.33900
YLL010C        noeffectS        2        1.00000        6.00100
YLL011WD        noeffectS        2        1.00000        74.77900
YLL016WD        noeffectS        2        1.00000        31.43800
YLL017WD        noeffectS        2        1.00000        14.41100
YLL019CD        noeffectS        2        1.00000        42.65900
YLL023CD        noeffectS        2        1.00000        128.06400
YLL026WD        noeffectS        2        1.00000        13.26300
YLL028WD        noeffectS        2        1.00000        38.66200
YLL029WD        noeffectS        2        1.00000        11.71800
YLL030CD        noeffectS        2        1.00000        1.87400
YLL038CD        noeffectS        2        1.00000        5.70200
YLL040CD        noeffectS        2        1.00000        17.87300
YLL041CD        noeffectS        2        1.00000        56.11600
YLL045CD        noeffectS        2        1.00000        66.06100
YLL052CD        noeffectS        2        1.00000        1.00000
YLL053CD        noeffectS        2        1.00000        1.00000
YLL054CD        noeffectS        2        1.00000        19.00400
YLL055WD        noeffectS        2        1.00000        27.25600
YLL056CD        noeffectS        2        1.00000        8.53900
YLL058WD        noeffectS        2        1.00000        1.00000
YLL059CD        noeffectS        2        1.00000        1.84400
YLL060CD        noeffectS        2        1.00000        13.38700
YLR001CD        noeffectS        2        1.00000        6.71400
YLR003C        noeffectS        2        0.04700        3.14894
YLR003CD        noeffectS        2        1.00000        14.93300
YLR017WD        noeffectS        2        1.00000        5.13300
YLR028CD        noeffectS        2        1.00000        18.27900
YLR042CD        noeffectS        2        1.00000        19.60700
YLR047CD        noeffectS        2        1.00000        16.20600
YLR048WD        noeffectS        2        1.00000        57.25900
YLR057WD        noeffectS        2        1.00000        5.41600
YLR063WD        noeffectS        2        1.00000        1.00000
YLR064WD        noeffectS        2        1.00000        22.41600
YLR065CD        noeffectS        2        1.00000        1.00000
YLR070CD        noeffectS        2        1.00000        15.11700
YLR084CD        noeffectS        2        1.00000        103.38400
YLR090WD        noeffectS        2        1.00000        19.77600
YLR092WD        noeffectS        2        1.00000        17.41800
YLR096W        noeffectS        2        1.00000        73.47000
YLR107WD        noeffectS        2        1.00000        3.00000
YLR112WD        noeffectS        2        1.00000        32.91000
YLR114CD        noeffectS        2        1.00000        1.00000
YLR118CD        noeffectS        2        1.00000        11.90000
YLR122CD        noeffectS        2        1.00000        1.00000
YLR131C        noeffectS        2        1.00000        13.00100
YLR137WD        noeffectS        2        1.00000        23.58900
YLR142WD        noeffectS        2        1.00000        35.94100
YLR143WD        noeffectS        2        1.00000        22.34100
YLR146CD        noeffectS        2        1.00000        1.00000
YLR152CD        noeffectS        2        1.00000        34.18400
YLR154CD        noeffectS        2        1.00000        49.94600
YLR172CD        noeffectS        2        1.00000        44.64200
YLR176CD        noeffectS        2        1.00000        12.10000
YLR178CD        noeffectS        2        1.00000        156.73300
YLR179CD        noeffectS        2        1.00000        20.60800
YLR180WD        noeffectS        2        1.00000        29.53200
YLR181CD        noeffectS        2        1.00000        7.84900
YLR187WD        noeffectS        2        1.00000        10.97500
YLR201CD        noeffectS        2        1.00000        3.00000
YLR210WD        noeffectS        2        1.00000        16.81900
YLR211CD        noeffectS        2        1.00000        1.00000
YLR218CD        noeffectS        2        1.00000        20.51800
YLR219WD        noeffectS        2        1.00000        1.14500
YLR225CD        noeffectS        2        1.00000        31.78300
YLR228CD        noeffectS        2        1.00000        140.42200
YLR241WD        noeffectS        2        1.00000        7.34400
YLR247CD        noeffectS        2        1.00000        9.21500
YLR254CD        noeffectS        2        1.00000        37.57600
YLR258W        noeffectS        2        1.00000        12.00000
YLR258WD        noeffectS        2        1.00000        177.91100
YLR263W        noeffectS        2        0.99600        4.00000
YLR265CD        noeffectS        2        1.00000        1.00000
YLR267WD        noeffectS        2        1.00000        65.75700
YLR283WD        noeffectS        2        1.00000        16.02100
YLR284CD        noeffectS        2        1.00000        1.00000
YLR285WD        noeffectS        2        1.00000        37.92100
YLR286CD        noeffectS        2        1.00000        33.65400
YLR297WD        noeffectS        2        1.00000        80.64400
YLR299WD        noeffectS        2        1.00000        86.61000
YLR319C        noeffectS        2        1.00000        1.03400
YLR325CD        noeffectS        2        1.00000        30.23500
YLR343WD        noeffectS        2        1.00000        7.03000
YLR344WD        noeffectS        2        1.00000        129.15200
YLR345W        noeffectS        2        1.00000        1.00000
YLR345WD        noeffectS        2        1.00000        28.51900
YLR348CD        noeffectS        2        1.00000        38.39600
YLR352WD        noeffectS        2        1.00000        19.59600
YLR356WD        noeffectS        2        1.00000        96.18200
YLR367WD        noeffectS        2        1.00000        50.80600
YLR370CD        noeffectS        2        1.00000        19.65000
YLR376CD        noeffectS        2        1.00000        4.00500
YLR380WD        noeffectS        2        1.00000        37.90200
YLR385CD        noeffectS        2        1.00000        9.84500
YLR388WD        noeffectS        2        1.00000        44.64800
YLR390WD        noeffectS        2        1.00000        30.96900
YLR392CD        noeffectS        2        1.00000        1.00000
YLR395CD        noeffectS        2        1.00000        8.05900
YLR401CD        noeffectS        2        1.00000        166.03300
YLR405WD        noeffectS        2        1.00000        27.90100
YLR413WD        noeffectS        2        1.00000        136.49000
YLR420WD        noeffectS        2        1.00000        25.51100
YLR427WD        noeffectS        2        1.00000        9.08300
YLR432WD        noeffectS        2        1.00000        3.00000
YLR436CD        noeffectS        2        1.00000        17.54500
YLR438WD        noeffectS        2        1.00000        101.87100
YLR448WD        noeffectS        2        1.00000        101.95400
YLR449WD        noeffectS        2        1.00000        29.74200
YLR452C        noeffectS        2        1.00000        24.71400
YLR452CD        noeffectS        2        1.00000        107.74700
YLR453CD        noeffectS        2        1.00000        12.60300
YLR454WD        noeffectS        2        1.00000        29.40400
YLR461WD        noeffectS        2        1.00000        69.52900
YML004CD        noeffectS        2        1.00000        119.78100
YML006CD        noeffectS        2        1.00000        34.14500
YML009CD        noeffectS        2        1.00000        5.49400
YML012W        noeffectS        2        0.03800        1.00000
YML012WD        noeffectS        2        1.00000        14.75800
YML024WD        noeffectS        2        1.00000        83.13400
YML027WD        noeffectS        2        1.00000        43.94200
YML029WD        noeffectS        2        1.00000        22.30100
YML030WD        noeffectS        2        1.00000        11.41200
YML052WD        noeffectS        2        1.00000        43.40900
YML055WD        noeffectS        2        1.00000        1.00000
YML070WD        noeffectS        2        1.00000        69.13800
YML072CD        noeffectS        2        1.00000        17.90900
YML074CD        noeffectS        2        1.00000        1.00000
YML080WD        noeffectS        2        1.00000        3.34700
YML082WD        noeffectS        2        1.00000        8.99800
YML083CD        noeffectS        2        1.00000        19.64000
YML084WD        noeffectS        2        1.00000        3.00000
YML096WD        noeffectS        2        1.00000        1.00000
YML099CD        noeffectS        2        1.00000        10.00900
YML100WD        noeffectS        2        1.00000        317.59900
YML101CD        noeffectS        2        1.00000        91.95500
YML104CD        noeffectS        2        1.00000        1.00000
YML106WD        noeffectS        2        1.00000        19.68100
YML108WD        noeffectS        2        1.00000        1.00000
YML116WD        noeffectS        2        1.00000        1.00000
YML118WD        noeffectS        2        1.00000        1.00000
YML120CD        noeffectS        2        1.00000        31.87400
YMR003WD        noeffectS        2        1.00000        9.99700
YMR006CD        noeffectS        2        1.00000        45.94100
YMR011WD        noeffectS        2        1.00000        51.62100
YMR022WD        noeffectS        2        1.00000        6.00100
YMR048WD        noeffectS        2        1.00000        5.21300
YMR054WD        noeffectS        2        1.00000        13.25300
YMR055CD        noeffectS        2        1.00000        5.70300
YMR063WD        noeffectS        2        1.00000        1.00000
YMR065WD        noeffectS        2        1.00000        13.89500
YMR071CD        noeffectS        2        1.00000        25.56500
YMR081CD        noeffectS        2        1.00000        1.00000
YMR086WD        noeffectS        2        1.00000        12.53800
YMR100WD        noeffectS        2        1.00000        13.66900
YMR103CD        noeffectS        2        1.00000        7.56800
YMR105CD        noeffectS        2        1.00000        140.65900
YMR110CD        noeffectS        2        1.00000        3.00000
YMR121CD        noeffectS        2        1.00000        10.41400
YMR129WD        noeffectS        2        1.00000        1.00000
YMR136WD        noeffectS        2        1.00000        1.00000
YMR139W        noeffectS        2        1.00000        2.11500
YMR139WD        noeffectS        2        1.00000        30.30400
YMR140W        noeffectS        2        1.00000        1.00000
YMR140WD        noeffectS        2        1.00000        7.74100
YMR145CD        noeffectS        2        1.00000        88.40900
YMR148WD        noeffectS        2        1.00000        11.94200
YMR153W        noeffectS        2        1.00000        2.00000
YMR164CD        noeffectS        2        1.00000        21.99400
YMR167WD        noeffectS        2        1.00000        7.19900
YMR169CD        noeffectS        2        1.00000        183.21400
YMR172W        noeffectS        2        1.00000        34.20500
YMR172WD        noeffectS        2        1.00000        39.33700
YMR175WD        noeffectS        2        1.00000        105.80300
YMR177WD        noeffectS        2        1.00000        57.34000
YMR178WD        noeffectS        2        1.00000        143.36000
YMR181CD        noeffectS        2        1.00000        2.00100
YMR184WD        noeffectS        2        1.00000        1.00000
YMR189WD        noeffectS        2        1.00000        4.00000
YMR194CAD        noeffectS        2        1.00000        28.04500
YMR196WD        noeffectS        2        1.00000        195.13900
YMR199WD        noeffectS        2        1.00000        76.37600
YMR210WD        noeffectS        2        1.00000        5.19900
YMR215WD        noeffectS        2        1.00000        73.25900
YMR222CD        noeffectS        2        1.00000        7.70400
YMR226CD        noeffectS        2        1.00000        1.00000
YMR234WD        noeffectS        2        1.00000        26.49200
YMR238WD        noeffectS        2        1.00000        1.00100
YMR241WD        noeffectS        2        1.00000        69.12100
YMR244CAD        noeffectS        2        1.00000        31.44800
YMR245WD        noeffectS        2        1.00000        1.00000
YMR246WD        noeffectS        2        1.00000        138.31600
YMR247CD        noeffectS        2        1.00000        24.74500
YMR251WD        noeffectS        2        1.00000        24.03800
YMR252CD        noeffectS        2        1.00000        1.00000
YMR259CD        noeffectS        2        1.00000        9.41600
YMR262WD        noeffectS        2        1.00000        40.40200
YMR265CD        noeffectS        2        1.00000        71.06200
YMR271CD        noeffectS        2        1.00000        31.95600
YMR272CD        noeffectS        2        1.00000        9.00000
YMR278WD        noeffectS        2        1.00000        44.40100
YMR279CD        noeffectS        2        1.00000        41.56400
YMR291WD        noeffectS        2        1.00000        65.91700
YMR295C        noeffectS        2        0.00100        10.00000
YMR297WD        noeffectS        2        1.00000        105.00000
YMR304CAD        noeffectS        2        1.00000        62.45700
YMR304WD        noeffectS        2        1.00000        35.10200
YMR305CD        noeffectS        2        1.00000        288.67800
YMR306WD        noeffectS        2        1.00000        58.90300
YMR310CD        noeffectS        2        1.00000        4.81000
YMR315WD        noeffectS        2        1.00000        161.92200
YMR317WD        noeffectS        2        1.00000        17.21400
YMR319CD        noeffectS        2        1.00000        102.41200
YMR322CD        noeffectS        2        1.00000        1.00000
YNL004W        noeffectS        2        1.00000        4.00300
YNL014WD        noeffectS        2        1.00000        11.66100
YNL020CD        noeffectS        2        1.00000        1.00000
YNL027W        noeffectS        2        1.00000        18.61500
YNL031CD        noeffectS        2        1.00000        38.23300
YNL045WD        noeffectS        2        1.00000        25.67600
YNL058CD        noeffectS        2        1.00000        117.86800
YNL063WD        noeffectS        2        1.00000        21.68300
YNL065WD        noeffectS        2        1.00000        47.64100
YNL066WD        noeffectS        2        1.00000        46.82900
YNL071WD        noeffectS        2        1.00000        13.55500
YNL072WD        noeffectS        2        1.00000        19.02200
YNL074C        noeffectS        2        1.00000        1.00000
YNL074CD        noeffectS        2        1.00000        16.08600
YNL077WD        noeffectS        2        1.00000        40.36700
YNL087WD        noeffectS        2        1.00000        151.54000
YNL093WD        noeffectS        2        1.00000        11.41700
YNL095CD        noeffectS        2        1.00000        47.21800
YNL096CD        noeffectS        2        1.00000        93.71500
YNL100WD        noeffectS        2        1.00000        70.38300
YNL115CD        noeffectS        2        1.00000        21.42300
YNL116WD        noeffectS        2        1.00000        6.89100
YNL119WD        noeffectS        2        1.00000        1.00000
YNL125CD        noeffectS        2        1.00000        29.29000
YNL130CD        noeffectS        2        1.00000        39.93800
YNL134CD        noeffectS        2        1.00000        64.12100
YNL135CD        noeffectS        2        1.00000        34.01400
YNL136W        noeffectS        2        1.00000        10.71200
YNL141WD        noeffectS        2        1.00000        8.91400
YNL143CD        noeffectS        2        1.00000        5.49400
YNL145WD        noeffectS        2        1.00000        120.99700
YNL146WD        noeffectS        2        1.00000        72.56900
YNL148CD        noeffectS        2        1.00000        23.79300
YNL155WD        noeffectS        2        1.00000        40.33800
YNL157W        noeffectS        2        1.00000        3.00000
YNL159CD        noeffectS        2        1.00000        1.00000
YNL168CD        noeffectS        2        1.00000        1.00000
YNL170WD        noeffectS        2        1.00000        2.41600
YNL173CD        noeffectS        2        1.00000        55.61400
YNL175C        noeffectS        2        1.00000        1.97100
YNL175CD        noeffectS        2        1.00000        1.00000
YNL187WD        noeffectS        2        1.00000        10.84800
YNL191WD        noeffectS        2        1.00000        1.00000
YNL193WD        noeffectS        2        1.00000        32.44300
YNL194CD        noeffectS        2        1.00000        145.76800
YNL200CD        noeffectS        2        1.00000        127.26100
YNL205CD        noeffectS        2        1.00000        3.00000
YNL212WD        noeffectS        2        1.00000        19.16200
YNL216W        noeffectS        2        1.00000        7.10100
YNL231CD        noeffectS        2        1.00000        54.26400
YNL236W        noeffectS        2        0.00100        16.00000
YNL259CD        noeffectS        2        1.00000        4.99800
YNL264CD        noeffectS        2        1.00000        2.19700
YNL278WD        noeffectS        2        1.00000        66.56200
YNL279WD        noeffectS        2        1.00000        60.02600
YNL293WD        noeffectS        2        1.00000        13.86100
YNL299WD        noeffectS        2        1.00000        38.91800
YNL300WD        noeffectS        2        1.00000        56.27800
YNL301CD        noeffectS        2        1.00000        127.87500
YNL304WD        noeffectS        2        1.00000        1.00000
YNL311CD        noeffectS        2        1.00000        11.95700
YNL338WD        noeffectS        2        1.00000        20.25100
YNR008WD        noeffectS        2        1.00000        28.16000
YNR009WD        noeffectS        2        1.00000        99.27500
YNR015WD        noeffectS        2        1.00000        32.74800
YNR018WD        noeffectS        2        1.00000        117.42400
YNR028WD        noeffectS        2        1.00000        19.88800
YNR036CD        noeffectS        2        1.00000        4.00000
YNR056CD        noeffectS        2        1.00000        3.00000
YNR057CD        noeffectS        2        1.00000        4.00000
YNR059WD        noeffectS        2        1.00000        1.00000
YNR060WD        noeffectS        2        1.00000        1.00000
YNR061CD        noeffectS        2        1.00000        13.23200
YNR062CD        noeffectS        2        1.00000        7.82100
YNR069CD        noeffectS        2        1.00000        15.28200
YNR070WD        noeffectS        2        1.00000        1.00000
YNR071CD        noeffectS        2        1.00000        23.37200
YNR075WD        noeffectS        2        1.00000        22.50900
YOL002CD        noeffectS        2        1.00000        12.72000
YOL003CD        noeffectS        2        1.00000        23.43500
YOL006CD        noeffectS        2        1.00000        46.47700
YOL007CD        noeffectS        2        1.00000        89.38300
YOL013CD        noeffectS        2        1.00000        17.94900
YOL014WD        noeffectS        2        1.00000        41.86000
YOL015WD        noeffectS        2        1.00000        7.03000
YOL016C        noeffectS        2        0.00100        12.00000
YOL017WD        noeffectS        2        1.00000        21.84900
YOL021CD        noeffectS        2        1.00000        42.57400
YOL028C        noeffectS        2        0.15000        1.00000
YOL028CD        noeffectS        2        1.00000        6.02400
YOL030WD        noeffectS        2        1.00000        35.90700
YOL032WD        noeffectS        2        1.00000        7.12000
YOL036WD        noeffectS        2        1.00000        4.00000
YOL039WD        noeffectS        2        1.00000        90.64200
YOL042WD        noeffectS        2        1.00000        3.00100
YOL045WD        noeffectS        2        1.00000        12.85000
YOL047CD        noeffectS        2        1.00000        1.21200
YOL048CD        noeffectS        2        1.00000        39.46700
YOL049WD        noeffectS        2        1.00000        18.20300
YOL052CD        noeffectS        2        1.00000        3.00000
YOL053WD        noeffectS        2        1.00000        4.82100
YOL055CD        noeffectS        2        1.00000        10.52300
YOL058WD        noeffectS        2        1.00000        49.77100
YOL070C        noeffectS        2        1.00000        5.01600
YOL070CD        noeffectS        2        1.00000        25.49600
YOL071WD        noeffectS        2        1.00000        2.00000
YOL080CD        noeffectS        2        1.00000        4.11000
YOL082WD        noeffectS        2        1.00000        49.82000
YOL083WD        noeffectS        2        1.00000        13.69300
YOL084WD        noeffectS        2        1.00000        118.29600
YOL087CD        noeffectS        2        1.00000        35.75000
YOL104CD        noeffectS        2        1.00000        29.00900
YOL107WD        noeffectS        2        1.00000        19.39600
YOL108C        noeffectS        2        1.00000        2.21200
YOL108CD        noeffectS        2        1.00000        5.70200
YOL109WD        noeffectS        2        1.00000        161.13100
YOL110WD        noeffectS        2        1.00000        26.28200
YOL112WD        noeffectS        2        1.00000        28.62100
YOL116W        noeffectS        2        0.31700        4.07886
YOL121CD        noeffectS        2        1.00000        59.83000
YOL122CD        noeffectS        2        1.00000        13.81800
YOL126CD        noeffectS        2        1.00000        1.00000
YOL129WD        noeffectS        2        1.00000        2.19700
YOL132WD        noeffectS        2        1.00000        1.00100
YOL136CD        noeffectS        2        1.00000        36.48100
YOL137WD        noeffectS        2        1.00000        18.96800
YOL138CD        noeffectS        2        1.00000        6.08500
YOL147C        noeffectS        2        0.05100        4.00000
YOL150CD        noeffectS        2        1.00000        44.78700
YOL152WD        noeffectS        2        1.00000        12.00000
YOL153CD        noeffectS        2        1.00000        6.85400
YOL158CD        noeffectS        2        1.00000        39.24700
YOL162WD        noeffectS        2        1.00000        1.00000
YOR009WD        noeffectS        2        1.00000        35.88200
YOR010CD        noeffectS        2        1.00000        1.00000
YOR011WD        noeffectS        2        1.00000        22.84800
YOR014WD        noeffectS        2        1.00000        14.69100
YOR016CD        noeffectS        2        1.00000        2.19700
YOR019WD        noeffectS        2        1.00000        50.17400
YOR021CD        noeffectS        2        1.00000        17.25300
YOR025WD        noeffectS        2        1.00000        58.91300
YOR028C        noeffectS        2        1.00000        47.73900
YOR028CD        noeffectS        2        1.00000        63.20700
YOR032CD        noeffectS        2        1.00000        28.48400
YOR040WD        noeffectS        2        1.00000        9.70100
YOR044WD        noeffectS        2        1.00000        15.57500
YOR051CD        noeffectS        2        1.00000        16.51700
YOR052CD        noeffectS        2        1.00000        23.13600
YOR053WD        noeffectS        2        1.00000        1.00000
YOR054C        noeffectS        2        1.00000        1.00000
YOR054CD        noeffectS        2        1.00000        17.13000
YOR062CD        noeffectS        2        1.00000        56.80300
YOR079CD        noeffectS        2        1.00000        1.00000
YOR087WD        noeffectS        2        1.00000        21.57900
YOR090CD        noeffectS        2        1.00000        10.65900
YOR091WD        noeffectS        2        1.00000        30.24200
YOR092WD        noeffectS        2        1.00000        21.58000
YOR114WD        noeffectS        2        1.00000        5.04800
YOR117W        noeffectS        2        1.00000        1.24100
YOR120WD        noeffectS        2        1.00000        138.06200
YOR130CD        noeffectS        2        1.00000        33.81700
YOR131CD        noeffectS        2        1.00000        7.57600
YOR132WD        noeffectS        2        1.00000        23.04600
YOR137CD        noeffectS        2        1.00000        12.73700
YOR140W        noeffectS        2        1.00000        1.00100
YOR140WD        noeffectS        2        1.00000        35.42900
YOR141C        noeffectS        2        0.11800        3.11017
YOR141CD        noeffectS        2        1.00000        14.95500
YOR144CD        noeffectS        2        1.00000        4.00200
YOR153W        noeffectS        2        1.00000        1.00500
YOR161CD        noeffectS        2        1.00000        66.59900
YOR163WD        noeffectS        2        1.00000        12.65300
YOR167CD        noeffectS        2        1.00000        80.28100
YOR178CD        noeffectS        2        1.00000        197.73500
YOR180CD        noeffectS        2        1.00000        1.00000
YOR188WD        noeffectS        2        1.00000        55.96700
YOR192CD        noeffectS        2        1.00000        16.69400
YOR195WD        noeffectS        2        1.00000        56.89300
YOR196CD        noeffectS        2        1.00000        17.23300
YOR197WD        noeffectS        2        1.00000        1.00000
YOR219CD        noeffectS        2        1.00000        27.28800
YOR223WD        noeffectS        2        1.00000        1.00000
YOR228CD        noeffectS        2        1.00000        8.11000
YOR230WD        noeffectS        2        1.00000        1.00000
YOR233WD        noeffectS        2        1.00000        52.48700
YOR234CD        noeffectS        2        1.00000        49.50700
YOR239WD        noeffectS        2        1.00000        1.00000
YOR243CD        noeffectS        2        1.00000        12.53400
YOR269WD        noeffectS        2        1.00000        5.41600
YOR271CD        noeffectS        2        1.00000        43.49400
YOR273CD        noeffectS        2        1.00000        1.00000
YOR283WD        noeffectS        2        1.00000        15.07200
YOR288CD        noeffectS        2        1.00000        3.21400
YOR289WD        noeffectS        2        1.00000        31.59600
YOR292CD        noeffectS        2        1.00000        66.84600
YOR296WD        noeffectS        2        1.00000        8.70200
YOR298CAD        noeffectS        2        1.00000        15.37300
YOR298WD        noeffectS        2        1.00000        9.84800
YOR300WD        noeffectS        2        1.00000        1.26400
YOR301WD        noeffectS        2        1.00000        62.00500
YOR317WD        noeffectS        2        1.00000        120.62100
YOR318CD        noeffectS        2        1.00000        18.11700
YOR328WD        noeffectS        2        1.00000        21.09900
YOR343CD        noeffectS        2        1.00000        11.69700
YOR347CD        noeffectS        2        1.00000        34.80600
YOR348CD        noeffectS        2        1.00000        58.36600
YOR356WD        noeffectS        2        1.00000        1.00000
YOR359W        noeffectS        2        1.00000        1.65000
YOR359WD        noeffectS        2        1.00000        1.00000
YOR374WD        noeffectS        2        1.00000        29.64500
YOR382WD        noeffectS        2        1.00000        25.44700
YOR384WD        noeffectS        2        1.00000        25.09000
YOR385WD        noeffectS        2        1.00000        16.06700
YPL003WD        noeffectS        2        1.00000        21.00000
YPL014WD        noeffectS        2        1.00000        33.73500
YPL015CD        noeffectS        2        1.00000        82.10900
YPL041CD        noeffectS        2        1.00000        4.00000
YPL047WD        noeffectS        2        1.00000        5.01200
YPL049C        noeffectS        2        1.00000        4.46300
YPL056CD        noeffectS        2        1.00000        1.00000
YPL057CD        noeffectS        2        1.00000        32.24900
YPL066WD        noeffectS        2        1.00000        22.14700
YPL067CD        noeffectS        2        1.00000        58.59500
YPL081WD        noeffectS        2        1.00000        10.12500
YPL095CD        noeffectS        2        1.00000        16.21900
YPL096WD        noeffectS        2        1.00000        1.00000
YPL103CD        noeffectS        2        1.00000        16.73000
YPL105CD        noeffectS        2        1.00000        5.02400
YPL107WD        noeffectS        2        1.00000        6.84900
YPL108WD        noeffectS        2        1.00000        1.00000
YPL109CD        noeffectS        2        1.00000        6.84900
YPL113CD        noeffectS        2        1.00000        4.99800
YPL119CD        noeffectS        2        1.00000        4.83000
YPL120WD        noeffectS        2        1.00000        4.90200
YPL123CD        noeffectS        2        1.00000        53.28700
YPL127CD        noeffectS        2        1.00000        26.49600
YPL130WD        noeffectS        2        1.00000        33.59500
YPL141C        noeffectS        2        0.00200        1.00000
YPL141CD        noeffectS        2        1.00000        48.62600
YPL144WD        noeffectS        2        1.00000        1.00000
YPL146C        noeffectS        2        1.00000        2.00000
YPL154CD        noeffectS        2        1.00000        44.06400
YPL163CD        noeffectS        2        1.00000        123.09400
YPL166WD        noeffectS        2        1.00000        5.02400
YPL176CD        noeffectS        2        1.00000        5.00200
YPL178W        noeffectS        2        1.00000        2.15800
YPL203W        noeffectS        2        1.00000        77.36400
YPL203WD        noeffectS        2        1.00000        58.29300
YPL207WD        noeffectS        2        1.00000        62.40000
YPL214CD        noeffectS        2        1.00000        1.00000
YPL221WD        noeffectS        2        1.00000        42.64800
YPL223CD        noeffectS        2        1.00000        75.74500
YPL226WD        noeffectS        2        1.00000        30.66700
YPL227CD        noeffectS        2        1.00000        4.09900
YPL247CD        noeffectS        2        1.00000        86.76100
YPL249C        noeffectS        2        1.00000        1.00000
YPL249CD        noeffectS        2        1.00000        9.73000
YPL250CD        noeffectS        2        1.00000        1.00000
YPL256C        noeffectS        2        1.00000        1.00100
YPL256CD        noeffectS        2        1.00000        95.66900
YPL258CD        noeffectS        2        1.00000        59.35500
YPL263CD        noeffectS        2        1.00000        17.66400
YPL269WD        noeffectS        2        1.00000        6.03000
YPL272CD        noeffectS        2        1.00000        12.90400
YPL273WD        noeffectS        2        1.00000        4.99800
YPR001WD        noeffectS        2        1.00000        1.00000
YPR003CD        noeffectS        2        1.00000        7.00200
YPR005CD        noeffectS        2        1.00000        74.63400
YPR006CD        noeffectS        2        1.00000        1.00000
YPR008W        noeffectS        2        0.11700        3.00000
YPR015CD        noeffectS        2        1.00000        51.94400
YPR026WD        noeffectS        2        1.00000        30.80100
YPR028WD        noeffectS        2        1.00000        40.59900
YPR029CD        noeffectS        2        1.00000        1.00000
YPR030WD        noeffectS        2        1.00000        18.01700
YPR040WD        noeffectS        2        1.00000        19.67100
YPR042C        noeffectS        2        0.00600        1.83333
YPR042CD        noeffectS        2        1.00000        19.58200
YPR045CD        noeffectS        2        1.00000        17.47900
YPR061CD        noeffectS        2        1.00000        18.65400
YPR063CD        noeffectS        2        1.00000        42.20100
YPR071WD        noeffectS        2        1.00000        2.19700
YPR073CD        noeffectS        2        1.00000        3.40900
YPR074CD        noeffectS        2        1.00000        76.04600
YPR078CD        noeffectS        2        1.00000        6.84400
YPR091CD        noeffectS        2        1.00000        22.36200
YPR098CD        noeffectS        2        1.00000        22.85900
YPR100WD        noeffectS        2        1.00000        7.63600
YPR106W        noeffectS        2        0.03100        5.38710
YPR106WD        noeffectS        2        1.00000        38.14900
YPR115W        noeffectS        2        1.00000        50.58700
YPR118WD        noeffectS        2        1.00000        1.00000
YPR120CD        noeffectS        2        1.00000        44.44900
YPR121WD        noeffectS        2        1.00000        22.51500
YPR122WD        noeffectS        2        1.00000        34.22300
YPR128CD        noeffectS        2        1.00000        7.01800
YPR140WD        noeffectS        2        1.00000        7.87400
YPR145WD        noeffectS        2        1.00000        1.00000
YPR147CD        noeffectS        2        1.00000        11.70700
YPR151CD        noeffectS        2        1.00000        2.00100
YPR154WD        noeffectS        2        1.00000        24.83200
YPR155CD        noeffectS        2        1.00000        47.29900
YPR160WD        noeffectS        2        1.00000        145.97000
YPR174CD        noeffectS        2        1.00000        58.00800
YPR184WD        noeffectS        2        1.00000        227.58600
YPR191WD        noeffectS        2        1.00000        1.00000
CYC50        unobs        -        0.96100        1.00208
CYC91        unobs        -        0.00400        1.00000
CYC92        unobs        -        0.96900        7.39938
CYC95        unobs        -        0.01000        2.00000
CYC151        unobs        -        0.12600        1.03175
CYC171        unobs        -        0.00400        2.00000
CYC173        unobs        -        0.24600        1.00407
CYC203        unobs        -        0.00400        2.00000
CYC291        unobs        -        0.00400        2.00000
DOT6TOD6        unobs        -        1.00000        9.62000
ETS22D        unobs        -        1.00000        2.00000
NME1D        unobs        -        1.00000        1.00000
Q0080D        unobs        -        1.00000        4.00100
Q0182D        unobs        -        1.00000        1.00000
SNR190D        unobs        -        1.00000        2.00100
SNR36D        unobs        -        1.00000        1.00000
SNR37D        unobs        -        1.00000        2.00100
SNR42D        unobs        -        1.00000        2.19700
SNR54D        unobs        -        1.00000        20.00000
SNR60D        unobs        -        1.00000        17.79900
SNR79D        unobs        -        1.00000        18.92000
SRG1D        unobs        -        1.00000        2.19700
THGUGKD        unobs        -        1.00000        1.05700
TKUUUDD        unobs        -        1.00000        33.51300
TLC1D        unobs        -        1.00000        2.19700
TLCAAAD        unobs        -        1.00000        5.70200
TLCAADD        unobs        -        1.00000        10.70000
TLCAAG3D        unobs        -        1.00000        3.09800
TLUAAB1D        unobs        -        1.00000        1.00000
TLUAAKD        unobs        -        1.00000        6.70200
TNGUUN1D        unobs        -        1.00000        2.46300
TSCGACD        unobs        -        1.00000        1.00000
TTUGUHD        unobs        -        1.00000        1.00000
TVAACG1D        unobs        -        1.00000        1.00000
TVAACK2D        unobs        -        1.00000        6.70200
TVAACM1D        unobs        -        1.00000        2.00100
TWCCAG1D        unobs        -        1.00000        23.64500
TXXXXDD        unobs        -        1.00000        3.00100
YAL009WD        unobs        -        1.00000        1.00100
YAL010CD        unobs        -        1.00000        8.24100
YAL021CD        unobs        -        1.00000        14.88600
YAL032CD        unobs        -        1.00000        1.00000
YAL035WD        unobs        -        1.00000        51.13500
YAL040CD        unobs        -        1.00000        1.00000
YAL041W        unobs        -        1.00000        61.04200
YAL041WD        unobs        -        1.00000        21.96600
YAL063CAD        unobs        -        1.00000        6.00100
YAL064WD        unobs        -        1.00000        94.23700
YAL065CD        unobs        -        1.00000        3.72300
YAR008WD        unobs        -        1.00000        6.00000
YAR018C        unobs        -        1.00000        3.00000
YAR019C        unobs        -        1.00000        2.06800
YAR019CD        unobs        -        1.00000        16.86700
YAR033WD        unobs        -        1.00000        1.00000
YAR053WD        unobs        -        1.00000        3.00100
YAR066WD        unobs        -        1.00000        68.44400
YAR068WD        unobs        -        1.00000        21.31800
YAR069CD        unobs        -        1.00000        17.06700
YAR071WD        unobs        -        1.00000        30.42900
YAR075WD        unobs        -        1.00000        1.00000
YBL004WD        unobs        -        1.00000        41.63400
YBL005WAD        unobs        -        1.00000        5.55500
YBL007C        unobs        -        1.00000        18.00000
YBL014CD        unobs        -        1.00000        12.75600
YBL016W        unobs        -        0.21900        71.80822
YBL016WD        unobs        -        1.00000        53.60800
YBL018CD        unobs        -        1.00000        10.08300
YBL020WD        unobs        -        1.00000        2.19700
YBL026WD        unobs        -        1.00000        1.00000
YBL029CAD        unobs        -        1.00000        1.00000
YBL035CD        unobs        -        1.00000        44.13700
YBL039CD        unobs        -        1.00000        17.95600
YBL050WD        unobs        -        1.00000        2.00000
YBL058WD        unobs        -        1.00000        13.14400
YBL059CAD        unobs        -        1.00000        2.21200
YBL071WAD        unobs        -        1.00000        42.68500
YBL084CD        unobs        -        1.00000        2.02800
YBL090WD        unobs        -        1.00000        2.19700
YBL093CD        unobs        -        1.00000        15.07200
YBL103C        unobs        -        1.00000        14.41600
YBL103CD        unobs        -        1.00000        11.00000
YBL105C        unobs        -        1.00000        4.31800
YBL105CD        unobs        -        1.00000        2.66300
YBL108CAD        unobs        -        1.00000        15.83600
YBR003WD        unobs        -        1.00000        7.01800
YBR021WD        unobs        -        1.00000        29.64600
YBR038WD        unobs        -        1.00000        15.19900
YBR048WD        unobs        -        1.00000        89.29500
YBR055CD        unobs        -        1.00000        1.00000
YBR056WAD        unobs        -        1.00000        60.50100
YBR060CD        unobs        -        1.00000        18.19200
YBR061CD        unobs        -        1.00000        5.11000
YBR069CD        unobs        -        1.00000        99.34700
YBR076CAD        unobs        -        1.00000        2.65000
YBR078WD        unobs        -        1.00000        169.71900
YBR079C        unobs        -        1.00000        4.00000
YBR079CD        unobs        -        1.00000        58.34500
YBR084CAD        unobs        -        1.00000        58.11300
YBR085CAD        unobs        -        1.00000        134.65600
YBR085WD        unobs        -        1.00000        19.99900
YBR086C        unobs        -        1.00000        6.00000
YBR086CD        unobs        -        1.00000        25.48400
YBR097WD        unobs        -        1.00000        1.00000
YBR102CD        unobs        -        1.00000        19.75600
YBR106WD        unobs        -        1.00000        4.00100
YBR109C        unobs        -        1.00000        4.00200
YBR109WAD        unobs        -        1.00000        2.65000
YBR112C        unobs        -        1.00000        32.28100
YBR115CD        unobs        -        1.00000        24.53800
YBR117CD        unobs        -        1.00000        197.30200
YBR118W        unobs        -        0.00200        5.00000
YBR121CD        unobs        -        1.00000        25.74700
YBR132CD        unobs        -        1.00000        16.17900
YBR135W        unobs        -        1.00000        2.00000
YBR142WD        unobs        -        1.00000        11.81600
YBR154CD        unobs        -        1.00000        1.00000
YBR155WD        unobs        -        1.00000        3.81000
YBR160W        unobs        -        1.00000        62.41300
YBR160WD        unobs        -        1.00000        9.19900
YBR162CD        unobs        -        1.00000        120.20600
YBR163WD        unobs        -        1.00000        23.54500
YBR181CD        unobs        -        1.00000        101.71900
YBR190WD        unobs        -        1.00000        6.00100
YBR193CD        unobs        -        1.00000        10.17800
YBR196CBD        unobs        -        1.00000        27.23800
YBR196CD        unobs        -        1.00000        2.00100
YBR200W        unobs        -        1.00000        34.77700
YBR211CD        unobs        -        1.00000        12.91500
YBR221CD        unobs        -        1.00000        4.00000
YBR230WAD        unobs        -        1.00000        18.22500
YBR237WD        unobs        -        1.00000        25.58100
YBR247CD        unobs        -        1.00000        40.50000
YBR251WD        unobs        -        1.00000        22.43900
YBR252WD        unobs        -        1.00000        8.79900
YBR253WD        unobs        -        1.00000        31.74900
YBR254CD        unobs        -        1.00000        1.00000
YBR255CAD        unobs        -        1.00000        45.01400
YBR265WD        unobs        -        1.00000        15.47200
YBR268WD        unobs        -        1.00000        8.70200
YBR279W        unobs        -        0.00600        22.83333
YBR279WD        unobs        -        1.00000        19.40000
YBR280CD        unobs        -        1.00000        20.39600
YBR302CD        unobs        -        1.00000        14.50300
YCL001WBD        unobs        -        1.00000        2.00000
YCL004WD        unobs        -        1.00000        11.38700
YCL021WAD        unobs        -        1.00000        80.33900
YCL026CBD        unobs        -        1.00000        22.60000
YCL029CD        unobs        -        1.00000        14.49500
YCL031CD        unobs        -        1.00000        1.00000
YCL052CD        unobs        -        1.00000        36.78800
YCL054WD        unobs        -        1.00000        64.47600
YCL059CD        unobs        -        1.00000        1.00000
YCL065WD        unobs        -        1.00000        3.00000
YCL067C        unobs        -        0.08900        1.00000
YCL067CD        unobs        -        1.00000        5.00000
YCL068CD        unobs        -        1.00000        10.84100
YCR003WD        unobs        -        1.00000        4.19700
YCR012WD        unobs        -        1.00000        10.12500
YCR018CD        unobs        -        1.00000        14.61600
YCR024CBD        unobs        -        1.00000        8.32600
YCR028CD        unobs        -        1.00000        36.13700
YCR038CD        unobs        -        1.00000        2.00000
YCR041WD        unobs        -        1.00000        4.00000
YCR047CD        unobs        -        1.00000        74.06200
YCR052W        unobs        -        1.00000        4.01100
YCR052WD        unobs        -        1.00000        23.19200
YCR057CD        unobs        -        1.00000        91.77900
YCR072CD        unobs        -        1.00000        55.64000
YCR077C        unobs        -        1.00000        3.11100
YCR084C        unobs        -        1.00000        35.85900
YCR095WAD        unobs        -        1.00000        20.60200
YCR097WD        unobs        -        1.00000        10.85500
YDL005CD        unobs        -        1.00000        19.29700
YDL006W        unobs        -        0.96900        37.72549
YDL006WD        unobs        -        1.00000        12.41900
YDL013WD        unobs        -        1.00000        41.83900
YDL014WD        unobs        -        1.00000        12.70200
YDL017W        unobs        -        0.00300        14.00000
YDL017WD        unobs        -        1.00000        21.39300
YDL029WD        unobs        -        1.00000        7.87100
YDL040CD        unobs        -        1.00000        36.61800
YDL042CD        unobs        -        1.00000        42.98300
YDL045CD        unobs        -        1.00000        23.77200
YDL047WD        unobs        -        1.00000        59.67300
YDL055CD        unobs        -        1.00000        107.63500
YDL056W        unobs        -        1.00000        15.03500
YDL060WD        unobs        -        1.00000        70.57000
YDL064WD        unobs        -        1.00000        1.00000
YDL075WD        unobs        -        1.00000        100.55200
YDL083CD        unobs        -        1.00000        82.97000
YDL090CD        unobs        -        1.00000        17.81800
YDL102WD        unobs        -        1.00000        10.21200
YDL103C        unobs        -        0.95600        1.68619
YDL105WD        unobs        -        1.00000        2.21200
YDL108W        unobs        -        1.00000        11.15900
YDL115CD        unobs        -        1.00000        15.36100
YDL116W        unobs        -        1.00000        1.00000
YDL120WD        unobs        -        1.00000        1.00000
YDL132WD        unobs        -        1.00000        47.85200
YDL140C        unobs        -        1.00000        67.16200
YDL143WD        unobs        -        1.00000        1.00000
YDL148CD        unobs        -        1.00000        24.65100
YDL153C        unobs        -        1.00000        2.00000
YDL153CD        unobs        -        1.00000        1.00000
YDL159W        unobs        -        0.99800        56.73547
YDL160C        unobs        -        1.00000        1.00000
YDL166C        unobs        -        0.00100        3.00000
YDL166CD        unobs        -        1.00000        4.99800
YDL181WD        unobs        -        1.00000        31.24900
YDL191WD        unobs        -        1.00000        74.82000
YDL193WD        unobs        -        1.00000        5.08800
YDL205CD        unobs        -        1.00000        28.28300
YDL207WD        unobs        -        1.00000        35.97600
YDL208WD        unobs        -        1.00000        44.69200
YDL209C        unobs        -        0.00400        3.00000
YDL209CD        unobs        -        1.00000        3.67800
YDL220CD        unobs        -        1.00000        15.11200
YDL246CD        unobs        -        1.00000        83.05800
YDL247WAD        unobs        -        1.00000        3.00000
YDR003WAD        unobs        -        1.00000        22.98700
YDR012WD        unobs        -        1.00000        22.47300
YDR017CD        unobs        -        1.00000        14.20400
YDR025WD        unobs        -        1.00000        70.61700
YDR037WD        unobs        -        1.00000        23.27300
YDR038CD        unobs        -        1.00000        14.25300
YDR039CD        unobs        -        1.00000        2.19700
YDR040CD        unobs        -        1.00000        49.05200
YDR044WD        unobs        -        1.00000        35.58100
YDR054CD        unobs        -        1.00000        38.04300
YDR060WD        unobs        -        1.00000        57.77600
YDR062WD        unobs        -        1.00000        2.00000
YDR064WD        unobs        -        1.00000        42.56900
YDR087CD        unobs        -        1.00000        8.01200
YDR088CD        unobs        -        1.00000        25.24500
YDR103W        unobs        -        0.00400        11.50000
YDR113CD        unobs        -        1.00000        80.70600
YDR119WAD        unobs        -        1.00000        29.70500
YDR127WD        unobs        -        1.00000        1.00000
YDR137WD        unobs        -        1.00000        10.81500
YDR140WD        unobs        -        1.00000        9.46200
YDR158WD        unobs        -        1.00000        16.49000
YDR161WD        unobs        -        1.00000        3.19800
YDR168W        unobs        -        1.00000        8.29600
YDR170WAD        unobs        -        1.00000        18.05200
YDR175CD        unobs        -        1.00000        7.32600
YDR176W        unobs        -        0.05700        8.00000
YDR177WD        unobs        -        1.00000        2.99800
YDR183CAD        unobs        -        1.00000        1.00000
YDR190CD        unobs        -        1.00000        1.00000
YDR194CD        unobs        -        1.00000        34.68200
YDR195WD        unobs        -        1.00000        17.75100
YDR196CD        unobs        -        1.00000        9.79900
YDR200CD        unobs        -        1.00000        6.00000
YDR207C        unobs        -        1.00000        20.12700
YDR207CD        unobs        -        1.00000        2.00000
YDR211WD        unobs        -        1.00000        1.00000
YDR224C        unobs        -        1.00000        3.03700
YDR224CD        unobs        -        1.00000        2.00000
YDR225W        unobs        -        0.85700        7.80980
YDR228CD        unobs        -        1.00000        3.00000
YDR232WD        unobs        -        1.00000        17.92000
YDR235WD        unobs        -        1.00000        7.70100
YDR243CD        unobs        -        1.00000        7.00100
YDR246WD        unobs        -        1.00000        4.01100
YDR267CD        unobs        -        1.00000        1.00000
YDR276CD        unobs        -        1.00000        95.29000
YDR287WD        unobs        -        1.00000        1.00000
YDR288WD        unobs        -        1.00000        5.19700
YDR292CD        unobs        -        1.00000        4.00200
YDR293C        unobs        -        1.00000        2.96400
YDR296WD        unobs        -        1.00000        7.68700
YDR299WD        unobs        -        1.00000        2.00000
YDR300CD        unobs        -        1.00000        32.34900
YDR301WD        unobs        -        1.00000        29.40500
YDR302WD        unobs        -        1.00000        1.14500
YDR303C        unobs        -        0.76200        10.35958
YDR308CD        unobs        -        1.00000        23.41500
YDR311WD        unobs        -        1.00000        14.70400
YDR315CD        unobs        -        1.00000        45.43200
YDR320CAD        unobs        -        1.00000        1.21200
YDR328CD        unobs        -        1.00000        14.47900
YDR331WD        unobs        -        1.00000        3.19700
YDR341CD        unobs        -        1.00000        2.00000
YDR342CD        unobs        -        1.00000        22.34400
YDR343CD        unobs        -        1.00000        16.11000
YDR359CD        unobs        -        1.00000        14.70700
YDR361CD        unobs        -        1.00000        11.56200
YDR365CD        unobs        -        1.00000        45.00300
YDR374WAD        unobs        -        1.00000        4.99900
YDR378CD        unobs        -        1.00000        2.00100
YDR379CAD        unobs        -        1.00000        29.77800
YDR381WD        unobs        -        1.00000        1.00000
YDR382WD        unobs        -        1.00000        63.31900
YDR388W        unobs        -        1.00000        34.07000
YDR398WD        unobs        -        1.00000        9.29900
YDR405WD        unobs        -        1.00000        1.00000
YDR408CD        unobs        -        1.00000        14.44600
YDR410CD        unobs        -        1.00000        11.86100
YDR412WD        unobs        -        1.00000        9.96300
YDR418WD        unobs        -        1.00000        64.79700
YDR429CD        unobs        -        1.00000        5.33100
YDR437WD        unobs        -        1.00000        10.41000
YDR448W        unobs        -        1.00000        38.37100
YDR448WD        unobs        -        1.00000        84.92600
YDR449CD        unobs        -        1.00000        1.00000
YDR460WD        unobs        -        1.00000        8.89900
YDR461CAD        unobs        -        1.00000        1.00000
YDR464WD        unobs        -        1.00000        11.34300
YDR468CD        unobs        -        1.00000        17.84000
YDR472WD        unobs        -        1.00000        1.00000
YDR475CD        unobs        -        1.00000        21.71400
YDR477W        unobs        -        1.00000        31.07000
YDR478WD        unobs        -        1.00000        1.00100
YDR487CD        unobs        -        1.00000        43.34300
YDR507CD        unobs        -        1.00000        109.88100
YDR510W        unobs        -        1.00000        48.75100
YDR512CD        unobs        -        1.00000        1.21200
YDR524CAD        unobs        -        1.00000        2.00000
YDR524CBD        unobs        -        1.00000        186.24400
YDR527WD        unobs        -        1.00000        89.46900
YDR531WD        unobs        -        1.00000        21.54700
YDR533CD        unobs        -        1.00000        146.65400
YDR542WD        unobs        -        1.00000        49.29900
YDR543CD        unobs        -        1.00000        1.00000
YDR545WD        unobs        -        1.00000        40.24600
YEL009CAD        unobs        -        1.00000        3.99800
YEL020WAD        unobs        -        1.00000        14.51800
YEL024WD        unobs        -        1.00000        41.23500
YEL026WD        unobs        -        1.00000        11.07500
YEL036CD        unobs        -        1.00000        30.42100
YEL044WD        unobs        -        1.00000        15.54100
YEL046CD        unobs        -        1.00000        196.35200
YEL058WD        unobs        -        1.00000        20.28400
YEL059CAD        unobs        -        1.00000        2.00000
YEL061CD        unobs        -        1.00000        38.95600
YEL070WD        unobs        -        1.00000        11.11000
YEL073CD        unobs        -        1.00000        36.56000
YEL074WD        unobs        -        1.00000        16.84900
YEL075CD        unobs        -        1.00000        17.72500
YEL076CAD        unobs        -        1.00000        23.96500
YEL076CD        unobs        -        1.00000        1.00000
YER006WD        unobs        -        1.00000        1.00000
YER008C        unobs        -        1.00000        12.93500
YER012WD        unobs        -        1.00000        43.80500
YER013WD        unobs        -        1.00000        22.31800
YER017CD        unobs        -        1.00000        20.77500
YER021WD        unobs        -        1.00000        12.56000
YER022W        unobs        -        0.06000        30.46667
YER022WD        unobs        -        1.00000        9.96700
YER025WD        unobs        -        1.00000        17.75800
YER026CD        unobs        -        1.00000        14.98600
YER029CD        unobs        -        1.00000        6.81700
YER036CD        unobs        -        1.00000        69.78500
YER040WD        unobs        -        1.00000        22.89300
YER043CD        unobs        -        1.00000        10.72800
YER052CD        unobs        -        1.00000        1.00000
YER054CD        unobs        -        1.00000        153.04600
YER061CD        unobs        -        1.00000        7.35200
YER068W        unobs        -        1.00000        1.00100
YER068WD        unobs        -        1.00000        3.00000
YER069WD        unobs        -        1.00000        1.00000
YER070WD        unobs        -        1.00000        179.22200
YER074WD        unobs        -        1.00000        144.13900
YER076CD        unobs        -        1.00000        1.00000
YER086WD        unobs        -        1.00000        4.00000
YER087CBD        unobs        -        1.00000        30.45200
YER087WD        unobs        -        1.00000        10.73000
YER091CD        unobs        -        1.00000        38.16000
YER094CD        unobs        -        1.00000        48.60100
YER099CD        unobs        -        1.00000        4.99800
YER116CD        unobs        -        1.00000        33.19600
YER117WD        unobs        -        1.00000        73.37300
YER122C        unobs        -        1.00000        2.00000
YER125W        unobs        -        1.00000        16.14500
YER126CD        unobs        -        1.00000        1.00000
YER127WD        unobs        -        1.00000        56.67900
YER133W        unobs        -        1.00000        23.00000
YER133WD        unobs        -        1.00000        52.77300
YER148W        unobs        -        1.00000        21.94800
YER148WD        unobs        -        1.00000        16.63400
YER155C        unobs        -        1.00000        3.98900
YER159CAD        unobs        -        1.00000        3.00000
YER159CD        unobs        -        1.00000        15.92100
YER165W        unobs        -        1.00000        28.21200
YER165WD        unobs        -        1.00000        88.25500
YER175WAD        unobs        -        1.00000        72.99900
YER180CAD        unobs        -        1.00000        1.00000
YER188CAD        unobs        -        1.00000        22.25300
YER189WD        unobs        -        1.00000        37.00000
YFL001WD        unobs        -        1.00000        5.00000
YFL002CD        unobs        -        1.00000        17.61300
YFL002WBD        unobs        -        1.00000        5.55500
YFL004WD        unobs        -        1.00000        2.00100
YFL005W        unobs        -        1.00000        1.00000
YFL005WD        unobs        -        1.00000        4.00100
YFL009W        unobs        -        0.00500        4.00000
YFL017CD        unobs        -        1.00000        4.68900
YFL022CD        unobs        -        1.00000        122.54100
YFL023W        unobs        -        0.02300        6.69565
YFL023WD        unobs        -        1.00000        59.94400
YFL026W        unobs        -        1.00000        1.00000
YFL026WD        unobs        -        1.00000        68.63900
YFL036WD        unobs        -        1.00000        4.87400
YFL041WAD        unobs        -        1.00000        1.00000
YFL045CD        unobs        -        1.00000        11.84200
YFL057CD        unobs        -        1.00000        6.00000
YFL059WD        unobs        -        1.00000        36.08200
YFL062WD        unobs        -        1.00000        19.24900
YFL064CD        unobs        -        1.00000        21.96600
YFR001WD        unobs        -        1.00000        9.30400
YFR003CD        unobs        -        1.00000        11.12800
YFR012WAD        unobs        -        1.00000        5.00000
YFR019WD        unobs        -        1.00000        1.00000
YFR028C        unobs        -        1.00000        86.27900
YFR032CBD        unobs        -        1.00000        1.00000
YFR034CD        unobs        -        1.00000        47.69300
YFR052CAD        unobs        -        1.00000        16.64900
YGL008C        unobs        -        1.00000        4.01600
YGL008CD        unobs        -        1.00000        96.29600
YGL009CD        unobs        -        1.00000        30.24200
YGL012WD        unobs        -        1.00000        54.06500
YGL025CD        unobs        -        1.00000        4.99800
YGL029WD        unobs        -        1.00000        1.00000
YGL036WD        unobs        -        1.00000        1.00000
YGL038CD        unobs        -        1.00000        56.09900
YGL041WAD        unobs        -        1.00000        3.00500
YGL052WD        unobs        -        1.00000        13.69800
YGL055WD        unobs        -        1.00000        91.78600
YGL064CD        unobs        -        1.00000        45.64000
YGL065CD        unobs        -        1.00000        3.19700
YGL070CD        unobs        -        1.00000        1.00000
YGL073W        unobs        -        1.00000        19.73100
YGL073WD        unobs        -        1.00000        18.93600
YGL075CD        unobs        -        1.00000        1.00000
YGL076CD        unobs        -        1.00000        113.19900
YGL084CD        unobs        -        1.00000        13.04200
YGL092WD        unobs        -        1.00000        13.71700
YGL095CD        unobs        -        1.00000        7.70400
YGL099WD        unobs        -        1.00000        43.64400
YGL100W        unobs        -        1.00000        13.00200
YGL100WD        unobs        -        1.00000        4.00000
YGL103WD        unobs        -        1.00000        48.96900
YGL104CD        unobs        -        1.00000        6.00100
YGL105WD        unobs        -        1.00000        3.48700
YGL111WD        unobs        -        1.00000        6.15200
YGL115WD        unobs        -        1.00000        14.65300
YGL116WD        unobs        -        1.00000        74.73600
YGL120CD        unobs        -        1.00000        37.43800
YGL122C        unobs        -        1.00000        1.03200
YGL122CD        unobs        -        1.00000        44.52600
YGL123WD        unobs        -        1.00000        73.75800
YGL127CD        unobs        -        1.00000        32.51900
YGL128CD        unobs        -        1.00000        7.01800
YGL134W        unobs        -        0.00500        7.00000
YGL135WD        unobs        -        1.00000        47.47000
YGL142CD        unobs        -        1.00000        9.92900
YGL145WD        unobs        -        1.00000        38.99200
YGL169WD        unobs        -        1.00000        33.19400
YGL171WD        unobs        -        1.00000        1.00000
YGL173CD        unobs        -        1.00000        7.05500
YGL174WD        unobs        -        1.00000        7.35900
YGL178W        unobs        -        1.00000        4.59900
YGL184CD        unobs        -        1.00000        39.01600
YGL185CD        unobs        -        1.00000        10.51500
YGL186CD        unobs        -        1.00000        2.12400
YGL187CD        unobs        -        1.00000        20.96200
YGL188CAD        unobs        -        1.00000        11.28600
YGL191WD        unobs        -        1.00000        20.40800
YGL207W        unobs        -        0.04000        18.00000
YGL225WD        unobs        -        1.00000        27.10200
YGL233WD        unobs        -        1.00000        8.82300
YGL234WD        unobs        -        1.00000        31.68000
YGL236CD        unobs        -        1.00000        1.00000
YGL245WD        unobs        -        1.00000        54.18100
YGL246CD        unobs        -        1.00000        2.00000
YGR002C        unobs        -        0.00200        4.00000
YGR002CD        unobs        -        1.00000        7.02900
YGR009C        unobs        -        1.00000        2.00000
YGR009CD        unobs        -        1.00000        25.21900
YGR013WD        unobs        -        1.00000        26.37100
YGR030CD        unobs        -        1.00000        7.00000
YGR036CD        unobs        -        1.00000        6.11000
YGR046WD        unobs        -        1.00000        1.00100
YGR047CD        unobs        -        1.00000        10.63600
YGR061CD        unobs        -        1.00000        38.47700
YGR082WD        unobs        -        1.00000        2.19700
YGR083CD        unobs        -        1.00000        26.47700
YGR085CD        unobs        -        1.00000        126.82000
YGR090W        unobs        -        1.00000        2.00000
YGR090WD        unobs        -        1.00000        1.00000
YGR091WD        unobs        -        1.00000        13.73000
YGR092WD        unobs        -        1.00000        15.40900
YGR094WD        unobs        -        1.00000        16.35800
YGR095CD        unobs        -        1.00000        3.00000
YGR103WD        unobs        -        1.00000        26.09100
YGR105WD        unobs        -        1.00000        1.00000
YGR109WAD        unobs        -        1.00000        20.64000
YGR109WBD        unobs        -        1.00000        55.38800
YGR113W        unobs        -        1.00000        1.00000
YGR121WAD        unobs        -        1.00000        39.87200
YGR147CD        unobs        -        1.00000        4.00000
YGR148CD        unobs        -        1.00000        65.56400
YGR158CD        unobs        -        1.00000        5.80800
YGR159C        unobs        -        1.00000        27.22200
YGR159CD        unobs        -        1.00000        2.00000
YGR161CCD        unobs        -        1.00000        1.00000
YGR161WCD        unobs        -        1.00000        51.31700
YGR162WD        unobs        -        1.00000        88.00000
YGR165WD        unobs        -        1.00000        2.00000
YGR169CAD        unobs        -        1.00000        5.21300
YGR180CD        unobs        -        1.00000        55.07600
YGR185CD        unobs        -        1.00000        20.59400
YGR186W        unobs        -        1.00000        1.24000
YGR200CD        unobs        -        1.00000        37.59100
YGR211WD        unobs        -        1.00000        39.07600
YGR215WD        unobs        -        1.00000        4.00000
YGR229C        unobs        -        1.00000        2.16900
YGR229CD        unobs        -        1.00000        56.45600
YGR245CD        unobs        -        1.00000        23.08700
YGR246CD        unobs        -        1.00000        12.01300
YGR251WD        unobs        -        1.00000        44.05800
YGR252W        unobs        -        0.65800        14.94985
YGR253CD        unobs        -        1.00000        15.12700
YGR257CD        unobs        -        1.00000        7.82100
YGR262CD        unobs        -        1.00000        1.00000
YGR280CD        unobs        -        1.00000        34.42400
YGR294WD        unobs        -        1.00000        17.58400
YHL002CAD        unobs        -        1.00000        3.99900
YHL011CD        unobs        -        1.00000        2.19700
YHL031CD        unobs        -        1.00000        1.87400
YHL048WD        unobs        -        1.00000        28.53000
YHL049CD        unobs        -        1.00000        22.28000
YHR002WD        unobs        -        1.00000        3.00000
YHR005C        unobs        -        1.00000        6.92800
YHR005CAD        unobs        -        1.00000        35.35500
YHR007CD        unobs        -        1.00000        89.41300
YHR008CD        unobs        -        1.00000        10.00000
YHR010WD        unobs        -        1.00000        112.36100
YHR011WD        unobs        -        1.00000        1.00000
YHR019CD        unobs        -        1.00000        48.08700
YHR021CD        unobs        -        1.00000        81.85600
YHR030C        unobs        -        1.00000        35.34300
YHR034CD        unobs        -        1.00000        11.93000
YHR038WD        unobs        -        1.00000        5.84300
YHR039CAD        unobs        -        1.00000        1.00000
YHR042WD        unobs        -        1.00000        86.80900
YHR052WD        unobs        -        1.00000        2.00100
YHR056CD        unobs        -        1.00000        6.02800
YHR058CD        unobs        -        1.00000        6.22500
YHR062CD        unobs        -        1.00000        7.12000
YHR063CD        unobs        -        1.00000        1.00000
YHR065CD        unobs        -        1.00000        2.00000
YHR070WD        unobs        -        1.00000        18.88300
YHR071WD        unobs        -        1.00000        1.00000
YHR072WAD        unobs        -        1.00000        2.00000
YHR072WD        unobs        -        1.00000        12.14900
YHR083WD        unobs        -        1.00000        24.47800
YHR084W        unobs        -        1.00000        15.19700
YHR084WD        unobs        -        1.00000        70.41100
YHR088WD        unobs        -        1.00000        3.00000
YHR089CD        unobs        -        1.00000        9.31600
YHR098CD        unobs        -        1.00000        17.17400
YHR099WD        unobs        -        1.00000        17.17400
YHR100CD        unobs        -        1.00000        18.59500
YHR101CD        unobs        -        1.00000        7.01000
YHR119WD        unobs        -        1.00000        1.00000
YHR122WD        unobs        -        1.00000        12.71800
YHR128WD        unobs        -        1.00000        44.97200
YHR141CD        unobs        -        1.00000        119.83500
YHR144CD        unobs        -        1.00000        6.11000
YHR147CD        unobs        -        1.00000        6.72700
YHR148WD        unobs        -        1.00000        1.00000
YHR149CD        unobs        -        1.00000        73.21800
YHR154W        unobs        -        1.00000        1.77300
YHR154WD        unobs        -        1.00000        79.75900
YHR164CD        unobs        -        1.00000        9.82300
YHR169WD        unobs        -        1.00000        27.48400
YHR170WD        unobs        -        1.00000        65.72200
YHR175WD        unobs        -        1.00000        13.93200
YHR187WD        unobs        -        1.00000        16.28400
YHR188CD        unobs        -        1.00000        12.87300
YHR191CD        unobs        -        1.00000        1.00000
YHR192WD        unobs        -        1.00000        4.15100
YHR194WD        unobs        -        1.00000        1.00000
YHR195WD        unobs        -        1.00000        85.47300
YHR196WD        unobs        -        1.00000        10.99700
YHR197WD        unobs        -        1.00000        1.00000
YHR201CD        unobs        -        1.00000        1.00500
YHR205W        unobs        -        1.00000        17.64900
YHR208WD        unobs        -        1.00000        10.24700
YHR212CD        unobs        -        1.00000        5.70200
YHR214WAD        unobs        -        1.00000        6.70200
YHR214WD        unobs        -        1.00000        43.39700
YHR215WD        unobs        -        1.00000        15.48100
YHR216WD        unobs        -        1.00000        2.41600
YHR219WD        unobs        -        1.00000        19.30300
YIL008WD        unobs        -        1.00000        17.14400
YIL018WD        unobs        -        1.00000        91.73400
YIL019WD        unobs        -        1.00000        1.00000
YIL021W        unobs        -        1.00000        15.58300
YIL033C        unobs        -        1.00000        5.59300
YIL034CD        unobs        -        1.00000        8.04500
YIL046WAD        unobs        -        1.00000        1.00000
YIL046WD        unobs        -        1.00000        28.34100
YIL047CD        unobs        -        1.00000        3.41600
YIL061CD        unobs        -        1.00000        6.49500
YIL063CD        unobs        -        1.00000        8.21300
YIL068CD        unobs        -        1.00000        13.25400
YIL075C        unobs        -        1.00000        7.00000
YIL080WD        unobs        -        1.00000        4.34500
YIL091CD        unobs        -        1.00000        53.66400
YIL097WD        unobs        -        1.00000        21.84500
YIL102CAD        unobs        -        1.00000        1.00000
YIL103WD        unobs        -        1.00000        3.00000
YIL105CD        unobs        -        1.00000        14.73800
YIL106WD        unobs        -        1.00000        15.15000
YIL122WD        unobs        -        1.00000        13.11000
YIL126W        unobs        -        0.18600        15.53763
YIL127CD        unobs        -        1.00000        3.99800
YIL129CD        unobs        -        1.00000        18.48100
YIL142WD        unobs        -        1.00000        1.00000
YIL147C        unobs        -        1.00000        69.17000
YIL150CD        unobs        -        1.00000        3.65000
YIL154CD        unobs        -        1.00000        2.00000
YIL169CD        unobs        -        1.00000        53.06000
YIR005WD        unobs        -        1.00000        2.17800
YIR006C        unobs        -        1.00000        8.02100
YIR012WD        unobs        -        1.00000        16.17400
YIR017WAD        unobs        -        1.00000        1.00000
YIR022WD        unobs        -        1.00000        3.81500
YIR023WD        unobs        -        1.00000        9.66700
YIR034C        unobs        -        1.00000        2.02800
YIR034CD        unobs        -        1.00000        14.17300
YIR041WD        unobs        -        1.00000        1.12400
YJL006CD        unobs        -        1.00000        9.66400
YJL011CD        unobs        -        1.00000        2.00000
YJL019WD        unobs        -        1.00000        26.27800
YJL025WD        unobs        -        1.00000        8.10200
YJL026WD        unobs        -        1.00000        22.32700
YJL031CD        unobs        -        1.00000        34.42900
YJL033WD        unobs        -        1.00000        1.00000
YJL035CD        unobs        -        1.00000        36.88300
YJL041WD        unobs        -        1.00000        1.00000
YJL050WD        unobs        -        1.00000        73.37300
YJL054WD        unobs        -        1.00000        6.02800
YJL056CD        unobs        -        1.00000        25.72800
YJL063CD        unobs        -        1.00000        33.20500
YJL069CD        unobs        -        1.00000        16.28500
YJL074CD        unobs        -        1.00000        77.53900
YJL076W        unobs        -        1.00000        52.26800
YJL076WD        unobs        -        1.00000        71.98100
YJL085WD        unobs        -        1.00000        15.86100
YJL087CD        unobs        -        1.00000        1.00000
YJL091CD        unobs        -        1.00000        10.26800
YJL092W        unobs        -        1.00000        13.01700
YJL092WD        unobs        -        1.00000        21.54700
YJL095W        unobs        -        1.00000        15.79300
YJL095WD        unobs        -        1.00000        1.00000
YJL102WD        unobs        -        1.00000        80.84000
YJL113WD        unobs        -        1.00000        11.21700
YJL115WD        unobs        -        1.00000        15.12600
YJL117WD        unobs        -        1.00000        4.00500
YJL125CD        unobs        -        1.00000        24.28400
YJL127CD        unobs        -        1.00000        7.81700
YJL133CAD        unobs        -        1.00000        15.63500
YJL136CD        unobs        -        1.00000        119.48900
YJL138CD        unobs        -        1.00000        20.30400
YJL156CD        unobs        -        1.00000        11.61400
YJL176CD        unobs        -        1.00000        13.80000
YJL189WD        unobs        -        1.00000        23.56400
YJL194W        unobs        -        0.00200        10.00000
YJL194WD        unobs        -        1.00000        81.67000
YJL205CD        unobs        -        1.00000        2.19700
YJL222WD        unobs        -        1.00000        7.22500
YJL223CD        unobs        -        1.00000        22.89400
YJL225CD        unobs        -        1.00000        38.06700
YJR002WD        unobs        -        1.00000        85.62100
YJR005CAD        unobs        -        1.00000        18.60900
YJR006WD        unobs        -        1.00000        1.00000
YJR012CD        unobs        -        1.00000        8.80500
YJR016CD        unobs        -        1.00000        15.18600
YJR041CD        unobs        -        1.00000        23.07500
YJR045CD        unobs        -        1.00000        9.00100
YJR046WD        unobs        -        1.00000        30.51100
YJR063WD        unobs        -        1.00000        2.00000
YJR068WD        unobs        -        1.00000        1.00000
YJR076C        unobs        -        1.00000        19.34900
YJR101WD        unobs        -        1.00000        4.00000
YJR104CD        unobs        -        1.00000        65.73600
YJR112WD        unobs        -        1.00000        1.00000
YJR118CD        unobs        -        1.00000        9.00100
YJR132W        unobs        -        1.00000        10.89500
YJR132WD        unobs        -        1.00000        5.00000
YJR139CD        unobs        -        1.00000        5.00000
YJR143CD        unobs        -        1.00000        2.00400
YJR145CD        unobs        -        1.00000        121.26800
YJR151CD        unobs        -        1.00000        26.34200
YJR155WD        unobs        -        1.00000        8.49400
YJR159WD        unobs        -        1.00000        48.50000
YKL004WD        unobs        -        1.00000        42.86000
YKL006WD        unobs        -        1.00000        61.55600
YKL009WD        unobs        -        1.00000        1.00000
YKL013CD        unobs        -        1.00000        8.62000
YKL014CD        unobs        -        1.00000        22.94500
YKL015WD        unobs        -        1.00000        1.00000
YKL018CAD        unobs        -        1.00000        7.41000
YKL035WD        unobs        -        1.00000        175.97400
YKL036CD        unobs        -        1.00000        8.99800
YKL048C        unobs        -        1.00000        3.00000
YKL052CD        unobs        -        1.00000        23.76500
YKL054CD        unobs        -        1.00000        6.00000
YKL055CD        unobs        -        1.00000        10.58600
YKL059CD        unobs        -        1.00000        1.00000
YKL068WAD        unobs        -        1.00000        25.93300
YKL078WD        unobs        -        1.00000        1.00000
YKL082CD        unobs        -        1.00000        8.81300
YKL089WD        unobs        -        1.00000        8.82300
YKL104CD        unobs        -        1.00000        26.94300
YKL113CD        unobs        -        1.00000        49.68500
YKL125WD        unobs        -        1.00000        2.00000
YKL126WD        unobs        -        1.00000        40.59900
YKL134CD        unobs        -        1.00000        1.00000
YKL138CAD        unobs        -        1.00000        8.21300
YKL141WD        unobs        -        1.00000        10.01200
YKL144CD        unobs        -        1.00000        12.93000
YKL154WD        unobs        -        1.00000        13.52300
YKL165CD        unobs        -        1.00000        9.11000
YKL169CD        unobs        -        1.00000        6.99700
YKL170WD        unobs        -        1.00000        4.00000
YKL172W        unobs        -        1.00000        4.73100
YKL172WD        unobs        -        1.00000        111.32900
YKL178CD        unobs        -        1.00000        1.00100
YKL181WD        unobs        -        1.00000        19.03600
YKL182WD        unobs        -        1.00000        25.41400
YKL193CD        unobs        -        1.00000        23.97100
YKL194CD        unobs        -        1.00000        1.00000
YKL195WD        unobs        -        1.00000        3.11000
YKL209CD        unobs        -        1.00000        139.52000
YKL211CD        unobs        -        1.00000        1.00000
YKL212WD        unobs        -        1.00000        1.00000
YKR002W        unobs        -        1.00000        4.00000
YKR004CD        unobs        -        1.00000        7.12000
YKR024CD        unobs        -        1.00000        4.00000
YKR025WD        unobs        -        1.00000        30.83300
YKR037CD        unobs        -        1.00000        9.43800
YKR057WD        unobs        -        1.00000        44.19900
YKR062WD        unobs        -        1.00000        10.86000
YKR063CD        unobs        -        1.00000        19.05100
YKR068C        unobs        -        1.00000        1.00000
YKR068CD        unobs        -        1.00000        10.71200
YKR071CD        unobs        -        1.00000        4.99800
YKR079CD        unobs        -        1.00000        1.00000
YKR081CD        unobs        -        1.00000        3.00000
YKR082WD        unobs        -        1.00000        1.00000
YKR095WAD        unobs        -        1.00000        14.19500
YLL018CAD        unobs        -        1.00000        13.95400
YLL022CD        unobs        -        1.00000        34.04600
YLL031CD        unobs        -        1.00000        51.78500
YLL033WD        unobs        -        1.00000        1.00000
YLL034CD        unobs        -        1.00000        81.84900
YLL035WD        unobs        -        1.00000        17.60200
YLL036C        unobs        -        0.00400        3.00000
YLL037WD        unobs        -        1.00000        3.13800
YLL043W        unobs        -        1.00000        2.00000
YLL050CD        unobs        -        1.00000        12.00000
YLL064CD        unobs        -        1.00000        33.03500
YLL065WD        unobs        -        1.00000        6.00100
YLL066CD        unobs        -        1.00000        27.71800
YLL066WBD        unobs        -        1.00000        9.76000
YLL067CD        unobs        -        1.00000        38.06700
YLR002CD        unobs        -        1.00000        7.51500
YLR007WD        unobs        -        1.00000        27.44700
YLR009WD        unobs        -        1.00000        16.93000
YLR022CD        unobs        -        1.00000        3.34700
YLR026CD        unobs        -        1.00000        1.00500
YLR027CD        unobs        -        1.00000        18.26200
YLR029CD        unobs        -        1.00000        76.82900
YLR051CD        unobs        -        1.00000        1.00000
YLR052WD        unobs        -        1.00000        2.89000
YLR056WD        unobs        -        1.00000        184.23700
YLR061WD        unobs        -        1.00000        67.03500
YLR066WD        unobs        -        1.00000        6.12400
YLR074CD        unobs        -        1.00000        42.00900
YLR075WD        unobs        -        1.00000        31.60800
YLR079W        unobs        -        0.00100        5.00000
YLR079WD        unobs        -        1.00000        31.70400
YLR105CD        unobs        -        1.00000        18.36100
YLR106CD        unobs        -        1.00000        1.00000
YLR129WD        unobs        -        1.00000        29.81100
YLR132C        unobs        -        0.00100        5.00000
YLR132CD        unobs        -        1.00000        12.40800
YLR141WD        unobs        -        1.00000        15.74800
YLR148WD        unobs        -        1.00000        16.64200
YLR149CD        unobs        -        1.00000        78.75600
YLR158CD        unobs        -        1.00000        3.00000
YLR159CAD        unobs        -        1.00000        4.00500
YLR160CD        unobs        -        1.00000        1.00000
YLR167WD        unobs        -        1.00000        47.88000
YLR175WD        unobs        -        1.00000        28.86800
YLR182W        unobs        -        1.00000        35.39900
YLR185WD        unobs        -        1.00000        97.66500
YLR186WD        unobs        -        1.00000        14.99700
YLR192C        unobs        -        1.00000        1.00000
YLR193CD        unobs        -        1.00000        7.56000
YLR196WD        unobs        -        1.00000        21.00100
YLR197WD        unobs        -        1.00000        13.93200
YLR208W        unobs        -        0.08100        5.00000
YLR212CD        unobs        -        1.00000        83.57800
YLR215CD        unobs        -        1.00000        1.00000
YLR222CAD        unobs        -        1.00000        2.00000
YLR222CD        unobs        -        1.00000        38.01700
YLR223C        unobs        -        1.00000        12.29700
YLR223CD        unobs        -        1.00000        12.41400
YLR226WD        unobs        -        1.00000        59.69700
YLR227WAD        unobs        -        1.00000        1.00000
YLR240WD        unobs        -        1.00000        1.00000
YLR242CD        unobs        -        1.00000        35.81500
YLR243WD        unobs        -        1.00000        1.00000
YLR244CD        unobs        -        1.00000        56.35500
YLR249WD        unobs        -        1.00000        92.10600
YLR251WD        unobs        -        1.00000        25.50900
YLR256W        unobs        -        1.00000        7.65000
YLR270WD        unobs        -        1.00000        69.13900
YLR275WD        unobs        -        1.00000        7.89900
YLR276CD        unobs        -        1.00000        5.13300
YLR293C        unobs        -        1.00000        15.16500
YLR293CD        unobs        -        1.00000        37.14000
YLR295CD        unobs        -        1.00000        20.27200
YLR314C        unobs        -        1.00000        1.76300
YLR317WD        unobs        -        1.00000        1.87400
YLR332WD        unobs        -        1.00000        37.02700
YLR333CD        unobs        -        1.00000        9.00000
YLR336CD        unobs        -        1.00000        1.00000
YLR342WAD        unobs        -        1.00000        4.82100
YLR342WD        unobs        -        1.00000        55.79600
YLR347C        unobs        -        0.14100        1.00000
YLR347CD        unobs        -        1.00000        8.00100
YLR355CD        unobs        -        1.00000        1.00000
YLR362W        unobs        -        0.03600        84.97222
YLR363WAD        unobs        -        1.00000        21.95700
YLR371WD        unobs        -        1.00000        5.04300
YLR372WD        unobs        -        1.00000        24.87300
YLR373CD        unobs        -        1.00000        22.98900
YLR382CD        unobs        -        1.00000        15.84900
YLR383WD        unobs        -        1.00000        5.21400
YLR386WD        unobs        -        1.00000        13.02700
YLR397CD        unobs        -        1.00000        59.39900
YLR403W        unobs        -        1.00000        24.02600
YLR403WD        unobs        -        1.00000        19.88200
YLR406CD        unobs        -        1.00000        99.98600
YLR419WD        unobs        -        1.00000        9.00000
YLR435WD        unobs        -        1.00000        3.00000
YLR438CAD        unobs        -        1.00000        47.98700
YLR440CD        unobs        -        1.00000        10.92600
YLR447CD        unobs        -        1.00000        1.00000
YLR455WD        unobs        -        1.00000        4.21300
YLR462WD        unobs        -        1.00000        36.34600
YLR464WD        unobs        -        1.00000        14.41100
YML005WD        unobs        -        1.00000        1.00000
YML008CD        unobs        -        1.00000        128.18000
YML010W        unobs        -        1.00000        21.42300
YML014WD        unobs        -        1.00000        5.00300
YML016CD        unobs        -        1.00000        8.00000
YML041CD        unobs        -        1.00000        51.37000
YML043CD        unobs        -        1.00000        1.00000
YML047WAD        unobs        -        1.00000        5.00600
YML057CAD        unobs        -        1.00000        1.15300
YML058WAD        unobs        -        1.00000        18.17500
YML063WD        unobs        -        1.00000        22.56200
YML064CD        unobs        -        1.00000        29.88600
YML065W        unobs        -        1.00000        6.00600
YML065WD        unobs        -        1.00000        2.00100
YML073CD        unobs        -        1.00000        132.92800
YML079WD        unobs        -        1.00000        1.00000
YML091CD        unobs        -        1.00000        26.12100
YML092CD        unobs        -        1.00000        3.00000
YML093WD        unobs        -        1.00000        31.89800
YML101CAD        unobs        -        1.00000        1.00000
YML116WAD        unobs        -        1.00000        5.70200
YML126CD        unobs        -        1.00000        22.83500
YML127W        unobs        -        0.05200        6.00000
YML127WD        unobs        -        1.00000        52.02300
YML128CD        unobs        -        1.00000        121.74900
YML132WD        unobs        -        1.00000        28.66800
YMR001C        unobs        -        1.00000        10.15100
YMR001CAD        unobs        -        1.00000        13.67000
YMR001CD        unobs        -        1.00000        43.02500
YMR002WD        unobs        -        1.00000        25.12800
YMR013CAD        unobs        -        1.00000        1.00000
YMR013CD        unobs        -        1.00000        44.19600
YMR014WD        unobs        -        1.00000        48.06600
YMR032W        unobs        -        1.00000        20.88300
YMR032WD        unobs        -        1.00000        31.20700
YMR038CD        unobs        -        1.00000        20.85900
YMR043W        unobs        -        1.00000        4.00000
YMR049CD        unobs        -        1.00000        112.53300
YMR076CD        unobs        -        1.00000        122.68200
YMR078CD        unobs        -        1.00000        37.35600
YMR093WD        unobs        -        1.00000        10.11000
YMR097CD        unobs        -        1.00000        5.81500
YMR108WD        unobs        -        1.00000        38.99500
YMR116CD        unobs        -        1.00000        89.50200
YMR119WD        unobs        -        1.00000        63.15500
YMR123WD        unobs        -        1.00000        24.15400
YMR128WD        unobs        -        1.00000        3.00000
YMR131CD        unobs        -        1.00000        7.81000
YMR142CD        unobs        -        1.00000        114.40300
YMR146CD        unobs        -        1.00000        9.34300
YMR165C        unobs        -        1.00000        1.00000
YMR165CD        unobs        -        1.00000        29.65700
YMR179WD        unobs        -        1.00000        30.12600
YMR193WD        unobs        -        1.00000        17.38300
YMR194CBD        unobs        -        1.00000        42.83100
YMR198WD        unobs        -        1.00000        44.06700
YMR202WD        unobs        -        1.00000        62.91900
YMR205C        unobs        -        1.00000        5.00000
YMR205CD        unobs        -        1.00000        10.12500
YMR216C        unobs        -        1.00000        4.00000
YMR216CD        unobs        -        1.00000        32.18000
YMR217WD        unobs        -        1.00000        46.57800
YMR229CD        unobs        -        1.00000        83.78700
YMR239C        unobs        -        0.00100        1.00000
YMR239CD        unobs        -        1.00000        1.00000
YMR240CD        unobs        -        1.00000        60.96500
YMR260CD        unobs        -        1.00000        2.76500
YMR266WD        unobs        -        1.00000        161.17700
YMR267WD        unobs        -        1.00000        7.86000
YMR281WD        unobs        -        1.00000        42.11000
YMR286WD        unobs        -        1.00000        1.00000
YMR288WD        unobs        -        1.00000        1.00000
YMR290CD        unobs        -        1.00000        69.22300
YMR298WD        unobs        -        1.00000        7.67500
YMR301CD        unobs        -        1.00000        17.28500
YMR307WD        unobs        -        1.00000        85.23400
YMR309CD        unobs        -        1.00000        4.00000
YMR315WAD        unobs        -        1.00000        8.00900
YMR321CD        unobs        -        1.00000        1.00000
YMR323WD        unobs        -        1.00000        23.16800
YNL002C        unobs        -        1.00000        1.00000
YNL002CD        unobs        -        1.00000        49.12500
YNL007C        unobs        -        0.90400        2.00000
YNL015WD        unobs        -        1.00000        164.30600
YNL026WD        unobs        -        1.00000        19.43100
YNL030WD        unobs        -        1.00000        47.97600
YNL036WD        unobs        -        1.00000        41.86800
YNL042WD        unobs        -        1.00000        1.00000
YNL061WD        unobs        -        1.00000        24.20000
YNL062CD        unobs        -        1.00000        11.66600
YNL064C        unobs        -        1.00000        4.34200
YNL064CD        unobs        -        1.00000        19.11300
YNL069CD        unobs        -        1.00000        83.23700
YNL073WD        unobs        -        1.00000        8.21300
YNL075WD        unobs        -        1.00000        17.41700
YNL079CD        unobs        -        1.00000        2.00100
YNL088WD        unobs        -        1.00000        38.68300
YNL097CBD        unobs        -        1.00000        2.00000
YNL102W        unobs        -        0.00100        1.00000
YNL102WD        unobs        -        1.00000        70.28300
YNL103W        unobs        -        1.00000        6.14300
YNL110CD        unobs        -        1.00000        1.00000
YNL112WD        unobs        -        1.00000        22.75100
YNL113WD        unobs        -        1.00000        1.00000
YNL124W        unobs        -        1.00000        5.03600
YNL124WD        unobs        -        1.00000        50.61400
YNL126WD        unobs        -        1.00000        11.66700
YNL130CAD        unobs        -        1.00000        7.00100
YNL132WD        unobs        -        1.00000        54.34500
YNL138WAD        unobs        -        1.00000        9.05700
YNL147WD        unobs        -        1.00000        15.42700
YNL149CD        unobs        -        1.00000        21.72300
YNL151CD        unobs        -        1.00000        8.96900
YNL152W        unobs        -        1.00000        35.28400
YNL152WD        unobs        -        1.00000        32.34600
YNL156CD        unobs        -        1.00000        44.85800
YNL161W        unobs        -        0.00100        13.00000
YNL161WD        unobs        -        1.00000        31.92800
YNL162WAD        unobs        -        1.00000        1.00000
YNL163CD        unobs        -        1.00000        34.18400
YNL166C        unobs        -        1.00000        1.00000
YNL167C        unobs        -        1.00000        42.87800
YNL172WD        unobs        -        1.00000        1.00000
YNL178WD        unobs        -        1.00000        158.95400
YNL180CD        unobs        -        1.00000        40.98900
YNL182CD        unobs        -        1.00000        1.00000
YNL189W        unobs        -        1.00000        8.28200
YNL192WD        unobs        -        1.00000        41.57800
YNL207WD        unobs        -        1.00000        15.14700
YNL208WD        unobs        -        1.00000        9.11100
YNL209W        unobs        -        1.00000        1.00000
YNL209WD        unobs        -        1.00000        15.98600
YNL218WD        unobs        -        1.00000        12.56500
YNL221CD        unobs        -        1.00000        64.07200
YNL223WD        unobs        -        1.00000        34.93900
YNL232WD        unobs        -        1.00000        13.03300
YNL240CD        unobs        -        1.00000        8.00000
YNL241CD        unobs        -        1.00000        195.14200
YNL243W        unobs        -        1.00000        10.55200
YNL247WD        unobs        -        1.00000        24.50700
YNL251CD        unobs        -        1.00000        21.87200
YNL256WD        unobs        -        1.00000        5.00000
YNL262WD        unobs        -        1.00000        15.47700
YNL271C        unobs        -        1.00000        4.03000
YNL271CD        unobs        -        1.00000        11.71700
YNL272C        unobs        -        1.00000        4.00000
YNL277WAD        unobs        -        1.00000        4.00000
YNL280CD        unobs        -        1.00000        29.25100
YNL282WD        unobs        -        1.00000        117.95500
YNL284CAD        unobs        -        1.00000        5.55500
YNL297CD        unobs        -        1.00000        20.05100
YNL298W        unobs        -        0.34200        20.02339
YNL298WD        unobs        -        1.00000        40.05100
YNL308CD        unobs        -        1.00000        71.52700
YNL309W        unobs        -        0.17000        3.00000
YNL310CD        unobs        -        1.00000        2.19700
YNL312WD        unobs        -        1.00000        14.79500
YNL313CD        unobs        -        1.00000        105.60600
YNL315CD        unobs        -        1.00000        6.21300
YNL317WD        unobs        -        1.00000        6.00600
YNL330C        unobs        -        1.00000        29.83300
YNL337WD        unobs        -        1.00000        19.31200
YNR003CD        unobs        -        1.00000        1.41600
YNR011CD        unobs        -        1.00000        5.00100
YNR026CD        unobs        -        1.00000        2.81500
YNR034WAD        unobs        -        1.00000        121.56100
YNR043WD        unobs        -        1.00000        16.84200
YNR044WD        unobs        -        1.00000        115.15000
YNR046WD        unobs        -        1.00000        23.88300
YNR047W        unobs        -        0.00500        2.00000
YNR050CD        unobs        -        1.00000        18.98900
YNR054CD        unobs        -        1.00000        47.85600
YNR068CD        unobs        -        1.00000        2.37900
YNR076WD        unobs        -        1.00000        38.85200
YNR077CD        unobs        -        1.00000        3.99800
YOL005CD        unobs        -        1.00000        1.00200
YOL012C        unobs        -        1.00000        6.00200
YOL018C        unobs        -        1.00000        6.10000
YOL018CD        unobs        -        1.00000        3.41600
YOL051W        unobs        -        1.00000        13.59700
YOL051WD        unobs        -        1.00000        21.47500
YOL052CAD        unobs        -        1.00000        212.99200
YOL073CD        unobs        -        1.00000        9.14800
YOL076WD        unobs        -        1.00000        18.37600
YOL081W        unobs        -        1.00000        10.00000
YOL094CD        unobs        -        1.00000        1.00000
YOL123W        unobs        -        1.00000        13.68300
YOL125WD        unobs        -        1.00000        1.00000
YOL127WD        unobs        -        1.00000        11.00100
YOL133WD        unobs        -        1.00000        31.61100
YOL139C        unobs        -        1.00000        6.00000
YOL139CD        unobs        -        1.00000        13.45700
YOL142WD        unobs        -        1.00000        50.89400
YOL143CD        unobs        -        1.00000        11.85000
YOL144WD        unobs        -        1.00000        1.00000
YOL154WD        unobs        -        1.00000        18.37900
YOL159CAD        unobs        -        1.00000        1.00000
YOL161CD        unobs        -        1.00000        30.90100
YOL164WD        unobs        -        1.00000        3.00100
YOL165CD        unobs        -        1.00000        8.11000
YOR001WD        unobs        -        1.00000        12.80500
YOR004WD        unobs        -        1.00000        1.00000
YOR026WD        unobs        -        1.00000        47.55600
YOR048CD        unobs        -        1.00000        69.58400
YOR060CD        unobs        -        1.00000        14.95800
YOR065WD        unobs        -        1.00000        34.53500
YOR077WD        unobs        -        1.00000        14.70800
YOR078WD        unobs        -        1.00000        17.68900
YOR098CD        unobs        -        1.00000        41.03200
YOR106WD        unobs        -        1.00000        3.00100
YOR110WD        unobs        -        1.00000        3.00000
YOR116CD        unobs        -        1.00000        72.91000
YOR119C        unobs        -        1.00000        8.06200
YOR122CD        unobs        -        1.00000        7.00100
YOR128CD        unobs        -        1.00000        46.30600
YOR133WD        unobs        -        1.00000        18.69200
YOR145CD        unobs        -        1.00000        45.65100
YOR151C        unobs        -        0.07000        4.11429
YOR168WD        unobs        -        1.00000        42.53000
YOR176WD        unobs        -        1.00000        2.00000
YOR179CD        unobs        -        1.00000        64.91000
YOR181W        unobs        -        1.00000        40.24600
YOR198C        unobs        -        1.00000        21.60000
YOR204WD        unobs        -        1.00000        19.13600
YOR206WD        unobs        -        1.00000        59.02400
YOR207C        unobs        -        1.00000        3.00000
YOR207CD        unobs        -        1.00000        65.71000
YOR212WD        unobs        -        1.00000        63.58900
YOR224C        unobs        -        0.14400        13.85417
YOR224CD        unobs        -        1.00000        43.55600
YOR236WD        unobs        -        1.00000        1.00000
YOR254CD        unobs        -        1.00000        1.00000
YOR260WD        unobs        -        1.00000        56.14200
YOR262WD        unobs        -        1.00000        8.21300
YOR272WD        unobs        -        1.00000        23.34000
YOR278WD        unobs        -        1.00000        14.47800
YOR293WD        unobs        -        1.00000        49.08300
YOR294WD        unobs        -        1.00000        20.99000
YOR299WD        unobs        -        1.00000        122.37300
YOR310CD        unobs        -        1.00000        29.07200
YOR312CD        unobs        -        1.00000        72.43400
YOR326WD        unobs        -        1.00000        8.00100
YOR335C        unobs        -        0.00100        2.00000
YOR335CD        unobs        -        1.00000        26.03000
YOR340CD        unobs        -        1.00000        20.16900
YOR341WD        unobs        -        1.00000        92.84400
YOR343WAD        unobs        -        1.00000        11.91000
YOR349WD        unobs        -        1.00000        40.98800
YOR361CD        unobs        -        1.00000        43.84000
YOR362CD        unobs        -        1.00000        15.87600
YOR372C        unobs        -        0.15900        8.00000
YOR373WD        unobs        -        1.00000        37.43900
YOR376WAD        unobs        -        1.00000        1.00000
YOR381WAD        unobs        -        1.00000        2.00000
YOR388CD        unobs        -        1.00000        7.32400
YOR389WD        unobs        -        1.00000        1.00000
YOR390WD        unobs        -        1.00000        12.44900
YOR393WD        unobs        -        1.00000        1.00000
YOR394CAD        unobs        -        1.00000        5.00000
YPL007CD        unobs        -        1.00000        4.00200
YPL012WD        unobs        -        1.00000        48.49200
YPL024WD        unobs        -        1.00000        2.41600
YPL031C        unobs        -        1.00000        46.07800
YPL043WD        unobs        -        1.00000        32.39700
YPL050CD        unobs        -        1.00000        1.00000
YPL060CAD        unobs        -        1.00000        3.72300
YPL060WD        unobs        -        1.00000        38.52300
YPL061WD        unobs        -        1.00000        54.88500
YPL063WD        unobs        -        1.00000        9.50600
YPL068CD        unobs        -        1.00000        141.10600
YPL075W        unobs        -        1.00000        1.00000
YPL075WD        unobs        -        1.00000        21.08800
YPL082C        unobs        -        1.00000        13.93700
YPL085WD        unobs        -        1.00000        21.99800
YPL086CD        unobs        -        1.00000        6.00000
YPL090CD        unobs        -        1.00000        115.55800
YPL093WD        unobs        -        1.00000        36.15300
YPL094CD        unobs        -        1.00000        21.92700
YPL117CD        unobs        -        1.00000        11.70200
YPL119CAD        unobs        -        1.00000        7.66600
YPL122CD        unobs        -        1.00000        12.08300
YPL126WD        unobs        -        1.00000        60.86200
YPL128CD        unobs        -        1.00000        22.28500
YPL143WD        unobs        -        1.00000        27.01600
YPL153C        unobs        -        1.00000        34.27400
YPL157WD        unobs        -        1.00000        1.00000
YPL161CD        unobs        -        1.00000        1.00000
YPL180W        unobs        -        1.00000        2.00000
YPL180WD        unobs        -        1.00000        35.68400
YPL183WAD        unobs        -        1.00000        11.19800
YPL188WD        unobs        -        1.00000        7.63600
YPL189CAD        unobs        -        1.00000        2.00000
YPL204W        unobs        -        1.00000        42.93700
YPL209C        unobs        -        0.03400        19.00000
YPL209CD        unobs        -        1.00000        7.84900
YPL211WD        unobs        -        1.00000        8.63600
YPL217CD        unobs        -        1.00000        16.60800
YPL237W        unobs        -        1.00000        1.00000
YPL239WD        unobs        -        1.00000        75.22000
YPL242C        unobs        -        1.00000        2.00000
YPL242CD        unobs        -        1.00000        19.70700
YPL243WD        unobs        -        1.00000        1.00000
YPL254W        unobs        -        0.00100        22.00000
YPL254WD        unobs        -        1.00000        43.13700
YPL265WD        unobs        -        1.00000        60.37800
YPL266WD        unobs        -        1.00000        17.30500
YPL268WD        unobs        -        1.00000        25.69500
YPL271WD        unobs        -        1.00000        10.01800
YPL275WD        unobs        -        1.00000        1.00000
YPL277CD        unobs        -        1.00000        1.00000
YPL278CD        unobs        -        1.00000        32.99600
YPL279CD        unobs        -        1.00000        17.25900
YPL280WD        unobs        -        1.00000        5.00400
YPL281CD        unobs        -        1.00000        2.00000
YPR002CAD        unobs        -        1.00000        1.00100
YPR010CD        unobs        -        1.00000        29.13300
YPR019W        unobs        -        1.00000        12.18600
YPR024WD        unobs        -        1.00000        23.18200
YPR033CD        unobs        -        1.00000        8.84300
YPR035WD        unobs        -        1.00000        1.00000
YPR036WAD        unobs        -        1.00000        44.06100
YPR041WD        unobs        -        1.00000        21.07400
YPR043WD        unobs        -        1.00000        65.94700
YPR072W        unobs        -        1.00000        7.32600
YPR080W        unobs        -        0.00100        3.00000
YPR081CD        unobs        -        1.00000        1.00000
YPR101WD        unobs        -        1.00000        15.51800
YPR104C        unobs        -        1.00000        3.00000
YPR105CD        unobs        -        1.00000        21.74900
YPR107CD        unobs        -        1.00000        2.99800
YPR110CD        unobs        -        1.00000        27.55300
YPR113WD        unobs        -        1.00000        1.00000
YPR123CD        unobs        -        1.00000        4.99900
YPR132WD        unobs        -        1.00000        63.54300
YPR133WAD        unobs        -        1.00000        19.21500
YPR137WD        unobs        -        1.00000        12.36500
YPR139CD        unobs        -        1.00000        5.70200
YPR141CD        unobs        -        1.00000        23.09300
YPR143WD        unobs        -        1.00000        2.00000
YPR144CD        unobs        -        1.00000        5.41600
YPR159WD        unobs        -        1.00000        61.60000
YPR163CD        unobs        -        1.00000        53.43600
YPR165W        unobs        -        1.00000        7.00100
YPR175WD        unobs        -        1.00000        74.61800
YPR176CD        unobs        -        1.00000        4.21200
YPR178WD        unobs        -        1.00000        9.00100
YPR180WD        unobs        -        1.00000        14.82900
YPR186CD        unobs        -        1.00000        1.00000
YPR190C        unobs        -        1.00000        1.00000
YPR190CD        unobs        -        1.00000        59.96000
YPR202WD        unobs        -        1.00000        41.85700
#BINARY        i        j        D        up        down        X
cxorf10940        CYC173        YER165W        1.00000        -        -        0.24600                1.00
cxorf15878        CYC151        YBR200W        1.00000        -        -        0.12600                1.00
cxorf16404        CYC151        YDR103W        1.00000        -        -        0.00400                1.00
cxorf17098        CYC291        YNL216W        1.00000        -        -        0.00400                1.00
cxorf19738        CYC203        YMR232W        1.00000        -        -        0.00400                2.00
cxorf22678        CYC92        YDR162C        1.00000        -        -        0.96900                2.00
cxorf24437        CYC291        YPL178W        1.00000        -        -        0.00400                1.00
cxorf27670        CYC50        YGL178W        1.00000        -        -        0.96100                1.00
cxorf3677        CYC92        YNL298W        1.00000        -        -        0.34200                4.00
cxorf3804        CYC95        YOL108C        1.00000        -        -        0.01000                1.00
cxorf5730        CYC92        YBR200W        1.00000        -        -        0.96900                2.00
cxorf6415        CYC171        YPL204W        1.00000        -        -        0.00400                2.00
cxorf7872        CYC92        YER008C        1.00000        -        -        0.96900                2.00
cxorf9094        CYC95        YBR112C        1.00000        -        -        0.01000                1.00
cxorf9256        CYC91        YHL007C        1.00000        -        -        0.00400                1.00
kinasesu21462        YLR079W        YPL256C        1.00000        -        -        0.00100                1.00
kinasesu24012        YBR160W        YJL187C        1.00000        -        -        1.00000                3.00
kinasesu5313        YKL166C        YPL203W        1.00000        -        -        1.00000                6.00
kinasesu9310        YBL016W        YDL159W        1.00000        -        -        0.21800               12.51
literatu12103        YAL056W        YOL081W        1.00000        -        -        1.00000                4.00
literatu25170        YOL081W        YOR371C        1.00000        -        -        1.00000                2.00
literatu2646        YFR028C        YJR066W        1.00000        -        -        1.00000                4.35
metapath29539        YBR023C        YDL103C        1.00000        -        -        0.95600                1.69
ppi10058        YAL056W        YKL166C        1.00000        -        -        1.00000               19.00
ppi1009        YCR093W        YGL048C        1.00000        -        -        0.00100                1.00
ppi10124        YLL008W        YPL209C        1.00000        -        -        0.03400                3.00
ppi10127        YDR176W        YDR392W        1.00000        -        -        0.05700                1.00
ppi1014        YDR432W        YNL016W        1.00000        -        -        0.00100                1.00
ppi10157        YBL023C        YML065W        1.00000        -        -        1.00000                3.00
ppi10248        YLR314C        YPL153C        1.00000        -        -        1.00000                1.00
ppi10336        YDL116W        YPL075W        1.00000        -        -        1.00000                1.00
ppi10367        YBL085W        YDR162C        1.00000        -        -        0.96900                1.00
ppi10465        YOL139C        YOR359W        1.00000        -        -        1.00000                1.00
ppi10502        YCR077C        YLR116W        1.00000        -        -        1.00000                1.00
ppi1057        YDR225W        YJL081C        1.00000        -        -        0.85600                2.00
ppi1065        YDR388W        YPL140C        1.00000        -        -        0.00200                3.00
ppi10715        YDR225W        YER110C        1.00000        -        -        0.85700                1.00
ppi10740        YDL025C        YOR094W        1.00000        -        -        0.00200                2.00
ppi10781        YFR028C        YLR131C        1.00000        -        -        1.00000                3.00
ppi10791        YGL043W        YLR055C        1.00000        -        -        1.00000                2.02
ppi108        YDR168W        YGR040W        1.00000        -        -        0.02500                5.24
ppi1087        YDR229W        YGR218W        1.00000        -        -        1.00000                5.46
ppi10870        YFR028C        YPR042C        1.00000        -        -        0.00600                1.00
ppi10906        YOR039W        YPR104C        1.00000        -        -        1.00000                1.80
ppi1093        YCR093W        YER148W        1.00000        -        -        0.00100                7.00
ppi10931        YAR014C        YER133W        1.00000        -        -        1.00000                1.00
ppi10959        YMR140W        YNR031C        1.00000        -        -        1.00000                1.00
ppi10962        YNL272C        YPL153C        1.00000        -        -        1.00000                4.00
ppi1098        YLR362W        YNL064C        1.00000        -        -        0.03600                1.17
ppi11001        YER148W        YER151C        0.89800        -        -        1.00000                2.00
ppi11003        YJL154C        YJL187C        1.00000        -        -        1.00000                2.00
ppi11025        YJL076W        YOR119C        1.00000        -        -        1.00000                3.03
ppi1103        YER177W        YGR097W        1.00000        -        -        1.00000               11.30
ppi11226        YHR206W        YJR074W        0.85300        -        -        1.00000                2.05
ppi11268        YAL041W        YLR229C        1.00000        -        -        1.00000                5.68
ppi11299        YDR309C        YPL204W        1.00000        -        -        0.00300                1.00
ppi11359        YAL041W        YER114C        1.00000        -        -        1.00000                5.30
ppi11387        YFR024CA        YMR216C        1.00000        -        -        1.00000                1.00
ppi11393        YFR028C        YPL209C        1.00000        -        -        0.03400                5.00
ppi11486        YFR014C        YIL065C        1.00000        -        -        1.00000                1.00
ppi115        YJL141C        YLR256W        1.00000        -        -        1.00000                3.00
ppi11548        YGL122C        YNL016W        1.00000        -        -        0.63500                1.00
ppi11590        YJL076W        YLR096W        1.00000        -        -        1.00000                4.00
ppi11694        YBR275C        YNL216W        1.00000        -        -        1.00000                1.00
ppi11742        YFR024CA        YHR082C        1.00000        -        -        1.00000                2.00
ppi11761        YDR420W        YOR153W        1.00000        -        -        1.00000                1.00
ppi11767        YDL159W        YMR276W        1.00000        -        -        0.99800                6.49
ppi11806        YBL007C        YER133W        1.00000        -        -        1.00000                3.00
ppi11864        YBR200W        YNL298W        1.00000        -        -        0.34200                6.02
ppi11885        YCL014W        YHR107C        1.00000        -        -        1.00000                1.00
ppi11894        YBR160W        YNL298W        1.00000        -        -        0.34200                2.00
ppi119        YDL186W        YMR001C        1.00000        -        -        0.01900                4.00
ppi11910        YDR477W        YGL043W        1.00000        -        -        1.00000                4.26
ppi11944        YER177W        YLR403W        1.00000        -        -        1.00000                5.02
ppi11958        YBR173C        YMR037C        1.00000        -        -        1.00000                3.00
ppi11995        YLR096W        YNL027W        1.00000        -        -        1.00000                4.00
ppi12070        YBR109C        YOR061W        1.00000        -        -        1.00000                2.00
ppi12182        YLR293C        YLR335W        1.00000        -        -        1.00000                1.00
ppi12263        YGL207W        YLR182W        1.00000        -        -        0.04000                6.00
ppi12277        YIL035C        YOR039W        1.00000        -        -        0.03100                2.06
ppi12297        YDL153C        YLR409C        1.00000        -        -        1.00000                2.00
ppi12320        YGR090W        YIL035C        1.00000        -        -        0.00100                1.00
ppi12381        YGL158W        YPL031C        0.65000        -        -        1.00000                2.66
ppi1249        YCR052W        YGR056W        1.00000        -        -        1.00000                1.00
ppi12493        YDR099W        YLR403W        1.00000        -        -        1.00000                3.00
ppi12568        YER125W        YGR186W        1.00000        -        -        0.06000                1.00
ppi1268        YIL021W        YJL164C        1.00000        -        -        1.00000                6.00
ppi12740        YNL152W        YPL242C        1.00000        -        -        1.00000                2.00
ppi12795        YBR234C        YLL039C        1.00000        -        -        1.00000                1.00
ppi12821        YBR225W        YPL203W        1.00000        -        -        0.06700                5.00
ppi12835        YHR107C        YMR001C        1.00000        -        -        1.00000                1.00
ppi12846        YER008C        YGR218W        1.00000        -        -        1.00000               12.94
ppi1287        YDR224C        YJL081C        1.00000        -        -        0.14200                2.00
ppi12938        YGL043W        YLR113W        1.00000        -        -        1.00000               19.66
ppi12987        YBR200W        YDL159W        1.00000        -        -        0.99800               21.44
ppi13004        YDR510W        YHR084W        1.00000        -        -        1.00000                6.02
ppi13019        YLR452C        YOL018C        1.00000        -        -        1.00000                5.10
ppi1315        YDR224C        YIL126W        1.00000        -        -        0.18600                1.76
ppi13152        YEL037C        YMR276W        1.00000        -        -        1.00000                1.00
ppi13165        YLR113W        YOL123W        0.63500        -        -        1.00000               13.68
ppi13169        YJL092W        YJR043C        1.00000        -        -        1.00000                1.00
ppi13193        YGL019W        YGL207W        1.00000        -        -        0.04000                2.00
ppi13212        YGL073W        YKL062W        0.73900        -        -        1.00000                3.00
ppi13251        YJR132W        YLR113W        1.00000        -        -        1.00000               10.87
ppi13336        YER151C        YNR051C        1.00000        -        -        1.00000                3.00
ppi1336        YCR016W        YJL128C        1.00000        -        -        1.00000                1.00
ppi13391        YJL076W        YOL016C        1.00000        -        -        0.00100                2.00
ppi13396        YJL187C        YOR061W        1.00000        -        -        1.00000                6.00
ppi13442        YOL147C        YPL203W        1.00000        -        -        0.05100                4.00
ppi13471        YER148W        YGR056W        1.00000        -        -        1.00000                1.00
ppi13506        YAR014C        YPL153C        1.00000        -        -        1.00000                1.00
ppi13640        YER125W        YIL021W        1.00000        -        -        0.11600                1.00
ppi13703        YDR420W        YHR154W        1.00000        -        -        1.00000                1.77
ppi13747        YIL033C        YNL027W        1.00000        -        -        1.00000                2.00
ppi13766        YFR028C        YIL035C        1.00000        -        -        0.03100               12.29
ppi13779        YGR056W        YIL126W        1.00000        -        -        0.18600                1.00
ppi13842        YAL041W        YLL008W        1.00000        -        -        1.00000                1.10
ppi13847        YER133W        YGR097W        1.00000        -        -        1.00000                7.00
ppi13887        YBR170C        YKL020C        1.00000        -        -        1.00000                1.00
ppi13959        YGR090W        YPR104C        1.00000        -        -        1.00000                1.00
ppi13961        YHR030C        YHR084W        1.00000        -        -        1.00000                2.84
ppi13967        YGL019W        YOR061W        1.00000        -        -        1.00000                3.00
ppi13976        YGL178W        YGR040W        1.00000        -        -        0.02500                3.84
ppi13986        YDL140C        YEL009C        1.00000        -        -        1.00000                1.00
ppi14056        YMR165C        YOR119C        1.00000        -        -        1.00000                1.00
ppi14058        YDL006W        YGL158W        0.71207        -        -        0.96900                4.35
ppi142        YGL073W        YHR206W        1.00000        -        -        1.00000                3.00
ppi14221        YDL117W        YJL164C        1.00000        -        -        1.00000               38.85
ppi14241        YDR168W        YPL240C        1.00000        -        -        1.00000                1.00
ppi14261        YIL021W        YPL203W        1.00000        -        -        1.00000                2.00
ppi14341        YGR270W        YOR039W        1.00000        -        -        1.00000                1.00
ppi14344        YFR028C        YJL187C        1.00000        -        -        1.00000                4.00
ppi14414        YEL009C        YNL216W        1.00000        -        -        1.00000                1.00
ppi14431        YLR096W        YLR182W        1.00000        -        -        1.00000                5.82
ppi14435        YDL140C        YOL051W        1.00000        -        -        1.00000                2.03
ppi146        YLR096W        YMR124W        1.00000        -        -        1.00000                1.00
ppi14613        YER151C        YJL141C        1.00000        -        -        1.00000                7.00
ppi14651        YDL103C        YGL158W        1.00000        -        -        0.95600                1.56
ppi14800        YKR048C        YMR172W        1.00000        -        -        1.00000                4.65
ppi14811        YDL025C        YOR061W        1.00000        -        -        0.00200                5.00
ppi14836        YLR103C        YMR043W        1.00000        -        -        1.00000                4.00
ppi14881        YCR093W        YER068W        1.00000        -        -        0.00100                1.00
ppi15056        YLR223C        YPR104C        1.00000        -        -        0.20200                1.00
ppi1510        YBR010W        YIL126W        1.00000        -        -        0.15600                3.00
ppi15103        YBR279W        YLR113W        1.00000        -        -        0.00600               22.83
ppi15194        YBR112C        YGR252W        0.86930        -        -        0.65800                3.83
ppi15198        YHR005C        YLL039C        1.00000        -        -        1.00000                2.00
ppi15207        YFL033C        YOL081W        1.00000        -        -        1.00000                6.00
ppi15217        YDL209C        YLL036C        1.00000        -        -        0.00400                3.00
ppi15230        YBL031W        YGR218W        1.00000        -        -        1.00000                1.00
ppi15234        YJR076C        YPL153C        1.00000        -        -        1.00000                4.00
ppi15251        YDR510W        YEL009C        1.00000        -        -        1.00000                1.90
ppi15293        YHR158C        YJL187C        1.00000        -        -        1.00000                3.00
ppi15389        YDL140C        YDR448W        1.00000        -        -        0.88100                6.98
ppi15401        YDL108W        YLR060W        1.00000        -        -        1.00000                1.00
ppi15521        YAR019C        YPL209C        1.00000        -        -        0.03400                2.00
ppi15647        YDL140C        YGR063C        1.00000        -        -        0.05000                7.02
ppi15700        YFL026W        YHR005C        1.00000        -        -        1.00000                1.00
ppi15712        YER125W        YNL243W        1.00000        -        -        1.00000                1.00
ppi15806        YDL140C        YLL039C        1.00000        -        -        1.00000                2.00
ppi15809        YGL019W        YJL187C        1.00000        -        -        1.00000                1.00
ppi15820        YDL140C        YPR072W        1.00000        -        -        1.00000                1.00
ppi15843        YER110C        YOL012C        1.00000        -        -        1.00000                2.00
ppi15908        YGL035C        YGL253W        1.00000        -        -        0.96500                1.00
ppi15913        YER165W        YGR218W        1.00000        -        -        1.00000                3.07
ppi15958        YBL103C        YDR448W        0.69486        -        -        0.66200                1.31
ppi15981        YCR077C        YER165W        0.96400        -        -        1.00000                1.04
ppi1615        YBR225W        YPL204W        1.00000        -        -        0.06700                3.00
ppi16172        YDL166C        YDR099W        1.00000        -        -        0.00100                3.00
ppi16178        YGL019W        YOR039W        1.00000        -        -        1.00000                3.07
ppi16200        YGL253W        YGR218W        1.00000        -        -        1.00000                2.02
ppi16209        YDL017W        YLR113W        1.00000        -        -        0.00300               14.00
ppi16213        YDL140C        YIL021W        1.00000        -        -        1.00000                1.00
ppi1622        YCR084C        YDR043C        1.00000        -        -        1.00000                1.41
ppi16272        YOL139C        YPR129W        1.00000        -        -        1.00000                1.00
ppi16332        YDR225W        YDR334W        1.00000        -        -        0.00100                2.00
ppi1639        YPL203W        YPR072W        1.00000        -        -        1.00000                2.00
ppi16450        YIL084C        YNL330C        0.59300        -        -        1.00000                1.00
ppi16479        YGL209W        YNL189W        1.00000        -        -        0.14100                2.00
ppi16557        YER177W        YPR115W        1.00000        -        -        1.00000                9.70
ppi1657        YDR162C        YJL095W        1.00000        -        -        0.96900                2.00
ppi16579        YLR362W        YPL240C        1.00000        -        -        0.03600                8.06
ppi16662        YIR006C        YLL021W        1.00000        -        -        0.99800                1.00
ppi16666        YGR056W        YML127W        1.00000        -        -        0.05200                1.00
ppi16673        YEL015W        YPR129W        1.00000        -        -        0.00100                2.00
ppi16690        YCR077C        YPR129W        0.99900        -        -        1.00000                1.00
ppi16694        YMR037C        YPL082C        0.71100        -        -        1.00000                7.63
ppi16724        YGL100W        YPR080W        1.00000        -        -        0.00100                2.00
ppi16749        YIL147C        YJR074W        1.00000        -        -        1.00000               10.74
ppi16761        YJR066W        YMR216C        1.00000        -        -        1.00000                1.00
ppi16836        YER125W        YLL039C        1.00000        -        -        1.00000                1.00
ppi16859        YFR028C        YJL095W        1.00000        -        -        1.00000                1.97
ppi16879        YIL021W        YPL178W        1.00000        -        -        0.14400                1.00
ppi16888        YBR275C        YIL035C        1.00000        -        -        0.03100                1.00
ppi16981        YBL007C        YBR059C        1.00000        -        -        1.00000                6.00
ppi16990        YBL032W        YKL185W        0.63400        -        -        1.00000                1.00
ppi17058        YGR252W        YPL254W        1.00000        -        -        0.00100                3.00
ppi17064        YDR224C        YOL012C        1.00000        -        -        0.14200                2.00
ppi17083        YJR076C        YPR106W        1.00000        -        -        0.03100                1.00
ppi17089        YDR388W        YGR229C        1.00000        -        -        1.00000                2.17
ppi17103        YER151C        YGR186W        0.94000        -        -        1.00000                1.00
ppi17194        YBR109C        YOR039W        1.00000        -        -        1.00000                2.00
ppi17287        YGL019W        YOR119C        1.00000        -        -        1.00000                1.00
ppi17353        YDR224C        YLR347C        1.00000        -        -        0.14100                1.00
ppi17364        YGR040W        YGR097W        1.00000        -        -        0.02500               11.56
ppi17389        YCR084C        YKL043W        1.00000        -        -        1.00000                1.41
ppi17394        YLR248W        YPL209C        1.00000        -        -        0.03400                1.00
ppi17427        YML065W        YNL068C        1.00000        -        -        1.00000                2.00
ppi17428        YLR258W        YPL204W        1.00000        -        -        1.00000                3.00
ppi17518        YER118C        YLR452C        1.00000        -        -        1.00000               24.71
ppi17534        YDR392W        YLR055C        0.70700        -        -        1.00000                2.15
ppi17536        YER068W        YML007W        0.63500        -        -        1.00000                1.00
ppi17610        YBR118W        YHR084W        1.00000        -        -        0.00200                5.00
ppi17626        YDR122W        YGR097W        1.00000        -        -        1.00000                3.00
ppi1764        YER148W        YKL058W        1.00000        -        -        1.00000                2.00
ppi17663        YDR229W        YMR001C        1.00000        -        -        1.00000                1.97
ppi17709        YGR097W        YLR113W        1.00000        -        -        1.00000               52.83
ppi17751        YJL164C        YPL237W        1.00000        -        -        1.00000                1.00
ppi17779        YCL061C        YLR103C        1.00000        -        -        1.00000                2.00
ppi17789        YNL097C        YNL330C        0.59300        -        -        1.00000                1.59
ppi17803        YGL100W        YLR096W        1.00000        -        -        1.00000                1.00
ppi17805        YAL041W        YBR200W        1.00000        -        -        1.00000                6.76
ppi17817        YDL103C        YJL057C        1.00000        -        -        0.00700                2.00
ppi17850        YML010W        YPL203W        1.00000        -        -        1.00000                5.00
ppi17876        YBR023C        YDR153C        1.00000        -        -        0.03400                1.00
ppi17897        YGR270W        YIL126W        1.00000        -        -        0.18600                1.00
ppi1797        YBR079C        YNL243W        1.00000        -        -        1.00000                1.00
ppi17985        YDL117W        YOL070C        1.00000        -        -        1.00000                2.33
ppi17991        YLR006C        YNR031C        1.00000        -        -        1.00000                4.29
ppi18000        YDR216W        YGR252W        1.00000        -        -        0.65800                4.09
ppi1803        YDR388W        YPL181W        1.00000        -        -        1.00000               17.77
ppi18040        YIR006C        YNL243W        1.00000        -        -        1.00000                1.00
ppi18056        YBR035C        YLL039C        1.00000        -        -        0.00100                2.00
ppi18062        YGR040W        YPR115W        1.00000        -        -        0.02500                9.40
ppi18088        YDR510W        YGR186W        1.00000        -        -        0.06000                1.00
ppi18156        YDL140C        YDL160C        1.00000        -        -        1.00000                1.00
ppi18192        YER118C        YPR032W        1.00000        -        -        1.00000               30.50
ppi18196        YER132C        YER177W        1.00000        -        -        1.00000                4.00
ppi1822        YBL007C        YNL243W        1.00000        -        -        1.00000                3.00
ppi18261        YNL064C        YPR106W        1.00000        -        -        0.00200                3.00
ppi18271        YCR077C        YGR218W        1.00000        -        -        0.03700                1.97
ppi18282        YLR011W        YOR028C        1.00000        -        -        0.00200                2.00
ppi18333        YGL048C        YMR001C        1.00000        -        -        1.00000                1.00
ppi18334        YHL023C        YLR096W        1.00000        -        -        1.00000               10.00
ppi18342        YNL307C        YPR115W        1.00000        -        -        1.00000                6.26
ppi18343        YDR216W        YDR477W        1.00000        -        -        1.00000                4.00
ppi18360        YDR477W        YLR182W        1.00000        -        -        1.00000                2.00
ppi18401        YIL148W        YMR276W        1.00000        -        -        1.00000                1.00
ppi18509        YNL307C        YPR119W        1.00000        -        -        1.00000               27.19
ppi18529        YFR010W        YGL048C        1.00000        -        -        1.00000                1.00
ppi18607        YBL085W        YFR028C        1.00000        -        -        1.00000                3.03
ppi1862        YER177W        YPR008W        1.00000        -        -        0.00700                1.00
ppi18624        YGL019W        YPL153C        1.00000        -        -        1.00000                4.00
ppi18648        YKL117W        YMR153W        1.00000        -        -        1.00000                1.00
ppi18661        YDR432W        YOL123W        1.00000        -        -        0.00100                2.00
ppi18672        YDR392W        YPL254W        1.00000        -        -        0.00100                2.00
ppi18680        YER132C        YPL203W        1.00000        -        -        1.00000                5.00
ppi187        YER022W        YLR113W        1.00000        -        -        0.06000               30.47
ppi188        YDR448W        YLR113W        0.79800        -        -        1.00000               32.11
ppi189        YHR082C        YLR055C        1.00000        -        -        1.00000                3.00
ppi1872        YJL076W        YPL153C        1.00000        -        -        1.00000                5.00
ppi18720        YMR139W        YPL141C        1.00000        -        -        0.00200                1.00
ppi18739        YBR164C        YDL226C        1.00000        -        -        1.00000                1.00
ppi18752        YGR186W        YJL164C        0.94000        -        -        1.00000                1.06
ppi18890        YAL041W        YHL007C        1.00000        -        -        1.00000               11.93
ppi18908        YCR084C        YHR206W        1.00000        -        -        1.00000                3.37
ppi18965        YGL019W        YIL035C        1.00000        -        -        0.03100                4.00
ppi18980        YKL171W        YPL204W        1.00000        -        -        1.00000                3.00
ppi19063        YHR158C        YLR096W        1.00000        -        -        1.00000                3.00
ppi19068        YKL171W        YNL006W        1.00000        -        -        1.00000                3.00
ppi19108        YER148W        YNL216W        1.00000        -        -        1.00000                1.10
ppi19138        YFR028C        YOR061W        1.00000        -        -        1.00000               10.56
ppi19162        YBR200W        YER008C        1.00000        -        -        1.00000                3.04
ppi19163        YDR128W        YNL307C        1.00000        -        -        1.00000                5.00
ppi19166        YDR172W        YDR385W        1.00000        -        -        1.00000                1.00
ppi19254        YGR218W        YOL123W        0.63478        -        -        0.57500                2.97
ppi19296        YDR099W        YNL330C        0.59300        -        -        1.00000                2.00
ppi19333        YJL084C        YLL039C        1.00000        -        -        0.06000                4.00
ppi19345        YDR388W        YPL249C        1.00000        -        -        1.00000                1.00
ppi19524        YCL037C        YLR256W        1.00000        -        -        1.00000                1.00
ppi19530        YBL103C        YPL204W        1.00000        -        -        1.00000                4.12
ppi19539        YBR086C        YGL008C        1.00000        -        -        1.00000                2.00
ppi19589        YCL032W        YNL161W        1.00000        -        -        0.00100               13.00
ppi19605        YCR084C        YNL330C        0.59300        -        -        1.00000                3.64
ppi19712        YLR248W        YPL153C        1.00000        -        -        1.00000                4.15
ppi19805        YKL064W        YPL153C        1.00000        -        -        0.03000                4.00
ppi19814        YJR017C        YNL330C        0.59300        -        -        1.00000                1.59
ppi1986        YHR030C        YMR276W        1.00000        -        -        1.00000                8.07
ppi19862        YHR206W        YPR165W        1.00000        -        -        1.00000                7.00
ppi19899        YMR139W        YPR106W        1.00000        -        -        0.00200                3.00
ppi1993        YER148W        YOR198C        1.00000        -        -        1.00000                2.89
ppi20018        YJL194W        YPR119W        1.00000        -        -        0.00200                2.00
ppi20032        YLR293C        YNL189W        1.00000        -        -        1.00000                2.00
ppi20042        YER165W        YPL178W        1.00000        -        -        1.00000                1.00
ppi20090        YAL056W        YPL203W        1.00000        -        -        1.00000               15.28
ppi20113        YEL062W        YNL307C        1.00000        -        -        1.00000               12.00
ppi20242        YER118C        YMR032W        1.00000        -        -        1.00000               20.53
ppi20310        YDR162C        YHL007C        0.56863        -        -        0.96900                1.00
ppi2032        YJL076W        YOR061W        1.00000        -        -        1.00000                8.07
ppi20418        YKR068C        YML077W        1.00000        -        -        1.00000                1.00
ppi20425        YGR178C        YPL049C        1.00000        -        -        1.00000                1.00
ppi20465        YBL003C        YJL081C        1.00000        -        -        0.00100                2.00
ppi2047        YIL035C        YLR113W        1.00000        -        -        0.03100               23.48
ppi20544        YDL103C        YKL168C        1.00000        -        -        0.01600                1.00
ppi2058        YDR303C        YLR113W        1.00000        -        -        0.76200               10.36
ppi206        YGL207W        YOR061W        1.00000        -        -        0.04000                2.00
ppi20606        YDR075W        YDR225W        1.00000        -        -        0.85700                6.63
ppi20641        YBL104C        YNL307C        1.00000        -        -        1.00000                5.00
ppi20785        YLR096W        YPR115W        1.00000        -        -        1.00000                7.21
ppi20800        YDL140C        YPL204W        1.00000        -        -        1.00000                4.12
ppi20857        YPL082C        YPR023C        0.71100        -        -        1.00000                1.00
ppi2089        YDR224C        YDR510W        0.50000        -        -        0.28400                1.00
ppi20933        YOR207C        YPR190C        1.00000        -        -        1.00000                1.00
ppi20942        YKR002W        YPL031C        1.00000        -        -        1.00000                1.00
ppi21072        YDL159W        YLR113W        1.00000        -        -        0.99800               47.65
ppi21118        YDR135C        YPR115W        1.00000        -        -        1.00000                1.00
ppi21123        YER122C        YGL200C        1.00000        -        -        1.00000                2.00
ppi21185        YJR076C        YMR001C        1.00000        -        -        1.00000                2.16
ppi21247        YDL140C        YGL043W        1.00000        -        -        1.00000                7.00
ppi21255        YDR216W        YLR055C        1.00000        -        -        1.00000                4.14
ppi2131        YBL016W        YDR216W        0.86301        -        -        0.21900                5.59
ppi21378        YBR160W        YGL178W        1.00000        -        -        1.00000                2.00
ppi21386        YAR014C        YLR096W        1.00000        -        -        1.00000                3.00
ppi21392        YDR379W        YLR229C        1.00000        -        -        1.00000                3.00
ppi21398        YBR079C        YER165W        1.00000        -        -        1.00000                3.00
ppi2142        YER148W        YOR039W        1.00000        -        -        1.00000                1.09
ppi21429        YCL027W        YLL021W        1.00000        -        -        0.00100                4.00
ppi21438        YLL039C        YMR276W        1.00000        -        -        1.00000                8.32
ppi21487        YBR112C        YDR259C        1.00000        -        -        1.00000                3.41
ppi21538        YER148W        YOL012C        1.00000        -        -        1.00000                2.00
ppi21583        YNL002C        YPR115W        1.00000        -        -        1.00000                1.00
ppi21603        YGL019W        YMR172W        1.00000        -        -        1.00000                4.00
ppi21608        YGR135W        YOR261C        1.00000        -        -        1.00000                1.00
ppi21722        YDR153C        YHR108W        1.00000        -        -        0.03400                1.00
ppi21779        YER155C        YOR061W        1.00000        -        -        1.00000                3.99
ppi21804        YBR086C        YLL039C        1.00000        -        -        1.00000                4.00
ppi21897        YKL171W        YPL180W        1.00000        -        -        1.00000                1.00
ppi2193        YCR084C        YDR259C        1.00000        -        -        1.00000                3.37
ppi21957        YJR066W        YPL180W        1.00000        -        -        1.00000                1.00
ppi21986        YGR014W        YLR229C        1.00000        -        -        0.96500                5.71
ppi2200        YJL092W        YLR223C        1.00000        -        -        1.00000                1.00
ppi22042        YER148W        YPL082C        1.00000        -        -        0.28900                1.00
ppi22049        YLR182W        YNL309W        1.00000        -        -        0.17000                2.00
ppi22060        YDR216W        YER148W        0.84600        -        -        1.00000                4.94
ppi2210        YDL140C        YLR103C        1.00000        -        -        1.00000                8.00
ppi22125        YBR010W        YCR084C        1.00000        -        -        0.55200                2.99
ppi22132        YER148W        YPL254W        1.00000        -        -        0.00100                4.00
ppi22161        YDR207C        YNL097C        1.00000        -        -        1.00000                3.00
ppi2221        YDR247W        YGR097W        0.80700        -        -        1.00000                2.00
ppi22217        YER148W        YOL051W        1.00000        -        -        0.84100                1.04
ppi22237        YKL172W        YNL124W        1.00000        -        -        1.00000                1.00
ppi22320        YDR135C        YIL035C        1.00000        -        -        0.03100                1.00
ppi22350        YGR252W        YLR055C        1.00000        -        -        0.65800                3.09
ppi22371        YER118C        YGR014W        1.00000        -        -        0.96500               14.53
ppi22443        YGR178C        YLR116W        1.00000        -        -        1.00000                2.00
ppi22480        YDL002C        YPL082C        1.00000        -        -        0.00500                6.00
ppi22539        YBL103C        YBR112C        1.00000        -        -        1.00000                6.62
ppi22552        YEL062W        YLR096W        1.00000        -        -        1.00000                7.00
ppi22553        YBR160W        YDL056W        1.00000        -        -        1.00000                5.00
ppi227        YDR162C        YNL298W        1.00000        -        -        0.34200                2.00
ppi22799        YAR018C        YDR216W        1.00000        -        -        1.00000                3.00
ppi22970        YDL160C        YPR129W        1.00000        -        -        1.00000                1.00
ppi22985        YBR112C        YNL330C        0.59300        -        -        1.00000                4.51
ppi23026        YJL057C        YJL092W        1.00000        -        -        0.00700                1.00
ppi2303        YJL164C        YOR151C        1.00000        -        -        0.07000                2.00
ppi2308        YKL048C        YLR060W        1.00000        -        -        1.00000                1.00
ppi23246        YLR113W        YNL236W        1.00000        -        -        0.00100               16.00
ppi2334        YHR206W        YPL042C        1.00000        -        -        0.02400               25.50
ppi23355        YAL056W        YJL164C        1.00000        -        -        1.00000               20.72
ppi23372        YBL023C        YDR099W        1.00000        -        -        1.00000                3.00
ppi2342        YBR023C        YKR027W        1.00000        -        -        0.01000                1.00
ppi23423        YER148W        YLR055C        1.00000        -        -        1.00000                1.89
ppi23482        YGR159C        YLR113W        1.00000        -        -        1.00000               27.22
ppi23497        YBR010W        YDL159W        1.00000        -        -        0.55100                3.00
ppi2351        YMR032W        YOR181W        1.00000        -        -        1.00000                2.00
ppi23532        YJR074W        YLR293C        1.00000        -        -        1.00000               12.10
ppi23560        YDR188W        YDR477W        1.00000        -        -        1.00000                1.00
ppi23574        YDR225W        YOL012C        1.00000        -        -        0.85700                2.00
ppi23610        YDR122W        YPR115W        1.00000        -        -        1.00000                3.00
ppi23618        YBR160W        YGL048C        1.00000        -        -        0.06000                1.00
ppi23649        YDR309C        YLR229C        1.00000        -        -        0.00500                1.00
ppi23718        YDL056W        YHR206W        1.00000        -        -        1.00000                1.00
ppi23751        YDL140C        YER148W        1.00000        -        -        0.15400                1.00
ppi23785        YCR093W        YPR072W        1.00000        -        -        0.00100                1.00
ppi23809        YBL105C        YER165W        1.00000        -        -        1.00000                2.00
ppi23857        YBL104C        YPL204W        1.00000        -        -        1.00000                1.00
ppi23922        YBL016W        YDR477W        1.00000        -        -        0.21900                4.40
ppi23929        YGR090W        YLR223C        0.99900        -        -        1.00000                1.00
ppi23960        YDR128W        YJL092W        1.00000        -        -        1.00000                1.00
ppi23977        YDR135C        YOR039W        1.00000        -        -        1.00000                1.00
ppi24084        YFL033C        YPL204W        1.00000        -        -        1.00000               18.77
ppi2412        YER125W        YMR182C        1.00000        -        -        1.00000                1.00
ppi24177        YNL074C        YPL256C        1.00000        -        -        1.00000                1.00
ppi24184        YGR097W        YOR061W        1.00000        -        -        1.00000                5.28
ppi24194        YLR362W        YMR139W        1.00000        -        -        0.03600                3.19
ppi24231        YHR030C        YJL095W        1.00000        -        -        1.00000                1.97
ppi24413        YLR113W        YPR019W        1.00000        -        -        1.00000               10.19
ppi2443        YDL140C        YIL126W        1.00000        -        -        0.18600                7.13
ppi24487        YAL041W        YBR079C        1.00000        -        -        1.00000                4.00
ppi24544        YDL117W        YER177W        1.00000        -        -        1.00000               21.11
ppi24566        YPL204W        YPR083W        1.00000        -        -        1.00000                1.00
ppi24614        YFL023W        YKL081W        1.00000        -        -        0.02300                6.70
ppi24699        YDR392W        YLR113W        0.85300        -        -        1.00000               11.99
ppi24717        YAL041W        YDR103W        1.00000        -        -        0.00400                3.25
ppi24778        YGL035C        YGR040W        1.00000        -        -        0.02300                4.00
ppi24788        YER151C        YFR004W        1.00000        -        -        1.00000                2.00
ppi24804        YDL140C        YGR097W        1.00000        -        -        1.00000                7.00
ppi24885        YBR112C        YDR043C        1.00000        -        -        1.00000                1.41
ppi24932        YDR207C        YPL181W        0.69000        -        -        1.00000                1.74
ppi24991        YJL128C        YNL053W        1.00000        -        -        1.00000                3.10
ppi25143        YPL082C        YPL178W        1.00000        -        -        1.00000                1.01
ppi25149        YIL075C        YLR421C        1.00000        -        -        1.00000                1.00
ppi25156        YGL043W        YJR132W        0.97300        -        -        1.00000                1.02
ppi25214        YDR309C        YHR107C        1.00000        -        -        0.00500                1.00
ppi25277        YDL156W        YJL008C        1.00000        -        -        1.00000                1.00
ppi25301        YFR028C        YOR119C        1.00000        -        -        1.00000                3.03
ppi25344        YAL041W        YNL175C        1.00000        -        -        1.00000                1.97
ppi25472        YLR229C        YNL298W        1.00000        -        -        0.34200                6.00
ppi25474        YGL100W        YML103C        1.00000        -        -        1.00000                3.00
ppi2561        YGR113W        YJR060W        1.00000        -        -        1.00000                1.00
ppi25686        YDL140C        YMR276W        1.00000        -        -        1.00000                7.00
ppi25732        YDR247W        YOR094W        1.00000        -        -        1.00000                1.00
ppi25865        YGL181W        YOR094W        1.00000        -        -        1.00000                1.00
ppi25886        YGR229C        YHR030C        1.00000        -        -        1.00000                2.17
ppi25947        YLL021W        YPL140C        1.00000        -        -        0.00200                1.50
ppi2597        YKL081W        YLR113W        1.00000        -        -        0.02300                9.26
ppi26050        YDR392W        YGL158W        1.00000        -        -        1.00000                1.99
ppi2619        YDL140C        YPL248C        1.00000        -        -        0.00100                1.00
ppi26280        YDR388W        YIR003W        1.00000        -        -        1.00000                2.59
ppi26292        YMR172W        YOR039W        0.79800        -        -        1.00000                1.20
ppi26379        YHR154W        YNL273W        1.00000        -        -        1.00000                1.00
ppi26392        YCL024W        YLR055C        1.00000        -        -        0.00100                3.00
ppi26549        YLR055C        YLR113W        1.00000        -        -        1.00000               24.58
ppi26580        YHR005C        YJL080C        1.00000        -        -        1.00000                4.00
ppi26623        YDL140C        YER022W        1.00000        -        -        0.06000                7.00
ppi26741        YGR218W        YLR113W        1.00000        -        -        1.00000               52.34
ppi26751        YDR225W        YDR448W        1.00000        -        -        0.85600                1.81
ppi26885        YAR019C        YMR139W        1.00000        -        -        1.00000                1.00
ppi26902        YLL010C        YLL039C        1.00000        -        -        1.00000                6.00
ppi26983        YDL108W        YEL037C        1.00000        -        -        1.00000                1.00
ppi27010        YER125W        YOR151C        1.00000        -        -        0.07000                1.00
ppi27017        YLR103C        YLR113W        1.00000        -        -        1.00000               18.42
ppi27085        YBR112C        YNL167C        1.00000        -        -        1.00000                3.41
ppi27164        YBR010W        YML127W        1.00000        -        -        0.05200                3.00
ppi27193        YKL172W        YNL002C        1.00000        -        -        1.00000                1.00
ppi27226        YDR176W        YGL158W        0.91228        -        -        0.05700                1.00
ppi27340        YIL035C        YLR223C        1.00000        -        -        0.03100                3.97
ppi27401        YER114C        YER177W        1.00000        -        -        1.00000                2.59
ppi27542        YDL189W        YGR218W        1.00000        -        -        1.00000                1.00
ppi27751        YDL140C        YHR143WA        1.00000        -        -        1.00000                2.00
ppi27783        YDL140C        YMR201C        1.00000        -        -        1.00000                2.00
ppi27817        YPL204W        YPR008W        1.00000        -        -        0.11700                2.94
ppi27825        YCL032W        YDR103W        1.00000        -        -        0.00400                3.25
ppi27837        YEL009C        YIL126W        1.00000        -        -        0.18600                1.13
ppi27857        YGL207W        YOR039W        1.00000        -        -        0.04000                2.00
ppi27876        YER118C        YOR181W        1.00000        -        -        1.00000               37.87
ppi27904        YCL061C        YOL016C        1.00000        -        -        0.00100                1.00
ppi27978        YLL036C        YLR182W        1.00000        -        -        0.00400                1.00
ppi28087        YLR229C        YMR232W        1.00000        -        -        0.00400                2.00
ppi28095        YFR028C        YIL159W        1.00000        -        -        1.00000                1.00
ppi28097        YAL041W        YDR309C        1.00000        -        -        0.00400                1.00
ppi28120        YNL124W        YOL040C        1.00000        -        -        1.00000                1.00
ppi28171        YNL236W        YOL051W        1.00000        -        -        0.00100                1.00
ppi28220        YOR224C        YPL203W        1.00000        -        -        0.14400                5.00
ppi28269        YFR028C        YLR096W        0.51200        -        -        1.00000                4.03
ppi28295        YAL041W        YKL172W        1.00000        -        -        1.00000                4.73
ppi28403        YDR510W        YJL187C        1.00000        -        -        1.00000                3.00
ppi28452        YGL100W        YLL039C        1.00000        -        -        1.00000                5.00
ppi28488        YDL108W        YLL008W        1.00000        -        -        1.00000                1.00
ppi28497        YKL117W        YKL121W        1.00000        -        -        1.00000                1.00
ppi28537        YDR103W        YLL039C        1.00000        -        -        0.00400                2.00
ppi28587        YEL062W        YGL100W        1.00000        -        -        1.00000                3.00
ppi28603        YDR075W        YJL092W        1.00000        -        -        1.00000               11.00
ppi28610        YDL103C        YPR106W        1.00000        -        -        0.03100                3.00
ppi28639        YER118C        YLR362W        1.00000        -        -        0.03600               84.03
ppi28644        YPR106W        YPR115W        1.00000        -        -        0.03100                1.13
ppi28668        YER109C        YHR084W        1.00000        -        -        1.00000                1.00
ppi28733        YMR039C        YNL124W        1.00000        -        -        1.00000                3.74
ppi28753        YBL016W        YJL080C        0.63470        -        -        0.21900                4.09
ppi28848        YGL019W        YHR205W        1.00000        -        -        1.00000                3.00
ppi28884        YGL100W        YKL186C        1.00000        -        -        1.00000                3.00
ppi28940        YCL027W        YNL271C        1.00000        -        -        0.00100                3.00
ppi28981        YBR112C        YCL067C        1.00000        -        -        0.08900                1.00
ppi2900        YDR168W        YJL165C        1.00000        -        -        1.00000                1.00
ppi29047        YGL019W        YPL042C        1.00000        -        -        0.02400                4.88
ppi2906        YCR052W        YPL082C        1.00000        -        -        1.00000                2.46
ppi291        YJL092W        YMR201C        1.00000        -        -        1.00000                1.00
ppi2912        YBR182C        YMR037C        0.72300        -        -        1.00000                5.51
ppi29127        YOR119C        YOR198C        1.00000        -        -        1.00000                6.00
ppi29185        YDR135C        YOR061W        1.00000        -        -        1.00000                1.00
ppi2926        YHR030C        YLL021W        0.96400        -        -        1.00000                1.08
ppi29351        YEL009C        YER022W        1.00000        -        -        0.06000                1.00
ppi29360        YIL021W        YOL051W        1.00000        -        -        0.84100                1.04
ppi29377        YBL016W        YOR117W        1.00000        -        -        0.21900                1.10
ppi29390        YBR200W        YDR103W        1.00000        -        -        0.00400                3.00
ppi29524        YDR432W        YNL004W        1.00000        -        -        0.00100                3.00
ppi29552        YGL158W        YPL204W        0.65000        -        -        1.00000                3.06
ppi29604        YBL037W        YBL105C        1.00000        -        -        1.00000                2.16
ppi29641        YIL075C        YPR108W        1.00000        -        -        1.00000                1.00
ppi29777        YGR063C        YLR113W        1.00000        -        -        0.05000               16.16
ppi29778        YDR075W        YIL153W        1.00000        -        -        1.00000                2.00
ppi29813        YDL002C        YJL081C        1.00000        -        -        0.00500                3.00
ppi2995        YDL140C        YPL203W        1.00000        -        -        1.00000                4.00
ppi301        YER151C        YLR116W        1.00000        -        -        1.00000                3.00
ppi3012        YDR176W        YLR055C        1.00000        -        -        0.05700                1.00
ppi3091        YIL033C        YJR017C        1.00000        -        -        1.00000                2.59
ppi3182        YAL041W        YBL085W        1.00000        -        -        1.00000                8.74
ppi3209        YBL023C        YDR510W        1.00000        -        -        1.00000                4.00
ppi3245        YCR093W        YOL123W        1.00000        -        -        0.00100                2.00
ppi338        YGL066W        YGL158W        1.00000        -        -        1.00000                1.35
ppi3389        YDL140C        YGL048C        1.00000        -        -        1.00000                2.00
ppi3414        YNL236W        YOR140W        1.00000        -        -        0.00100                1.00
ppi3462        YDL159W        YOL123W        1.00000        -        -        0.36700                7.05
ppi3546        YBR200W        YJL095W        1.00000        -        -        1.00000                5.98
ppi3565        YDL140C        YPL082C        1.00000        -        -        0.28900                1.00
ppi3586        YBR010W        YDR303C        1.00000        -        -        0.34400                3.00
ppi3691        YMR037C        YMR172W        1.00000        -        -        1.00000                8.00
ppi3701        YBR112C        YKL043W        1.00000        -        -        1.00000                1.41
ppi3922        YPL082C        YPL254W        1.00000        -        -        0.00100                1.00
ppi3975        YKL048C        YLL008W        1.00000        -        -        1.00000                1.00
ppi3988        YMR032W        YOL070C        1.00000        -        -        1.00000                1.98
ppi4093        YDR247W        YOR028C        1.00000        -        -        1.00000                3.34
ppi4167        YDR172W        YER165W        1.00000        -        -        1.00000                1.00
ppi4267        YBL016W        YLL039C        1.00000        -        -        0.21900                1.10
ppi434        YDL108W        YDR188W        1.00000        -        -        1.00000                1.00
ppi4351        YBR010W        YNL330C        0.53804        -        -        0.55200                2.54
ppi4378        YGL066W        YLR055C        1.00000        -        -        1.00000                1.02
ppi4385        YHR030C        YPL049C        1.00000        -        -        1.00000                1.84
ppi4392        YGL008C        YNL004W        1.00000        -        -        1.00000                3.00
ppi4417        YDL117W        YHR030C        1.00000        -        -        1.00000               15.93
ppi4420        YNL330C        YOR083W        0.86047        -        -        0.04300                2.16
ppi443        YER148W        YGL048C        1.00000        -        -        1.00000                1.00
ppi4442        YGL158W        YGR252W        0.86778        -        -        0.65800                1.17
ppi4447        YBL085W        YBR200W        1.00000        -        -        0.99800                1.00
ppi452        YGL134W        YKR058W        1.00000        -        -        0.00500                1.00
ppi4584        YDR207C        YKL185W        1.00000        -        -        1.00000                3.00
ppi4635        YBL103C        YOL108C        1.00000        -        -        1.00000                2.20
ppi4723        YNL136W        YPR023C        1.00000        -        -        1.00000                1.29
ppi4778        YAR014C        YDR122W        1.00000        -        -        1.00000                2.00
ppi4795        YMR037C        YOL051W        0.96600        -        -        1.00000                7.99
ppi4927        YDR225W        YDR510W        1.00000        -        -        0.85700                1.00
ppi5183        YIR001C        YNL016W        1.00000        -        -        0.44900                1.00
ppi5402        YGL158W        YPL042C        0.95833        -        -        0.02400                4.92
ppi5687        YHR206W        YML007W        1.00000        -        -        0.79100                2.11
ppi5764        YBL023C        YCL061C        1.00000        -        -        1.00000                1.00
ppi5818        YDR075W        YDR293C        1.00000        -        -        1.00000                1.00
ppi5874        YBL023C        YLR103C        1.00000        -        -        1.00000                1.28
ppi598        YKL185W        YNL330C        0.59300        -        -        1.00000                2.55
ppi5990        YJL194W        YLL039C        1.00000        -        -        0.00200                4.00
ppi5998        YFR028C        YGR097W        1.00000        -        -        1.00000                9.83
ppi6004        YJL057C        YMR276W        1.00000        -        -        0.00700                2.00
ppi6053        YER125W        YHR143WA        1.00000        -        -        1.00000                1.06
ppi6060        YER118C        YJL128C        1.00000        -        -        1.00000               94.95
ppi6305        YOR054C        YOR061W        1.00000        -        -        1.00000                1.00
ppi6457        YER118C        YNL152W        1.00000        -        -        1.00000               35.28
ppi6494        YFL033C        YLR096W        1.00000        -        -        1.00000               17.59
ppi6508        YJR066W        YNL006W        1.00000        -        -        1.00000                3.00
ppi6526        YDR075W        YML010W        1.00000        -        -        1.00000               11.00
ppi6594        YDR448W        YPL254W        1.00000        -        -        0.00100                4.00
ppi6657        YOL081W        YPL204W        1.00000        -        -        1.00000                3.00
ppi6696        YDR510W        YLR335W        1.00000        -        -        1.00000                1.00
ppi6726        YOR335C        YOR351C        1.00000        -        -        0.00100                2.00
ppi6734        YCR084C        YOR028C        1.00000        -        -        1.00000                3.37
ppi6743        YJR066W        YLR403W        1.00000        -        -        1.00000                3.88
ppi6919        YNL027W        YPR106W        1.00000        -        -        0.03100                1.00
ppi6920        YER177W        YNL330C        0.59300        -        -        1.00000                6.57
ppi694        YBL002W        YDR075W        1.00000        -        -        0.14200                1.00
ppi6950        YGL134W        YPL204W        1.00000        -        -        0.00500                3.00
ppi6952        YBR059C        YJL080C        1.00000        -        -        1.00000                5.00
ppi6973        YJL095W        YOR061W        1.00000        -        -        1.00000                8.01
ppi6992        YJL194W        YML065W        1.00000        -        -        0.00200                3.00
ppi7059        YOL123W        YPR072W        0.96212        -        -        0.66000                1.02
ppi7101        YNL152W        YPR119W        1.00000        -        -        1.00000               15.82
ppi7107        YGL134W        YPL031C        1.00000        -        -        0.00500                3.00
ppi7130        YGL158W        YPL254W        1.00000        -        -        0.00100                4.00
ppi7234        YML010W        YOL123W        1.00000        -        -        0.36500                1.01
ppi7241        YDR176W        YGL013C        1.00000        -        -        0.05700                1.00
ppi7302        YBL016W        YGR097W        1.00000        -        -        0.21900               13.13
ppi7340        YBL085W        YLR096W        1.00000        -        -        1.00000                3.00
ppi7351        YDR153C        YNR006W        1.00000        -        -        0.03400                1.00
ppi7381        YLR055C        YPL254W        1.00000        -        -        0.00100                2.00
ppi744        YHL033C        YHR205W        1.00000        -        -        0.09600                4.00
ppi7489        YLR079W        YPR119W        1.00000        -        -        0.00100                1.00
ppi7500        YER132C        YPL204W        1.00000        -        -        1.00000                3.00
ppi7547        YLR096W        YOR061W        1.00000        -        -        1.00000               11.54
ppi7598        YCL032W        YLR229C        1.00000        -        -        1.00000                7.68
ppi7612        YIL035C        YLR403W        1.00000        -        -        0.03100                3.97
ppi7645        YGL158W        YOL051W        0.86321        -        -        0.75300                1.90
ppi7736        YBL103C        YNL006W        1.00000        -        -        1.00000                1.00
ppi7817        YHR205W        YLR113W        1.00000        -        -        1.00000                9.65
ppi7894        YER165W        YGL122C        1.00000        -        -        0.03200                1.00
ppi7895        YDL140C        YKL058W        1.00000        -        -        1.00000                3.00
ppi7970        YJL092W        YOL034W        1.00000        -        -        1.00000                1.00
ppi8065        YDR247W        YOL116W        1.00000        -        -        0.31700                4.08
ppi81        YER125W        YML010W        1.00000        -        -        0.36500                1.15
ppi8119        YAR014C        YKL166C        1.00000        -        -        1.00000                3.00
ppi8134        YBR059C        YOR061W        1.00000        -        -        1.00000                6.32
ppi8143        YBR225W        YLR293C        1.00000        -        -        0.06700                1.00
ppi830        YDR448W        YLR055C        0.71400        -        -        1.00000                2.49
ppi8345        YBL007C        YHR108W        1.00000        -        -        1.00000                3.00
ppi8355        YER148W        YPR072W        1.00000        -        -        1.00000                1.00
ppi8358        YMR032W        YNL271C        1.00000        -        -        1.00000                4.03
ppi8361        YBL007C        YLL039C        1.00000        -        -        1.00000                3.00
ppi8364        YER118C        YOR208W        1.00000        -        -        1.00000               42.81
ppi8447        YDR247W        YPR115W        0.85100        -        -        1.00000                2.00
ppi8468        YAL041W        YDR379W        1.00000        -        -        0.99800                1.00
ppi8615        YKL058W        YML007W        1.00000        -        -        1.00000                2.00
ppi865        YDL140C        YGL207W        1.00000        -        -        0.04000                2.00
ppi8692        YDL140C        YEL037C        1.00000        -        -        1.00000                2.00
ppi877        YEL062W        YKL048C        1.00000        -        -        1.00000                3.00
ppi8779        YDR293C        YEL015W        1.00000        -        -        0.00100                1.00
ppi8797        YER132C        YMR139W        1.00000        -        -        1.00000                1.00
ppi890        YLL039C        YNL154C        1.00000        -        -        0.00100                1.00
ppi9143        YER165W        YOR198C        1.00000        -        -        1.00000                3.04
ppi9287        YLR025W        YOR275C        1.00000        -        -        1.00000                1.00
ppi9322        YFR004W        YMR276W        1.00000        -        -        1.00000                1.00
ppi9398        YDL140C        YDR432W        1.00000        -        -        0.00100                1.00
ppi94        YKL101W        YLL039C        1.00000        -        -        1.00000                6.00
ppi9434        YJL057C        YOL123W        1.00000        -        -        0.00700                2.00
ppi9446        YBR010W        YNL016W        1.00000        -        -        0.55200                3.83
ppi9449        YJL092W        YJR132W        1.00000        -        -        1.00000                1.02
ppi9452        YDR510W        YNL216W        1.00000        -        -        1.00000                4.00
ppi9462        YBL085W        YLR229C        1.00000        -        -        1.00000                1.00
ppi9484        YHL023C        YNL307C        1.00000        -        -        1.00000               11.00
ppi954        YDR176W        YER165W        1.00000        -        -        0.05700                1.00
ppi9557        YLR421C        YMR276W        1.00000        -        -        1.00000                1.00
ppi9565        YBR112C        YCR084C        0.99900        -        -        1.00000                2.99
ppi9612        YIL035C        YMR172W        1.00000        -        -        0.03100                3.97
ppi9617        YFR028C        YGR040W        0.96000        -        -        0.02500                6.88
ppi9671        YLL039C        YNL103W        1.00000        -        -        1.00000                6.14
ppi9677        YER125W        YFR028C        0.99900        -        -        1.00000                3.03
ppi9708        YIL126W        YLR113W        1.00000        -        -        0.18600               15.54
ppi9759        YAL041W        YPR129W        1.00000        -        -        1.00000                6.09
ppi9822        YDR510W        YIR034C        1.00000        -        -        1.00000                2.03
ppi9825        YAR014C        YER155C        1.00000        -        -        1.00000                1.00
ppi9979        YBL003C        YOL012C        1.00000        -        -        0.00200                2.00
cxorf13742        YOR181W        CYC203        1.00000        -        -        0.00400                1.00
cxorf1399        YFL033C        CYC171        1.00000        -        -        0.00400                2.00
cxorf16275        YJL194W        CYC50        1.00000        -        -        0.00200                1.00
cxorf16921        YGL019W        CYC291        1.00000        -        -        0.00400                2.00
cxorf20558        YEL015W        CYC173        1.00000        -        -        0.00100                1.00
cxorf21914        YAL041W        CYC91        1.00000        -        -        0.00400                1.00
cxorf2289        YGR014W        CYC92        1.00000        -        -        0.96500                3.71
cxorf6416        YPL204W        CYC173        1.00000        -        -        0.24600                1.00
cxorf6961        YAL041W        CYC92        1.00000        -        -        0.96900                3.71
kinasesu14650        YPL153C        YCL061C        1.00000        -        -        1.00000                1.00
kinasesu17819        YIL147C        YHR206W        1.00000        -        -        1.00000               15.08
kinasesu7520        YLR452C        YBL016W        1.00000        -        -        0.21900               21.75
literatu1263        YOR371C        YBR140C        1.00000        -        -        1.00000                1.00
literatu2604        YHL023C        YEL062W        1.00000        -        -        1.00000                5.00
literatu27871        YJL005W        YHR005C        1.00000        -        -        1.00000                1.00
literatu7089        YBR140C        YAL056W        1.00000        -        -        1.00000                3.00
metapath17095        YLL043W        YHR104W        1.00000        -        -        1.00000                2.00
metapath6146        YOR360C        YJL005W        1.00000        -        -        1.00000                4.32
ppi10204        YER177W        YER133W        1.00000        -        -        1.00000                1.00
ppi10261        YMR295C        YJL141C        1.00000        -        -        0.00100                3.00
ppi10364        YKL172W        YDR510W        1.00000        -        -        0.76200                1.00
ppi10462        YNL107W        YAL011W        1.00000        -        -        0.00100                2.00
ppi10469        YPL181W        YNL330C        0.59300        -        -        1.00000                2.59
ppi10477        YDR439W        YDL089W        1.00000        -        -        1.00000                1.00
ppi10629        YGR014W        YGL209W        1.00000        -        -        0.14100                4.87
ppi10677        YNL189W        YLR103C        1.00000        -        -        1.00000                3.14
ppi10689        YER109C        YBR083W        1.00000        -        -        1.00000                1.00
ppi10697        YPR119W        YDR103W        1.00000        -        -        0.00400                1.00
ppi10815        YDR388W        YDR229W        1.00000        -        -        1.00000                4.15
ppi10851        YLR293C        YER165W        1.00000        -        -        1.00000                4.07
ppi10925        YLR113W        YGL158W        0.65000        -        -        1.00000               22.18
ppi10958        YOR181W        YFR024CA        1.00000        -        -        1.00000                3.00
ppi11007        YPL153C        YHR107C        1.00000        -        -        1.00000                1.00
ppi11098        YJL081C        YAL011W        1.00000        -        -        0.99800                3.01
ppi11115        YGR135W        YFR004W        1.00000        -        -        1.00000                1.00
ppi11187        YOR207C        YDR045C        1.00000        -        -        1.00000                1.00
ppi11190        YOL051W        YLR055C        0.96600        -        -        1.00000                1.18
ppi11352        YPL248C        YDR392W        1.00000        -        -        0.00100                1.00
ppi11413        YNL064C        YHR084W        1.00000        -        -        1.00000                2.65
ppi1142        YPR119W        YNL189W        1.00000        -        -        1.00000                2.00
ppi1153        YLL036C        YDL056W        1.00000        -        -        0.00400                1.00
ppi11602        YML127W        YLR113W        1.00000        -        -        0.05200                6.00
ppi11607        YGL008C        YBR279W        1.00000        -        -        0.00600                2.67
ppi11608        YKR002W        YER133W        1.00000        -        -        1.00000                2.00
ppi11648        YLR116W        YER165W        0.99600        -        -        1.00000                1.00
ppi11657        YNL236W        YDR477W        1.00000        -        -        0.00100                5.00
ppi11714        YMR295C        YBL016W        1.00000        -        -        0.00100                7.00
ppi11784        YMR001C        YDL017W        1.00000        -        -        0.00300                3.00
ppi11810        YPL042C        YOR198C        1.00000        -        -        0.02400                3.13
ppi11815        YNR031C        YHL033C        1.00000        -        -        0.09600                3.00
ppi11869        YNL161W        YFR028C        1.00000        -        -        0.00100                3.00
ppi11874        YGR002C        YAL011W        1.00000        -        -        0.00200                2.00
ppi11928        YGR178C        YER165W        1.00000        -        -        1.00000                2.00
ppi11933        YNL124W        YGL008C        1.00000        -        -        1.00000                1.00
ppi11945        YLR258W        YKR058W        1.00000        -        -        1.00000                2.00
ppi12003        YPL082C        YML127W        1.00000        -        -        0.05200                1.00
ppi12056        YMR172W        YKL062W        1.00000        -        -        1.00000                5.26
ppi12151        YNL136W        YMR037C        0.71100        -        -        1.00000                5.71
ppi12259        YPR019W        YDL025C        1.00000        -        -        0.00200                1.00
ppi12284        YPL042C        YJL080C        0.87500        -        -        0.02400                3.00
ppi12315        YIR003W        YER177W        1.00000        -        -        1.00000                2.59
ppi12363        YNL124W        YJL076W        0.73500        -        -        1.00000                1.00
ppi12484        YLR096W        YHR082C        1.00000        -        -        1.00000                8.00
ppi12500        YHL027W        YDR043C        1.00000        -        -        0.65000                1.00
ppi12510        YNL102W        YLR103C        1.00000        -        -        0.00100                1.00
ppi12514        YML010W        YDR432W        1.00000        -        -        0.00100                1.00
ppi12531        YOR181W        YIR006C        1.00000        -        -        1.00000                4.02
ppi12540        YJR066W        YGL158W        1.00000        -        -        1.00000                1.35
ppi12569        YLR293C        YGR218W        1.00000        -        -        1.00000                3.22
ppi12571        YPL146C        YCR035C        1.00000        -        -        1.00000                1.00
ppi12594        YIL075C        YDL007W        1.00000        -        -        1.00000                1.00
ppi12635        YFR028C        YDR477W        1.00000        -        -        1.00000                9.00
ppi12650        YPL181W        YGR252W        1.00000        -        -        0.65800                4.09
ppi12775        YER177W        YDR477W        1.00000        -        -        1.00000                4.00
ppi1291        YER118C        YDR420W        1.00000        -        -        1.00000                2.78
ppi13000        YPL153C        YDL056W        1.00000        -        -        1.00000                6.03
ppi13001        YOR224C        YBR010W        1.00000        -        -        0.09000                1.00
ppi13023        YLR335W        YJR132W        1.00000        -        -        1.00000                2.00
ppi1309        YNL189W        YGR218W        1.00000        -        -        1.00000                3.14
ppi13171        YER118C        YBR023C        1.00000        -        -        1.00000                1.66
ppi13182        YPL031C        YLL039C        1.00000        -        -        1.00000                2.00
ppi13191        YLR003C        YKL166C        1.00000        -        -        0.04700                3.15
ppi13194        YOL051W        YCR084C        1.00000        -        -        1.00000                5.66
ppi13242        YPL203W        YER165W        1.00000        -        -        1.00000                2.26
ppi13310        YHR206W        YBR112C        0.58400        -        -        1.00000                6.67
ppi13323        YOR141C        YHR082C        1.00000        -        -        0.11800                1.00
ppi13339        YPL140C        YOL123W        1.00000        -        -        0.00200                4.50
ppi13423        YOR119C        YIL035C        1.00000        -        -        0.03100                2.00
ppi1346        YHR104W        YGL158W        1.00000        -        -        1.00000                1.35
ppi13469        YPL082C        YNL309W        1.00000        -        -        0.17000                1.00
ppi13495        YIL021W        YDR432W        1.00000        -        -        0.00100                1.00
ppi13545        YOR224C        YOL051W        1.00000        -        -        0.14400                2.22
ppi13547        YPL153C        YOL028C        1.00000        -        -        0.15000                1.00
ppi13648        YOR151C        YER022W        1.00000        -        -        0.02000                3.05
ppi13709        YPL153C        YDR099W        1.00000        -        -        1.00000                2.00
ppi13820        YLR452C        YLR417W        1.00000        -        -        1.00000                1.00
ppi13846        YGL207W        YER111C        1.00000        -        -        0.04000                6.00
ppi13912        YPL181W        YKL185W        1.00000        -        -        1.00000                2.28
ppi13925        YFR028C        YDL025C        1.00000        -        -        0.00200                1.00
ppi13926        YEL009C        YDR392W        1.00000        -        -        0.85300                1.03
ppi13943        YPR115W        YKL117W        0.96400        -        -        1.00000                1.01
ppi13952        YMR039C        YIL021W        1.00000        -        -        1.00000               13.53
ppi14        YER177W        YDR099W        1.00000        -        -        0.59300                1.00
ppi14200        YIL021W        YGR063C        1.00000        -        -        0.05000                1.00
ppi14211        YDR448W        YDR216W        0.54300        -        -        1.00000                4.83
ppi14265        YJR066W        YGR178C        1.00000        -        -        1.00000                2.00
ppi14275        YJL092W        YGR184C        1.00000        -        -        1.00000                1.00
ppi14284        YKL185W        YIL084C        0.81000        -        -        1.00000                1.38
ppi14319        YJL076W        YDL089W        1.00000        -        -        1.00000                1.00
ppi14383        YMR153W        YGL035C        1.00000        -        -        1.00000                1.00
ppi14410        YER148W        YEL037C        1.00000        -        -        1.00000                1.00
ppi14439        YML035C        YJL141C        1.00000        -        -        1.00000                3.00
ppi14532        YER114C        YBR200W        1.00000        -        -        0.99800                1.00
ppi14557        YGL035C        YBR112C        0.91700        -        -        1.00000                1.58
ppi14640        YNL157W        YGR178C        1.00000        -        -        1.00000                3.00
ppi14725        YLL039C        YBR083W        1.00000        -        -        1.00000                9.15
ppi14829        YHL007C        YER177W        1.00000        -        -        1.00000                2.59
ppi14926        YDL140C        YBR010W        1.00000        -        -        0.55200                2.00
ppi14958        YKL117W        YGL045W        1.00000        -        -        1.00000                1.00
ppi15032        YPR165W        YDR135C        1.00000        -        -        1.00000                3.03
ppi15041        YFR028C        YDR247W        1.00000        -        -        1.00000                2.98
ppi15083        YFL005W        YER008C        1.00000        -        -        1.00000                1.00
ppi15126        YLR223C        YDR448W        0.79800        -        -        1.00000                1.11
ppi15257        YOR043W        YLL010C        1.00000        -        -        1.00000                6.00
ppi15262        YHL007C        YGL019W        1.00000        -        -        1.00000                3.03
ppi15278        YOR153W        YGL008C        1.00000        -        -        0.00600                1.00
ppi153        YGR097W        YGL043W        1.00000        -        -        1.00000                3.28
ppi15312        YLR258W        YHR082C        1.00000        -        -        1.00000                4.00
ppi15348        YHL007C        YDR099W        1.00000        -        -        0.59300                1.00
ppi15354        YNL307C        YGL019W        1.00000        -        -        1.00000               20.42
ppi15440        YPL203W        YHR143WA        1.00000        -        -        1.00000                4.00
ppi15463        YOL012C        YAL011W        1.00000        -        -        1.00000                3.00
ppi15492        YJR017C        YJL141C        1.00000        -        -        1.00000                2.00
ppi15517        YOR028C        YBR112C        1.00000        -        -        1.00000                7.50
ppi15540        YGL158W        YER022W        1.00000        -        -        0.06000                4.00
ppi15584        YJL128C        YJL076W        1.00000        -        -        1.00000               24.86
ppi15611        YNL124W        YGR159C        1.00000        -        -        1.00000                1.30
ppi15633        YKL171W        YER177W        1.00000        -        -        1.00000                4.00
ppi15656        YMR124W        YGR218W        1.00000        -        -        1.00000                2.00
ppi15799        YIR006C        YBR234C        1.00000        -        -        1.00000                1.00
ppi15830        YPR119W        YER111C        1.00000        -        -        1.00000                1.00
ppi15832        YPR119W        YPL031C        1.00000        -        -        1.00000                6.68
ppi15857        YLR096W        YER133W        1.00000        -        -        1.00000                4.00
ppi15876        YPL042C        YER155C        1.00000        -        -        0.02400                1.00
ppi15953        YPR119W        YNL209W        1.00000        -        -        1.00000                1.00
ppi16006        YIL075C        YGL048C        1.00000        -        -        1.00000                1.00
ppi16105        YNL307C        YFL026W        1.00000        -        -        1.00000                1.00
ppi16122        YNL201C        YML010W        1.00000        -        -        0.00100                1.00
ppi16220        YJL092W        YBR179C        1.00000        -        -        1.00000                1.00
ppi16291        YNL273W        YLR103C        1.00000        -        -        1.00000                1.00
ppi16433        YDR379W        YBR200W        1.00000        -        -        0.99800                1.00
ppi1646        YNR031C        YLL021W        1.00000        -        -        0.99800                3.00
ppi16476        YHR108W        YGR218W        1.00000        -        -        1.00000                3.03
ppi16501        YPR115W        YGR097W        0.69600        -        -        1.00000                3.57
ppi16521        YDR293C        YCR077C        1.00000        -        -        1.00000                2.96
ppi16583        YPL256C        YPL049C        1.00000        -        -        1.00000                1.00
ppi16636        YPL082C        YER022W        1.00000        -        -        0.06000                1.00
ppi16650        YPL042C        YOL051W        1.00000        -        -        0.02400                1.04
ppi16661        YDR309C        YDR099W        1.00000        -        -        0.00100                1.00
ppi16674        YOR039W        YLR223C        0.87200        -        -        1.00000                1.04
ppi16706        YNR031C        YFL023W        1.00000        -        -        0.02300                3.00
ppi16795        YDR168W        YBR160W        1.00000        -        -        1.00000                6.16
ppi16839        YDR168W        YDL017W        1.00000        -        -        0.00300                1.00
ppi17008        YPL209C        YLR055C        1.00000        -        -        0.03400                4.00
ppi17018        YGR014W        YGL035C        1.00000        -        -        0.96500                4.40
ppi17029        YPR106W        YOL123W        1.00000        -        -        0.03100                1.13
ppi17139        YHL015W        YDR477W        1.00000        -        -        1.00000                1.00
ppi17201        YEL062W        YBL104C        1.00000        -        -        1.00000                3.00
ppi17251        YOR181W        YNL243W        1.00000        -        -        1.00000                4.55
ppi17264        YKL172W        YJL095W        1.00000        -        -        1.00000                1.97
ppi17325        YNL167C        YBR182C        0.72300        -        -        1.00000                6.00
ppi17347        YPR023C        YNL330C        0.59300        -        -        1.00000                1.00
ppi17362        YER148W        YDR448W        0.87000        -        -        1.00000                1.50
ppi17386        YPL242C        YBR109C        1.00000        -        -        1.00000                2.00
ppi17528        YKR027W        YJL092W        1.00000        -        -        0.01000                1.00
ppi17600        YLR182W        YER111C        1.00000        -        -        1.00000                3.00
ppi17608        YOR018W        YDR099W        1.00000        -        -        1.00000                1.00
ppi17692        YNL136W        YNL107W        1.00000        -        -        0.00100                1.00
ppi17704        YKL062W        YBR182C        1.00000        -        -        1.00000                9.03
ppi17753        YMR232W        YGR218W        1.00000        -        -        0.00400                4.00
ppi17783        YJL092W        YAR018C        1.00000        -        -        1.00000                1.00
ppi1783        YPL153C        YBL051C        1.00000        -        -        1.00000                1.00
ppi17878        YOR083W        YLR182W        1.00000        -        -        0.04300                1.86
ppi17926        YNL136W        YKL062W        1.00000        -        -        1.00000                4.58
ppi1794        YLR362W        YLR319C        1.00000        -        -        0.03400                1.00
ppi17946        YJL080C        YER008C        1.00000        -        -        1.00000                1.00
ppi17955        YLR362W        YGR040W        1.00000        -        -        0.01500               16.67
ppi17968        YNL307C        YER132C        1.00000        -        -        1.00000               13.00
ppi17990        YDR510W        YDL140C        0.97200        -        -        1.00000                5.10
ppi18049        YJL092W        YGR056W        1.00000        -        -        1.00000                1.00
ppi18130        YDR075W        YBL003C        1.00000        -        -        0.00200                3.00
ppi18264        YOR153W        YJL080C        1.00000        -        -        0.99800                1.00
ppi18369        YOR198C        YJL080C        1.00000        -        -        1.00000                1.00
ppi18419        YOL108C        YDR123C        1.00000        -        -        1.00000                1.00
ppi18502        YOL081W        YBR140C        1.00000        -        -        1.00000                2.00
ppi1853        YLR452C        YHR158C        1.00000        -        -        1.00000                9.00
ppi18553        YMR039C        YER148W        1.00000        -        -        1.00000               13.95
ppi18569        YMR037C        YGL073W        1.00000        -        -        1.00000                6.20
ppi18576        YJL005W        YDR247W        1.00000        -        -        1.00000                2.32
ppi18620        YOL051W        YBR279W        1.00000        -        -        0.00500                1.00
ppi18722        YGL158W        YBL016W        0.62557        -        -        0.21900                7.84
ppi18742        YJL076W        YIL035C        1.00000        -        -        0.03100                9.16
ppi18746        YFL009W        YBR083W        1.00000        -        -        0.00500                2.00
ppi18769        YGL158W        YDR423C        1.00000        -        -        1.00000                1.69
ppi18776        YLR096W        YGR097W        1.00000        -        -        1.00000                8.82
ppi18784        YPR032W        YJL080C        1.00000        -        -        1.00000                7.80
ppi18854        YMR039C        YKR002W        1.00000        -        -        1.00000                4.00
ppi1887        YNR051C        YLR116W        1.00000        -        -        1.00000                1.00
ppi1889        YLR362W        YBR200W        1.00000        -        -        0.03600                7.83
ppi18947        YIL084C        YDR207C        1.00000        -        -        1.00000                2.41
ppi18968        YGR252W        YGL043W        1.00000        -        -        0.65800                3.09
ppi19039        YPR106W        YOR198C        1.00000        -        -        0.03100                3.13
ppi19041        YHR158C        YER133W        1.00000        -        -        1.00000                1.00
ppi19080        YLR096W        YAR015W        1.00000        -        -        1.00000                3.00
ppi19090        YPL249C        YOR117W        1.00000        -        -        1.00000                1.00
ppi19094        YFR010W        YFR004W        1.00000        -        -        1.00000                1.00
ppi19125        YML010W        YER151C        1.00000        -        -        1.00000                2.00
ppi19141        YPL240C        YAR015W        1.00000        -        -        1.00000                1.00
ppi19227        YDR176W        YBL005W        1.00000        -        -        0.05700                3.00
ppi19244        YNL175C        YDL025C        1.00000        -        -        0.00200                1.00
ppi19253        YPR165W        YBR200W        1.00000        -        -        0.99800                1.00
ppi19255        YOR140W        YBR112C        1.00000        -        -        1.00000                1.00
ppi19275        YNL161W        YDR122W        1.00000        -        -        0.00100                2.00
ppi19284        YGR184C        YGL048C        1.00000        -        -        1.00000                1.00
ppi1932        YOL051W        YGL013C        1.00000        -        -        0.14400                1.00
ppi19339        YLL039C        YEL009C        1.00000        -        -        1.00000                2.00
ppi19368        YFR028C        YDR510W        0.99900        -        -        1.00000                4.76
ppi19387        YER151C        YBL105C        1.00000        -        -        1.00000                2.16
ppi19442        YJR066W        YER165W        1.00000        -        -        1.00000                4.88
ppi19477        YML010W        YBR279W        1.00000        -        -        0.00600                1.33
ppi19520        YIR006C        YBR059C        1.00000        -        -        1.00000                3.00
ppi19529        YIL033C        YHR005C        1.00000        -        -        1.00000                1.00
ppi1953        YLL039C        YKL185W        1.00000        -        -        1.00000                7.14
ppi19551        YNL007C        YDR172W        1.00000        -        -        0.90400                1.00
ppi19562        YHL023C        YDR128W        1.00000        -        -        1.00000                4.00
ppi19602        YPR032W        YLR096W        1.00000        -        -        1.00000               19.70
ppi19616        YFR028C        YDL159W        1.00000        -        -        0.99800                8.89
ppi1970        YLL008W        YHL007C        1.00000        -        -        1.00000                1.00
ppi19719        YOL016C        YBR109C        1.00000        -        -        0.00100                2.00
ppi19755        YKL064W        YIL035C        1.00000        -        -        0.03000                5.20
ppi1983        YHL033C        YER110C        1.00000        -        -        0.09600                1.00
ppi19860        YOR198C        YLR113W        1.00000        -        -        1.00000               13.41
ppi19914        YNL236W        YCR084C        1.00000        -        -        0.00100                7.00
ppi19935        YNL027W        YHR206W        1.00000        -        -        1.00000               14.58
ppi19951        YLR452C        YDL186W        1.00000        -        -        0.01900                2.00
ppi19977        YML065W        YHR084W        1.00000        -        -        1.00000                2.00
ppi1999        YJL080C        YER165W        1.00000        -        -        1.00000                4.00
ppi19988        YGL048C        YER022W        1.00000        -        -        0.06000                2.02
ppi20112        YLR192C        YGR118W        1.00000        -        -        1.00000                1.00
ppi20186        YLR096W        YFR010W        1.00000        -        -        1.00000                3.00
ppi20187        YOL051W        YER022W        1.00000        -        -        0.05200                1.00
ppi20202        YGR002C        YBR231C        1.00000        -        -        0.00200                2.00
ppi20222        YNL307C        YFR028C        1.00000        -        -        1.00000               28.27
ppi20443        YOR224C        YER022W        1.00000        -        -        0.00500                1.00
ppi20554        YDR477W        YDR043C        1.00000        -        -        0.00100                1.00
ppi20564        YMR216C        YLR116W        1.00000        -        -        1.00000                2.00
ppi20583        YLR096W        YFL009W        1.00000        -        -        0.00500                2.00
ppi20673        YPR190C        YLR403W        1.00000        -        -        1.00000                1.00
ppi20716        YDR510W        YCR084C        1.00000        -        -        1.00000                5.62
ppi208        YLR293C        YBL031W        1.00000        -        -        1.00000                1.00
ppi20856        YNL271C        YFR028C        1.00000        -        -        1.00000                3.03
ppi20878        YHR030C        YDR448W        0.79800        -        -        1.00000                8.29
ppi20931        YGR040W        YDL006W        1.00000        -        -        0.02300                8.26
ppi20943        YPL248C        YDR123C        1.00000        -        -        0.00100                1.00
ppi20949        YLR314C        YCL024W        1.00000        -        -        0.00100                1.00
ppi20984        YJL076W        YFR028C        1.00000        -        -        1.00000                5.03
ppi21073        YGL066W        YBR135W        1.00000        -        -        1.00000                1.00
ppi2111        YOR061W        YOR039W        1.00000        -        -        1.00000                3.00
ppi21132        YER151C        YDR176W        1.00000        -        -        0.05700                4.00
ppi2118        YGR040W        YBR083W        1.00000        -        -        0.02500                1.96
ppi21235        YOR181W        YBR234C        1.00000        -        -        1.00000                1.00
ppi21242        YPL153C        YDR510W        1.00000        -        -        1.00000                1.00
ppi21245        YKL168C        YDL006W        1.00000        -        -        0.01600                3.69
ppi21346        YPL082C        YLR403W        1.00000        -        -        1.00000                1.01
ppi21375        YGL019W        YER148W        1.00000        -        -        1.00000                3.05
ppi21612        YGL158W        YDR448W        0.79700        -        -        1.00000                3.99
ppi21617        YOL123W        YER068W        0.63500        -        -        1.00000                1.00
ppi21628        YOR224C        YER125W        1.00000        -        -        0.14400                2.00
ppi2169        YPL153C        YLR223C        1.00000        -        -        1.00000                4.03
ppi218        YPL204W        YKL062W        1.00000        -        -        1.00000               10.73
ppi21901        YDL108W        YBR160W        1.00000        -        -        1.00000                6.16
ppi21931        YPR165W        YER008C        1.00000        -        -        1.00000                1.00
ppi21950        YPL082C        YDR303C        1.00000        -        -        0.76200                1.00
ppi2196        YFR028C        YCL024W        1.00000        -        -        0.00100                1.00
ppi22033        YGL048C        YBR173C        1.00000        -        -        1.00000                1.00
ppi22253        YNL053W        YDR229W        1.00000        -        -        1.00000                1.00
ppi22341        YNL161W        YER165W        1.00000        -        -        0.00100                3.00
ppi22347        YLL039C        YHR135C        1.00000        -        -        1.00000                1.00
ppi22378        YLL039C        YBR135W        1.00000        -        -        1.00000                1.00
ppi22412        YHR143WA        YEL009C        1.00000        -        -        1.00000                1.00
ppi22429        YPL180W        YLR403W        1.00000        -        -        1.00000                2.00
ppi22502        YER110C        YDR224C        0.85800        -        -        1.00000                1.00
ppi22554        YJL092W        YDR510W        0.99900        -        -        1.00000                1.00
ppi22580        YHR030C        YBR279W        1.00000        -        -        0.00600               10.00
ppi22681        YER177W        YBR010W        1.00000        -        -        0.55200                2.54
ppi22687        YPR119W        YER151C        1.00000        -        -        1.00000                5.00
ppi22708        YOR181W        YBR200W        1.00000        -        -        1.00000                7.94
ppi22727        YPL203W        YHR082C        1.00000        -        -        1.00000                7.00
ppi22753        YJL095W        YDL006W        1.00000        -        -        0.96900                8.04
ppi22765        YLR293C        YER008C        1.00000        -        -        1.00000                1.00
ppi22772        YJL128C        YFR028C        1.00000        -        -        1.00000               41.90
ppi22807        YJL076W        YDR477W        1.00000        -        -        1.00000                9.00
ppi22889        YLR079W        YLL039C        1.00000        -        -        0.00100                2.00
ppi22918        YOR181W        YER125W        1.00000        -        -        1.00000               10.86
ppi22972        YOR207C        YHR143WA        1.00000        -        -        1.00000                1.00
ppi23044        YJL076W        YDR247W        1.00000        -        -        1.00000                2.98
ppi23065        YER177W        YDR216W        1.00000        -        -        1.00000                5.76
ppi23084        YIL153W        YHR205W        1.00000        -        -        1.00000                2.00
ppi23141        YNL053W        YGR040W        1.00000        -        -        0.02500                3.84
ppi23255        YIL075C        YFR004W        1.00000        -        -        1.00000                1.00
ppi23268        YIL084C        DOT6TOD6        0.81000        -        -        1.00000                3.62
ppi23414        YOL051W        YBL005W        1.00000        -        -        0.99400                2.62
ppi23420        YIL021W        YGL008C        1.00000        -        -        1.00000                1.00
ppi23454        YCR052W        YBR010W        1.00000        -        -        0.55200                1.00
ppi23486        YPR019W        YBR010W        1.00000        -        -        0.55200                2.00
ppi23584        YIL021W        YHR143WA        1.00000        -        -        1.00000                1.00
ppi23633        YER118C        YCL032W        1.00000        -        -        1.00000               19.83
ppi2366        YGL178W        YBL016W        0.99543        -        -        0.21900                3.38
ppi23772        YLR345W        YJL155C        1.00000        -        -        1.00000                1.00
ppi23783        YML012W        YGL200C        1.00000        -        -        0.03800                1.00
ppi23821        YGR056W        YDR303C        1.00000        -        -        0.76200                1.00
ppi23909        YNL307C        YKL171W        1.00000        -        -        1.00000               21.48
ppi23947        YHR082C        YGR218W        1.00000        -        -        1.00000                3.00
ppi23980        YPL181W        YDR176W        1.00000        -        -        0.05700                3.00
ppi23994        YMR205C        YFR014C        1.00000        -        -        1.00000                1.00
ppi2404        YLR113W        YDL108W        1.00000        -        -        1.00000               11.16
ppi24088        YJL005W        YBR140C        1.00000        -        -        1.00000                1.00
ppi24200        YMR276W        YLR113W        1.00000        -        -        1.00000               36.13
ppi24217        YKL101W        YHR107C        1.00000        -        -        1.00000                2.00
ppi24230        YOR023C        YDR448W        0.79800        -        -        1.00000                1.00
ppi24260        YPL082C        YLR055C        0.88900        -        -        1.00000                1.71
ppi24312        YGR285C        YGL013C        1.00000        -        -        1.00000                1.00
ppi2437        YLR263W        YDR510W        1.00000        -        -        0.99600                4.00
ppi24384        YPR072W        YHR206W        1.00000        -        -        1.00000                7.29
ppi24420        YPR119W        YKR048C        1.00000        -        -        1.00000                1.00
ppi24456        YPL082C        YNL097C        0.71100        -        -        1.00000                1.00
ppi24496        YOR151C        YER151C        1.00000        -        -        0.07000                1.03
ppi24514        YNL136W        YGR002C        1.00000        -        -        0.00200                2.00
ppi24552        YLR229C        YER155C        1.00000        -        -        1.00000                2.97
ppi24593        YBL085W        YBL016W        1.00000        -        -        0.21900                3.38
ppi24692        YDR448W        YDR176W        0.91228        -        -        0.05700                1.00
ppi24708        YPL042C        YIL035C        1.00000        -        -        0.00200                5.00
ppi24712        YNL097C        YKL185W        1.00000        -        -        1.00000                1.00
ppi24715        YOL139C        YER165W        1.00000        -        -        1.00000                2.00
ppi24777        YER118C        YAL041W        1.00000        -        -        1.00000               61.04
ppi24808        YIR006C        YGL181W        1.00000        -        -        1.00000                2.00
ppi24834        YPR119W        YDR172W        1.00000        -        -        1.00000                2.00
ppi24872        YKL117W        YDR216W        0.99000        -        -        1.00000                1.96
ppi24937        YMR139W        YCL024W        1.00000        -        -        0.00100                1.00
ppi250        YNL161W        YHL007C        1.00000        -        -        0.00100                1.00
ppi25000        YOL012C        YBR231C        1.00000        -        -        1.00000                3.00
ppi25047        YGL066W        YDR448W        0.79800        -        -        1.00000                1.02
ppi25081        YPL254W        YLR113W        1.00000        -        -        0.00100               22.00
ppi25103        YNR006W        YLL039C        1.00000        -        -        1.00000                4.00
ppi25108        YJL092W        YHR082C        1.00000        -        -        1.00000                2.00
ppi25119        YMR039C        YKL117W        1.00000        -        -        1.00000                3.99
ppi2512        YGR270W        YDR303C        1.00000        -        -        0.76200                1.00
ppi25138        YDR334W        YBR231C        1.00000        -        -        0.00100                1.00
ppi25206        YPL042C        YCR084C        1.00000        -        -        0.02400                2.92
ppi25223        YJL076W        YDR439W        1.00000        -        -        0.00300                1.00
ppi25260        YLR362W        YER165W        1.00000        -        -        0.03600                7.94
ppi25323        YDR510W        YBR010W        1.00000        -        -        0.55200                2.54
ppi25416        YPR032W        YFL005W        1.00000        -        -        1.00000                1.00
ppi2542        YLR258W        YBR059C        1.00000        -        -        1.00000                1.00
ppi25455        YJL128C        YDL006W        1.00000        -        -        0.96900                6.77
ppi25458        YML065W        YIL131C        1.00000        -        -        1.00000                2.00
ppi2550        YOR083W        YER111C        1.00000        -        -        0.04300                1.86
ppi25667        YPL203W        YKL062W        1.00000        -        -        1.00000               11.52
ppi25738        YLR452C        YGL178W        1.00000        -        -        0.79800                2.05
ppi25817        YIR006C        YFL023W        1.00000        -        -        0.02300                1.00
ppi2584        YOR181W        YBL007C        1.00000        -        -        1.00000                6.00
ppi25845        YOR371C        YGR218W        1.00000        -        -        1.00000                1.00
ppi25871        YPL181W        YDR448W        1.00000        -        -        1.00000                4.20
ppi2589        YEL062W        YDR128W        1.00000        -        -        1.00000                2.00
ppi25923        YLR362W        YBL016W        1.00000        -        -        0.02200               22.32
ppi25930        YJR076C        YBR160W        1.00000        -        -        1.00000                8.16
ppi26064        YOL091W        YER133W        1.00000        -        -        1.00000                3.00
ppi261        YLR096W        YHR030C        1.00000        -        -        1.00000                7.17
ppi26163        YBR135W        YAL011W        1.00000        -        -        1.00000                2.00
ppi26164        YJL128C        YDR510W        1.00000        -        -        1.00000               20.38
ppi26186        YNL236W        YGL158W        1.00000        -        -        0.00100                2.00
ppi26313        YLR452C        YJL057C        1.00000        -        -        0.00700                3.00
ppi26429        YOL018C        YIL041W        1.00000        -        -        1.00000                1.00
ppi26436        YJR066W        YGR218W        1.00000        -        -        1.00000                1.00
ppi26489        YGL008C        YCL011C        1.00000        -        -        1.00000                1.00
ppi26499        YHL023C        YGL100W        1.00000        -        -        1.00000                3.00
ppi26531        YOL034W        YDR510W        1.00000        -        -        1.00000                1.00
ppi26551        YPR019W        YLR103C        1.00000        -        -        1.00000                2.00
ppi26566        YNL307C        YLR208W        1.00000        -        -        0.08100                5.00
ppi26571        YNL307C        YDR207C        1.00000        -        -        1.00000               10.28
ppi26599        YGL209W        YDL159W        1.00000        -        -        0.14100                2.87
ppi26625        YGR252W        YDR448W        0.98784        -        -        0.65800                3.09
ppi26720        YKL038W        YBR112C        1.00000        -        -        0.05500                4.44
ppi26762        YFR028C        YER177W        1.00000        -        -        1.00000                6.59
ppi26822        YOL051W        YGL035C        0.84100        -        -        1.00000                2.00
ppi26825        YNL307C        YGR184C        1.00000        -        -        1.00000                4.00
ppi2689        YPL082C        YDR392W        0.77500        -        -        1.00000                1.86
ppi26912        YNL124W        YDR172W        1.00000        -        -        1.00000                1.00
ppi26923        YPL240C        YLR256W        1.00000        -        -        1.00000                2.00
ppi26938        YER133W        YDR423C        1.00000        -        -        1.00000                5.00
ppi27069        YLR006C        YJL128C        1.00000        -        -        1.00000               10.84
ppi27093        YHR005C        YBL016W        1.00000        -        -        0.21900                4.25
ppi27109        YNL027W        YJR132W        1.00000        -        -        1.00000                4.00
ppi27124        YHR154W        YDR225W        1.00000        -        -        0.77300                1.00
ppi27133        YPL181W        YBR112C        0.74400        -        -        1.00000                2.85
ppi27202        YMR039C        YML010W        1.00000        -        -        1.00000               10.00
ppi27250        YLR258W        YER133W        1.00000        -        -        1.00000                2.00
ppi27264        YPL181W        YIL084C        1.00000        -        -        0.59300                1.00
ppi27344        YNL152W        YMR032W        1.00000        -        -        0.35000                1.00
ppi27371        YOR224C        YIL021W        1.00000        -        -        0.14400                2.00
ppi27425        YLR055C        YGL158W        1.00000        -        -        1.00000                1.70
ppi27436        YNL189W        YFR004W        1.00000        -        -        1.00000                1.00
ppi27449        YOR208W        YDR216W        1.00000        -        -        1.00000               16.20
ppi27493        YKR002W        YKL018W        1.00000        -        -        1.00000                1.00
ppi27571        YLR452C        YHR005C        1.00000        -        -        1.00000                2.74
ppi27618        YIL021W        YER148W        1.00000        -        -        0.15400                1.00
ppi27627        YOR181W        YDR388W        0.81300        -        -        1.00000                3.25
ppi27641        YJL128C        YBR200W        1.00000        -        -        1.00000                8.79
ppi27681        YKL171W        YJL154C        1.00000        -        -        1.00000                2.00
ppi27770        YNL189W        YGL253W        1.00000        -        -        1.00000                1.00
ppi27827        YGR252W        YDR392W        0.88146        -        -        0.65800                3.05
ppi2789        YGR009C        YDR122W        1.00000        -        -        1.00000                2.00
ppi28029        YJL076W        YBL016W        1.00000        -        -        0.21900                8.89
ppi2805        YNL243W        YGR218W        1.00000        -        -        1.00000                8.55
ppi28145        YER148W        YDR392W        1.00000        -        -        1.00000                1.74
ppi28274        YDR510W        YDR303C        1.00000        -        -        0.76200                6.01
ppi2831        YLR229C        YJL080C        1.00000        -        -        1.00000                4.96
ppi28366        YGL035C        YDL159W        1.00000        -        -        0.99800                3.33
ppi28465        YDR439W        YDL017W        1.00000        -        -        0.00300                6.00
ppi28566        YMR037C        YMR016C        1.00000        -        -        0.23400                4.00
ppi28581        YNL152W        YDL117W        1.00000        -        -        1.00000               11.11
ppi28583        YOL123W        YGL122C        0.63500        -        -        1.00000                1.03
ppi28585        YPR019W        YGL207W        1.00000        -        -        0.04000                2.00
ppi28604        YOL051W        YHR143WA        0.96600        -        -        1.00000                1.00
ppi28643        YLR362W        YLR223C        1.00000        -        -        0.03600                3.97
ppi2882        YPL181W        YBR010W        1.00000        -        -        0.55200                2.54
ppi2883        YPL204W        YBL051C        1.00000        -        -        1.00000                2.65
ppi28842        YJL081C        YBR231C        1.00000        -        -        0.99800                3.01
ppi28901        YJL128C        YDR162C        1.00000        -        -        0.96900                6.67
ppi28937        YMR216C        YHR205W        1.00000        -        -        1.00000                1.00
ppi2896        YPL240C        YCR077C        1.00000        -        -        0.03600                2.00
ppi29218        YPL248C        YDR448W        1.00000        -        -        0.00100                1.00
ppi29245        YOR224C        YHR143WA        1.00000        -        -        0.14400                1.00
ppi29262        YNL307C        YKL064W        1.00000        -        -        0.03000                7.00
ppi29394        YIL021W        YER022W        1.00000        -        -        0.06000                1.00
ppi29408        YOR061W        YMR172W        1.00000        -        -        1.00000                6.00
ppi29421        YLR113W        YDR168W        1.00000        -        -        1.00000                8.23
ppi29460        YML010W        YJL164C        1.00000        -        -        1.00000               12.00
ppi29521        YNL307C        YJL076W        1.00000        -        -        1.00000               23.62
ppi29529        YHL023C        YBL104C        1.00000        -        -        1.00000                3.00
ppi29541        YPR023C        YJL081C        1.00000        -        -        0.99800                2.00
ppi29578        YPL204W        YJL080C        1.00000        -        -        1.00000                6.72
ppi29619        YHR143WA        YER022W        1.00000        -        -        0.06000                2.00
ppi29730        YNL007C        YER110C        1.00000        -        -        0.90400                1.00
ppi2982        YNL097C        YIL084C        0.81000        -        -        1.00000                1.00
ppi29891        YER165W        YDR432W        1.00000        -        -        0.00100                1.00
ppi2996        YPL153C        YER111C        1.00000        -        -        1.00000                5.03
ppi3026        YLL021W        YDL159W        1.00000        -        -        0.99800                7.10
ppi3102        YNL330C        YLR113W        0.59300        -        -        1.00000               29.83
ppi3120        YPR119W        YBR118W        1.00000        -        -        0.00200                1.00
ppi314        YPL204W        YMR216C        1.00000        -        -        1.00000                2.00
ppi3161        YIL075C        YDL097C        1.00000        -        -        1.00000                1.00
ppi3253        YHR206W        YCR093W        1.00000        -        -        0.00100               12.00
ppi3277        YER114C        YBL016W        1.00000        -        -        0.21900                3.38
ppi3296        YPR019W        YCL061C        1.00000        -        -        1.00000                2.00
ppi3347        YOL070C        YGR040W        1.00000        -        -        0.02500                7.68
ppi3377        YDR334W        YAL011W        1.00000        -        -        0.00100                1.00
ppi3442        YEL009C        YDR448W        1.00000        -        -        0.79800                1.03
ppi3467        YDR510W        YAL011W        1.00000        -        -        1.00000                7.99
ppi3475        YJL076W        YDL025C        1.00000        -        -        0.00200                1.00
ppi3495        YIL021W        YBR112C        1.00000        -        -        1.00000                4.29
ppi3509        YPL204W        YBR140C        1.00000        -        -        1.00000                1.00
ppi357        YLR208W        YGL200C        1.00000        -        -        0.08100                1.00
ppi377        YLR362W        YLL021W        1.00000        -        -        0.03600                5.83
ppi399        YKL166C        YER133W        1.00000        -        -        1.00000                4.00
ppi4041        YLR096W        YJL187C        1.00000        -        -        1.00000                6.00
ppi4069        YLR347C        YGL209W        1.00000        -        -        0.14100                1.00
ppi412        YPL240C        YNL124W        1.00000        -        -        0.03600                1.00
ppi4175        YKL038W        YGL253W        1.00000        -        -        0.05500                2.00
ppi418        YLR319C        YLL021W        1.00000        -        -        0.03400                1.00
ppi4180        YPL237W        YHR205W        1.00000        -        -        1.00000                1.00
ppi4185        YMR139W        YBR059C        1.00000        -        -        0.03600                2.00
ppi4198        YLR182W        YDL056W        1.00000        -        -        1.00000                3.00
ppi4224        YNL307C        YGR097W        1.00000        -        -        1.00000                7.39
ppi4257        YJL092W        YDR076W        1.00000        -        -        1.00000                1.00
ppi4331        YKL117W        YDR432W        1.00000        -        -        0.00100                1.00
ppi4363        YPR023C        YGR002C        1.00000        -        -        0.00200                2.00
ppi4372        YNL271C        YLL021W        1.00000        -        -        0.99800                1.00
ppi4373        YOL123W        YHR030C        0.63500        -        -        1.00000                5.53
ppi4479        YJL164C        YDL140C        1.00000        -        -        1.00000               11.10
ppi4621        YNL175C        YJL095W        1.00000        -        -        1.00000                1.97
ppi4653        YKL171W        YJR066W        0.87600        -        -        1.00000                2.00
ppi4663        YHR158C        YDR122W        1.00000        -        -        1.00000                2.00
ppi4668        YNL243W        YBR059C        1.00000        -        -        1.00000                2.00
ppi4695        YDL117W        YAR014C        1.00000        -        -        1.00000               11.00
ppi4735        YGR186W        YER022W        1.00000        -        -        0.06000                4.00
ppi4764        YJL001W        YBR173C        1.00000        -        -        1.00000                1.00
ppi4835        YOL018C        YDL140C        1.00000        -        -        1.00000                5.10
ppi4919        YKL168C        YER177W        1.00000        -        -        0.01600                4.00
ppi5027        YIL075C        YGR184C        1.00000        -        -        1.00000                1.00
ppi5054        YMR032W        YLR314C        1.00000        -        -        1.00000                1.76
ppi5078        YDL140C        YCL037C        1.00000        -        -        1.00000                1.00
ppi5127        YNL152W        YBL007C        1.00000        -        -        1.00000                6.00
ppi5208        YPL181W        YPL082C        1.00000        -        -        1.00000                4.12
ppi5209        YPL082C        YNL330C        0.67310        -        -        0.88100                1.00
ppi5272        YPL042C        YGL043W        1.00000        -        -        0.02400                4.13
ppi5295        YNR047W        YFL009W        1.00000        -        -        0.00500                2.00
ppi5296        YGL181W        YBR112C        1.00000        -        -        1.00000                1.00
ppi5298        YLR293C        YJR132W        1.00000        -        -        1.00000                2.88
ppi5353        YFR028C        YBR275C        1.00000        -        -        1.00000                1.03
ppi5405        YPR023C        YNL107W        1.00000        -        -        0.00100                1.00
ppi5465        YPL240C        YLL039C        1.00000        -        -        0.03600                1.00
ppi5472        YPR119W        YMR124W        1.00000        -        -        1.00000                1.00
ppi5502        YIL147C        YDR388W        1.00000        -        -        1.00000               31.20
ppi5525        YLR229C        YBR200W        1.00000        -        -        0.99800                2.97
ppi5539        YNL167C        YCR084C        1.00000        -        -        1.00000                7.28
ppi5565        YPL240C        YKL117W        1.00000        -        -        0.03600                1.00
ppi5592        YOR119C        YOR039W        1.00000        -        -        1.00000                2.00
ppi5602        YPL240C        YHR030C        1.00000        -        -        0.03600                3.06
ppi5616        YOL139C        YLR116W        1.00000        -        -        1.00000                2.00
ppi5632        YOL070C        YGL158W        1.00000        -        -        1.00000                4.82
ppi5633        YPL042C        YDR477W        1.00000        -        -        0.02400                4.00
ppi5716        YFR014C        YBR059C        1.00000        -        -        1.00000                1.00
ppi5759        YLR131C        YGR218W        1.00000        -        -        1.00000                2.00
ppi578        YPR080W        YHR084W        1.00000        -        -        0.00100                3.00
ppi5806        YPR019W        YML065W        1.00000        -        -        1.00000                3.00
ppi5870        YNL053W        YBR109C        1.00000        -        -        1.00000                2.00
ppi5909        YOR275C        YHL027W        1.00000        -        -        1.00000                2.00
ppi5930        YEL015W        YCR077C        1.00000        -        -        0.00100                2.00
ppi5935        YDR162C        YDL006W        1.00000        -        -        0.96900                7.82
ppi5972        YBR200W        YBL016W        1.00000        -        -        0.21900               10.47
ppi6091        YNL307C        YGL100W        1.00000        -        -        1.00000                7.00
ppi6189        YER114C        YDR162C        1.00000        -        -        0.96900                1.00
ppi6287        YML103C        YHR135C        1.00000        -        -        1.00000                1.00
ppi6300        YPL140C        YJL095W        1.00000        -        -        0.00200                1.00
ppi6301        YMR172W        YBR182C        1.00000        -        -        1.00000                5.28
ppi6418        YML007W        YGR218W        0.79100        -        -        1.00000                1.51
ppi644        YNL307C        YJR076C        1.00000        -        -        1.00000               19.35
ppi6441        YPR119W        YDR229W        1.00000        -        -        1.00000                1.00
ppi646        YMR032W        YDL117W        1.00000        -        -        1.00000               11.11
ppi6528        YLR132C        YDR477W        1.00000        -        -        0.00100                5.00
ppi6691        YER125W        YBR083W        1.00000        -        -        1.00000                2.15
ppi68        YPR119W        YLL039C        1.00000        -        -        1.00000                5.00
ppi6853        YNL161W        YLR096W        1.00000        -        -        0.00100                3.00
ppi6925        YLR452C        YGR040W        1.00000        -        -        0.02500               16.80
ppi693        YOR039W        YLR113W        1.00000        -        -        1.00000               11.20
ppi6955        YOR224C        YLR096W        0.96528        -        -        0.14400                1.00
ppi6957        YNR031C        YHR030C        1.00000        -        -        1.00000                6.51
ppi7031        YLR208W        YLL039C        1.00000        -        -        0.08100                4.00
ppi7051        YNL064C        YLR256W        1.00000        -        -        1.00000                1.65
ppi7112        YLL039C        YCR084C        1.00000        -        -        1.00000               10.14
ppi7122        YIL112W        YBR103W        1.00000        -        -        1.00000                1.00
ppi7124        YGL100W        YDL116W        1.00000        -        -        1.00000                1.00
ppi7147        YLR150W        YKL180W        1.00000        -        -        1.00000                1.00
ppi7160        YNL006W        YLR403W        1.00000        -        -        1.00000                2.00
ppi7200        YLL039C        YDR477W        1.00000        -        -        1.00000                1.00
ppi7305        YFR028C        YDR439W        1.00000        -        -        0.00300                1.00
ppi7333        YKL018W        YER133W        1.00000        -        -        1.00000                1.00
ppi7418        YMR205C        YHR082C        1.00000        -        -        1.00000                4.00
ppi7521        YER118C        YDL117W        1.00000        -        -        1.00000               67.00
ppi7538        YOR117W        YMR276W        1.00000        -        -        1.00000                1.24
ppi7562        YLR362W        YDR168W        1.00000        -        -        0.01800                3.44
ppi769        YOR061W        YLR403W        1.00000        -        -        1.00000                6.00
ppi7715        YLR417W        YLL039C        1.00000        -        -        1.00000                1.00
ppi7793        YOR061W        YIL035C        0.93548        -        -        0.03100                3.00
ppi7824        YNL209W        YGL073W        1.00000        -        -        1.00000                1.00
ppi7840        YPL153C        YLR103C        1.00000        -        -        1.00000                4.00
ppi7891        YPR119W        YPR080W        1.00000        -        -        0.00100                1.00
ppi7902        YLR229C        YER008C        1.00000        -        -        1.00000                2.97
ppi7917        YOR061W        YLR113W        1.00000        -        -        1.00000               51.77
ppi7928        YPL181W        YDR392W        1.00000        -        -        1.00000                5.06
ppi7955        YMR153W        YML103C        1.00000        -        -        1.00000                1.00
ppi8033        YPL082C        YDR448W        0.85165        -        -        0.93700                1.00
ppi8072        YLR229C        YHL007C        1.00000        -        -        1.00000                2.97
ppi8093        YDR448W        YDR392W        0.70800        -        -        1.00000                2.58
ppi8120        YOL081W        YLL039C        1.00000        -        -        1.00000                3.00
ppi8149        YMR239C        YGL181W        1.00000        -        -        0.00100                1.00
ppi8166        YER177W        YBR059C        1.00000        -        -        1.00000                2.00
ppi8172        YJR076C        YHR107C        1.00000        -        -        1.00000                1.00
ppi8277        YPL082C        YJL081C        1.00000        -        -        0.71100                2.00
ppi8318        YOR153W        YNL154C        1.00000        -        -        0.00100                1.00
ppi8440        YDR510W        YBR083W        1.00000        -        -        1.00000                6.02
ppi8524        YGR252W        YER022W        1.00000        -        -        0.06000                3.40
ppi8571        YPR165W        YMR001C        1.00000        -        -        1.00000                1.97
ppi858        YPR119W        YJL187C        1.00000        -        -        1.00000                4.00
ppi8640        YGL207W        YEL037C        1.00000        -        -        0.04000                1.00
ppi8644        YGL207W        YGL048C        1.00000        -        -        0.04000                1.00
ppi870        YNL136W        YJL081C        1.00000        -        -        0.28700                2.00
ppi8713        YML010W        YGR063C        1.00000        -        -        0.05000                1.00
ppi8728        YPL146C        YOL115W        1.00000        -        -        1.00000                1.00
ppi8769        YFR014C        YBR170C        1.00000        -        -        1.00000                2.00
ppi880        YOR224C        YOR151C        1.00000        -        -        0.00200                1.00
ppi8799        YPR115W        YLR113W        1.00000        -        -        1.00000               46.73
ppi8981        YNL307C        YMR295C        1.00000        -        -        0.00100               10.00
ppi9014        YPR032W        YGR009C        1.00000        -        -        1.00000                2.00
ppi9051        YML010W        YDR510W        0.99800        -        -        1.00000                2.00
ppi9063        YLL036C        YER111C        1.00000        -        -        0.00400                1.00
ppi9112        YNL064C        YLL039C        1.00000        -        -        0.03600                1.00
ppi9124        YJL076W        YDR216W        1.00000        -        -        1.00000                5.07
ppi917        YDR103W        YDL159W        1.00000        -        -        0.00400                9.50
ppi923        YJR066W        YHR082C        1.00000        -        -        1.00000                4.00
ppi9249        YPL082C        YGL066W        0.71100        -        -        1.00000                1.00
ppi9308        YPR119W        YHL007C        1.00000        -        -        1.00000                2.00
ppi9366        YIR001C        YER165W        1.00000        -        -        0.44900                1.00
ppi9373        YLR079W        YEL037C        1.00000        -        -        0.00100                1.00
ppi9456        YDR224C        YDR075W        0.85800        -        -        1.00000                2.71
ppi953        YIL021W        YBR279W        1.00000        -        -        0.00600                1.00
ppi955        YLR319C        YIL159W        1.00000        -        -        1.00000                1.00
ppi9574        YDR388W        YBL007C        1.00000        -        -        1.00000                6.00
ppi9692        YJL080C        YDL159W        1.00000        -        -        0.99800                8.51
ppi9761        YJL076W        YER177W        1.00000        -        -        1.00000                6.59
ppi9764        YER118C        YCL027W        1.00000        -        -        0.00100                7.00
ppi9807        YOL051W        YKL058W        0.96600        -        -        1.00000                1.00
ppi9818        YDL140C        YBR279W        1.00000        -        -        0.00600                7.00
ppi9827        YNL166C        YHR107C        1.00000        -        -        1.00000                1.00
ppi9844        YFR028C        YBL016W        1.00000        -        -        0.21900                8.89
ppi9853        YOR151C        YGR063C        1.00000        -        -        0.05000                3.10
ppi986        YPL153C        YIL036W        1.00000        -        -        1.00000                1.00
ppi9889        YER148W        YER022W        1.00000        -        -        0.06000                1.05
ppi9908        YPR019W        YDR510W        1.00000        -        -        1.00000                4.00
ppi9910        YPL181W        YNL097C        1.00000        -        -        1.00000                1.59
ppi9916        YOR043W        YMR037C        1.00000        -        -        1.00000               10.76
ppi9937        YPL082C        YIL126W        1.00000        -        -        0.18600                1.00
dnabind100578        YMR037C        YBR117CD        2        2        0        1.00000               37.62
dnabind104291        YML007W        YDL182WD        2        2        0        1.00000                3.00
dnabind106172        YMR037C        YBL015WD        2        2        0        1.00000               37.67
dnabind106510        YLR182W        YNL289WD        2        2        0        1.00000               13.18
dnabind106868        YML007W        YFR004WD        2        2        0        1.00000                5.84
dnabind107244        YMR037C        YHR195WD        2        2        0        1.00000               30.62
dnabind111121        YKL062W        YPL230WD        2        2        0        1.00000               14.75
dnabind111849        YKL062W        YOL052CAD        2        2        0        1.00000               26.78
dnabind112325        YGL073W        YER103WD        2        2        0        1.00000                8.99
dnabind112576        YMR043W        YJL157CD        2        2        0        1.00000                4.00
dnabind112810        YML007W        YDL168WD        2        2        0        1.00000                1.84
dnabind112938        YDR423C        YDR074WD        2        2        0        1.00000                3.00
dnabind113033        YML007W        YLR109WD        2        2        0        1.00000                1.84
dnabind113781        YKL062W        YPL004CD        2        2        0        1.00000               32.84
dnabind114677        YKL062W        YMR261CD        2        2        0        1.00000               23.78
dnabind115776        YLR182W        YLR286CD        2        2        0        1.00000                8.65
dnabind115806        YMR037C        YDR258CD        2        2        0        1.00000                6.00
dnabind118980        YKL062W        YMR169CD        2        2        0        1.00000               34.84
dnabind119261        YMR037C        YDR513WD        2        2        0        1.00000               14.65
dnabind120215        YKL062W        YBR072WD        2        2        0        1.00000               28.78
dnabind121341        YKL062W        YAL061WD        2        2        0        1.00000               10.75
dnabind126372        YDR207C        YLR438WD        2        2        0        1.00000                4.00
dnabind126564        YKL062W        YBL015WD        2        2        0        1.00000               29.84
dnabind127316        YMR037C        YMR090WD        2        2        0        1.00000               47.03
dnabind127863        YMR037C        YMR315WD        2        2        0        1.00000               50.03
dnabind129352        YKL062W        YDL025CD        2        2        0        1.00000               12.77
dnabind129673        YKL062W        YIR016WD        2        2        0        1.00000               12.75
dnabind130268        YMR043W        YJL194WD        2        2        0        1.00000                3.00
dnabind132171        YPL075W        YKL152CD        2        2        0        1.00000                1.00
dnabind132203        YMR037C        YNL194CD        2        2        0        1.00000               38.62
dnabind133141        YKL062W        YDR074WD        2        2        0        1.00000               10.75
dnabind133186        YMR037C        YLR177WD        2        2        0        1.00000                6.00
dnabind133705        YLR256W        YGR088WD        2        2        0        1.00000                7.65
dnabind136310        YLR256W        YOR065WD        2        2        0        1.00000                4.65
dnabind137160        YPL075W        YGR254WD        2        2        0        1.00000                1.00
dnabind137431        YKL062W        YER133WD        2        2        0        1.00000                8.72
dnabind137485        YKL062W        YBL064CD        2        2        0        1.00000               29.84
dnabind138143        YHR084W        YLR452CD        2        2        0        1.00000               12.20
dnabind138797        YHR084W        YIL015WD        2        2        0        1.00000               11.20
dnabind139244        YKL062W        YNR014WD        2        2        0        1.00000                4.00
dnabind140277        YML007W        YDR032CD        2        2        0        1.00000                7.84
dnabind140950        YMR043W        YFL026WD        2        2        0        1.00000                4.00
dnabind143019        YLR182W        YDL127WD        2        2        0        1.00000               24.52
dnabind143135        YHR084W        YMR232WD        2        2        0        1.00000                7.70
dnabind143188        YMR043W        YDR461WD        2        2        0        1.00000                4.00
dnabind143880        YML007W        YFL014WD        2        2        0        1.00000                1.84
dnabind143955        YML007W        YML131WD        2        2        0        1.00000                1.84
dnabind144719        YMR037C        YCL040WD        2        2        0        1.00000               14.65
dnabind144981        YMR043W        YGL008CD        2        2        0        1.00000                1.00
dnabind145072        YKL062W        YDR258CD        2        2        0        1.00000                2.00
dnabind146026        YMR037C        YBL064CD        2        2        0        1.00000               41.03
dnabind146679        YGL013C        YKL209CD        2        2        0        0.14400                1.00
dnabind146979        YKL062W        YFR053CD        2        2        0        1.00000               12.75
dnabind147924        YKL062W        YGR086CD        2        2        0        1.00000                6.72
dnabind148488        YLR182W        YPR120CD        2        2        0        1.00000                8.65
dnabind148909        YHR084W        YIL169CD        2        2        0        1.00000                5.70
dnabind150291        YGL073W        YFL014WD        2        2        0        1.00000                1.26
dnabind150293        YKL062W        YMR105CD        2        2        0        1.00000               34.84
dnabind151526        YHR084W        YJL157CD        2        2        0        1.00000               11.20
dnabind152034        YMR037C        YBR126CD        2        2        0        1.00000               24.01
dnabind154788        YLR256W        YHR008CD        2        2        0        1.00000                3.00
dnabind154965        YMR037C        YMR105CD        2        2        0        1.00000               49.03
dnabind155560        YKL062W        YDR453CD        2        2        0        1.00000               23.78
dnabind158780        YGL073W        YLL039CD        2        2        0        1.00000               11.53
dnabind160723        YGL073W        YBL075CD        2        2        0        1.00000                5.26
dnabind160974        YOL108C        YGR157WD        2        2        0        1.00000                1.21
dnabind163206        YML007W        YNL241CD        2        2        0        1.00000                5.84
dnabind163416        YKL062W        YIL099WD        2        2        0        1.00000               13.04
dnabind164143        YKL062W        YOR207CD        2        2        0        1.00000               17.04
dnabind164160        YKL062W        YIL113WD        2        2        0        1.00000               11.72
dnabind164222        YMR037C        YBL075CD        2        2        0        1.00000                6.00
dnabind165835        YDR423C        YGR088WD        2        2        0        1.00000                3.00
dnabind166298        YHR084W        YFL026WD        2        2        0        1.00000               11.20
dnabind168111        YDR207C        YER026CD        2        2        0        1.00000                1.87
dnabind168614        YKL062W        YBL075CD        2        2        0        1.00000                2.00
dnabind170413        YML007W        YGR088WD        2        2        0        1.00000                4.84
dnabind171777        YER111C        YLR286CD        2        2        0        1.00000                5.00
dnabind172483        YMR037C        YKL026CD        2        2        0        1.00000               33.98
dnabind173021        YML007W        YAL012WD        2        2        0        1.00000                2.84
dnabind173286        YBL005W        YDR011WD        2        2        0        0.99400                1.76
dnabind173747        YKL062W        YDR479CD        2        2        0        1.00000               19.76
dnabind174947        YMR037C        YPL004CD        2        2        0        1.00000               47.03
dnabind175155        YKL062W        YBR126CD        2        2        0        1.00000               13.75
dnabind175365        YBR112C        YCR005CD        2        2        0        1.00000                7.14
dnabind175672        YLR182W        YGR109CD        2        2        0        1.00000                8.65
dnabind175921        YLR256W        YDR044WD        2        2        0        1.00000                4.65
dnabind177256        YKL062W        YMR170CD        2        2        0        1.00000               10.75
dnabind179371        YMR043W        YPR200CD        2        2        0        1.00000                1.00
dnabind179403        YKL062W        YKL094WD        2        2        0        1.00000                8.72
dnabind181510        YMR037C        YIR016WD        2        2        0        1.00000               16.65
dnabind182112        YMR043W        YKR097WD        2        2        0        1.00000                3.00
dnabind183047        YKL062W        YLL026WD        2        2        0        1.00000                2.00
dnabind183485        YDR207C        YGR258CD        2        2        0        1.00000                1.87
dnabind185399        YKL062W        YIL124WD        2        2        0        1.00000               32.81
dnabind187858        YMR043W        YKL209CD        2        2        0        1.00000                4.00
dnabind188438        YKL062W        YJL164CD        2        2        0        1.00000                8.72
dnabind189083        YLR131C        YDL127WD        2        2        0        1.00000                7.00
dnabind189870        YHR084W        YGR014WD        2        2        0        1.00000               13.19
dnabind193550        YMR043W        YIL015WD        2        2        0        1.00000                4.00
dnabind194495        YMR037C        YEL011WD        2        2        0        1.00000               20.65
dnabind195003        YKL062W        YML101CD        2        2        0        1.00000               12.77
dnabind195664        YMR037C        YLR258WD        2        2        0        1.00000               39.98
dnabind195948        YMR037C        YER103WD        2        2        0        1.00000               27.98
dnabind196229        YOL108C        YER026CD        2        2        0        1.00000                1.21
dnabind196405        YOL108C        YJR073CD        2        2        0        1.00000                1.21
dnabind20012        YKL062W        YNR076WD        2        2        0        1.00000                8.72
dnabind200552        YOL108C        YKL182WD        2        2        0        1.00000                1.21
dnabind20085        YKL062W        YBR117CD        2        2        0        1.00000               26.78
dnabind201042        YPL075W        YCR012WD        2        2        0        1.00000                1.00
dnabind202001        YKL062W        YMR315WD        2        2        0        1.00000               32.84
dnabind202406        YKL062W        YOR208WD        2        2        0        1.00000                6.06
dnabind202883        YKL062W        YIL111WD        2        2        0        1.00000                6.72
dnabind203944        YMR037C        YMR297WD        2        2        0        1.00000               21.71
dnabind206938        YKL062W        YGL037CD        2        2        0        1.00000                6.72
dnabind208311        YNL103W        YPR167CD        2        2        0        1.00000                5.14
dnabind208319        YKL062W        YNL194CD        2        2        0        1.00000               26.78
dnabind208521        YKL062W        YGR088WD        2        2        0        1.00000               12.75
dnabind212201        YMR043W        YBR160WD        2        2        0        1.00000                3.00
dnabind213022        YMR037C        YAL061WD        2        2        0        1.00000               14.65
dnabind213343        YHR084W        YCR018CD        2        2        0        1.00000                5.70
dnabind213349        YER111C        YMR199WD        2        2        0        1.00000                5.00
dnabind213568        YML007W        YPL091WD        2        2        0        1.00000                1.84
dnabind213902        YDR423C        YOL052CAD        2        2        0        1.00000                5.69
dnabind215955        YMR037C        YNL098CD        2        2        0        1.00000               14.65
dnabind217079        YHR084W        YCR089WD        2        2        0        1.00000                5.70
dnabind217463        YKL062W        YMR106CD        2        2        0        1.00000               18.77
dnabind217927        YKL062W        YML100WD        2        2        0        1.00000               26.78
dnabind219568        YNL216W        YGL008CD        2        2        0        1.00000                5.00
dnabind219966        YMR037C        YFR053CD        2        2        0        1.00000               20.01
dnabind221872        YOL108C        YDR497CD        2        2        0        1.00000                1.21
dnabind222119        YDR207C        YOR386WD        2        2        0        1.00000                1.87
dnabind227399        YLR182W        YPL256CD        2        2        0        1.00000               13.18
dnabind22841        YKL062W        YKR076WD        2        2        0        1.00000               17.77
dnabind230531        YHR084W        YPL163CD        2        2        0        1.00000                8.70
dnabind231831        YML007W        YOL151WD        2        2        0        1.00000                2.84
dnabind233119        YMR043W        YNL145WD        2        2        0        1.00000                4.00
dnabind234163        YDR423C        YFL014WD        2        2        0        1.00000                1.00
dnabind23460        YKL062W        YKL026CD        2        2        0        1.00000               23.78
dnabind235014        YKL062W        YCL040WD        2        2        0        1.00000               10.75
dnabind235975        YLR182W        YNL102WD        2        2        0        1.00000               24.52
dnabind236833        YMR037C        YPR160WD        2        2        0        1.00000               49.03
dnabind237677        YKL062W        YPL003WD        2        2        0        1.00000                6.72
dnabind23768        YMR037C        YBR149WD        2        2        0        1.00000               33.98
dnabind238791        YER111C        YPL256CD        2        2        0        1.00000                8.04
dnabind242804        YKL062W        YML131WD        2        2        0        1.00000                6.72
dnabind244334        YGL013C        YDR406WD        2        2        0        1.00000                1.14
dnabind244379        YHR084W        YMR065WD        2        2        0        1.00000                5.70
dnabind245159        YBR083W        YOR077WD        2        2        0        1.00000                4.19
dnabind245566        YHR084W        YCL027WD        2        2        0        1.00000               14.19
dnabind245819        YKL062W        YMR173WD        2        2        0        1.00000               19.76
dnabind248677        YMR037C        YHR139CD        2        2        0        1.00000               38.62
dnabind25039        YHR084W        YKL096WD        2        2        0        1.00000                5.70
dnabind25045        YDR423C        YMR261CD        2        2        0        1.00000                4.69
dnabind251161        YKL062W        YHR195WD        2        2        0        1.00000               23.78
dnabind251364        YKL062W        YNL134CD        2        2        0        1.00000               10.75
dnabind251627        YKL062W        YHR008CD        2        2        0        1.00000                2.00
dnabind252342        YHR084W        YNL145WD        2        2        0        1.00000               11.20
dnabind252729        YJR060W        YIR017CD        2        2        0        1.00000                1.00
dnabind255905        YHR084W        YKL209CD        2        2        0        1.00000               11.20
dnabind256542        YKL062W        YDL085WD        2        2        0        1.00000                2.00
dnabind256710        YDR423C        YML100WD        2        2        0        1.00000                6.69
dnabind259748        YKL062W        YEL039CD        2        2        0        1.00000                4.00
dnabind262064        YBR083W        YHR084WD        2        2        0        1.00000               17.95
dnabind262067        YBR083W        YLR403WD        2        2        0        1.00000                4.19
dnabind262072        YHR084W        YBR083WD        2        2        0        1.00000               13.19
dnabind262075        YLR403W        YBR083WD        2        2        0        1.00000               19.03
dnabind262076        YKL062W        YIL101CD        2        2        0        1.00000               13.75
dnabind262200        YBR182C        YKL096WD        2        2        0        1.00000                3.72
dnabind26223        YHR084W        YMR199WD        2        2        0        1.00000                5.70
dnabind262339        YMR037C        YOR178CD        2        2        0        1.00000               36.06
dnabind262350        YMR037C        YPL230WD        2        2        0        1.00000               26.01
dnabind262409        YMR037C        YIL101CD        2        2        0        1.00000               20.65
dnabind26359        YHR084W        YNL279WD        2        2        0        1.00000                7.70
dnabind263804        YMR172W        YDL022WD        2        2        0        1.00000                3.85
dnabind263903        YMR037C        YNR014WD        2        2        0        1.00000                8.00
dnabind264060        YMR037C        YML100WD        2        2        0        1.00000               39.98
dnabind27568        YKL062W        YER062CD        2        2        0        1.00000                6.72
dnabind28720        YHR084W        YBL016WD        2        2        0        1.00000               11.20
dnabind29089        YNL103W        YIR017CD        2        2        0        1.00000                5.14
dnabind29617        YKL062W        YFL014WD        2        2        0        1.00000                6.72
dnabind31046        YML007W        YJR104CD        2        2        0        1.00000                3.84
dnabind31653        YKL062W        YLR390WD        2        2        0        1.00000                6.72
dnabind32392        YKL062W        YDL124WD        2        2        0        1.00000                2.00
dnabind33027        YML007W        YDR135CD        2        2        0        1.00000                1.84
dnabind34021        YML007W        YOL052CAD        2        2        0        1.00000                5.84
dnabind37001        YGL073W        YPL240CD        2        2        0        1.00000                4.26
dnabind37974        YKL062W        YHR139CD        2        2        0        1.00000               28.78
dnabind38001        YMR037C        YIL045WD        2        2        0        1.00000                7.00
dnabind39417        YKL062W        YLR389CD        2        2        0        1.00000                6.72
dnabind39547        YHR084W        YKL178CD        2        2        0        1.00000                1.00
dnabind39569        YKL062W        YOL151WD        2        2        0        1.00000                6.72
dnabind40489        YKL062W        YJL141CD        2        2        0        1.00000               10.75
dnabind40615        YHR084W        YDR461WD        2        2        0        1.00000               13.19
dnabind42807        YKL062W        YKL103CD        2        2        0        1.00000                8.72
dnabind46050        YKL062W        YIL066CD        2        2        0        1.00000               19.76
dnabind46447        YHR084W        YHR142WD        2        2        0        1.00000               11.20
dnabind46710        YDR423C        YOR208WD        2        2        0        1.00000                1.00
dnabind46722        YMR037C        YMR031CD        2        2        0        1.00000               14.65
dnabind47255        YMR043W        YPR119WD        2        2        0        1.00000                4.00
dnabind47922        YHR084W        YMR198WD        2        2        0        1.00000                5.70
dnabind48150        YJR060W        YPR167CD        2        2        0        1.00000                1.00
dnabind48301        YML007W        YHR008CD        2        2        0        1.00000                2.00
dnabind48438        YKL062W        YPR160WD        2        2        0        1.00000               34.84
dnabind48804        YKL062W        YMR297WD        2        2        0        1.00000               16.80
dnabind50435        YMR043W        YGR108WD        2        2        0        1.00000                3.00
dnabind54393        YBR182C        YDR536WD        2        2        0        1.00000                3.72
dnabind56841        YMR037C        YDR001CD        2        2        0        1.00000               32.62
dnabind56915        YMR037C        YNL134CD        2        2        0        1.00000               14.65
dnabind57095        YKL062W        YBR149WD        2        2        0        1.00000               23.78
dnabind57488        YMR037C        YDR074WD        2        2        0        1.00000               18.01
dnabind58092        YML007W        YML070WD        2        2        0        1.00000                5.84
dnabind59088        YNL103W        YJR010WD        2        2        0        1.00000                6.14
dnabind60631        YKL062W        YEL011WD        2        2        0        1.00000               13.75
dnabind62028        YMR037C        YJL141CD        2        2        0        1.00000               14.65
dnabind63197        YKL062W        YNL098CD        2        2        0        1.00000               10.75
dnabind64060        YLR182W        YMR199WD        2        2        0        1.00000                8.65
dnabind64210        YLR256W        YML075CD        2        2        0        1.00000                4.65
dnabind64644        YML007W        YNL134CD        2        2        0        1.00000                3.84
dnabind66927        YDR423C        YBR126CD        2        2        0        1.00000                4.00
dnabind70167        YMR037C        YMR170CD        2        2        0        1.00000               14.65
dnabind71930        YDR207C        YGR157WD        2        2        0        1.00000                1.87
dnabind73286        YOL108C        YBR093CD        2        2        0        1.00000                1.21
dnabind73401        YKL062W        YGR043CD        2        2        0        1.00000                9.72
dnabind73832        YJR060W        YJR010WD        2        2        0        1.00000                1.00
dnabind74092        YMR043W        YJL159WD        2        2        0        1.00000                3.00
dnabind76400        YMR037C        YMR261CD        2        2        0        1.00000               30.62
dnabind78093        YDR216W        YHL032CD        2        2        0        1.00000                5.48
dnabind78518        YGL013C        YOR328WD        2        2        0        0.14400                1.00
dnabind78689        YKL062W        YLR258WD        2        2        0        1.00000               26.78
dnabind80158        YKL062W        YIR038CD        2        2        0        1.00000                6.72
dnabind80826        YHR084W        YOR077WD        2        2        0        1.00000                5.70
dnabind81340        YDR207C        YJR073CD        2        2        0        1.00000                7.53
dnabind81978        YKL062W        YMR031CD        2        2        0        1.00000               10.75
dnabind83727        YML007W        YDR074WD        2        2        0        1.00000                4.84
dnabind84224        YKL062W        YIL045WD        2        2        0        1.00000                2.00
dnabind84400        YMR043W        YER111CD        2        2        0        1.00000                3.00
dnabind85379        YHR084W        YNR044WD        2        2        0        1.00000               12.20
dnabind86057        YKL062W        YLR108CD        2        2        0        1.00000                6.72
dnabind87344        YKL062W        YMR090WD        2        2        0        1.00000               32.84
dnabind87406        YLR131C        YGR044CD        2        2        0        1.00000                2.00
dnabind87517        YKL062W        YDR513WD        2        2        0        1.00000               10.75
dnabind87856        YER111C        YNL289WD        2        2        0        1.00000                8.04
dnabind88180        YKL062W        YLR177WD        2        2        0        1.00000                2.00
dnabind88467        YML007W        YOR208WD        2        2        0        1.00000                2.00
dnabind88875        YHR084W        YNL053WD        2        2        0        1.00000                5.70
dnabind89148        YKL062W        YDR001CD        2        2        0        1.00000               25.78
dnabind89587        YLR256W        YEL039CD        2        2        0        1.00000                3.00
dnabind90102        YMR037C        YBR072WD        2        2        0        1.00000               41.98
dnabind91334        YMR037C        YMR169CD        2        2        0        1.00000               52.03
dnabind91515        YMR037C        YMR322CD        2        2        0        1.00000                1.00
dnabind93183        YGL013C        YMR307WD        2        2        0        0.05700                1.00
dnabind93965        YMR037C        YDR453CD        2        2        0        1.00000               30.62
dnabind95161        YMR037C        YGR088WD        2        2        0        1.00000               20.01
dnabind95410        YMR037C        YOL052CAD        2        2        0        1.00000               36.62
dnabind95417        YKL062W        YER103WD        2        2        0        1.00000               21.78
dnabind95847        YLR182W        YER070WD        2        2        0        1.00000               24.52
dnabind96497        YKL062W        YOR178CD        2        2        0        1.00000               26.09
dnabind96912        YML007W        YDR453CD        2        2        0        1.00000                3.84
dnabind97350        YLR131C        YLR079WD        2        2        0        1.00000                7.00
dnabind99008        YKL062W        YNL077WD        2        2        0        1.00000                6.72
dnabind99663        YGL073W        YBR072WD        2        2        0        1.00000               14.25
incomple10355        YPR119W        CYC50        2        2        0        0.96100                1.00
incomple11855        YDR388W        CYC203        2        2        0        0.00400                1.00
incomple20549        YAL041W        CYC151        2        2        0        0.12600                1.03
incomple22801        YBL103C        CYC95        2        2        0        0.01000                2.00
literatu13674        YDR099W        YKL062W        2        2        0        1.00000                4.41
translat110571        YGR159CD        YGR159C        2        2        0        1.00000                1.00
translat114157        YML127WD        YML127W        2        2        0        0.05200                1.00
translat127386        YPL254WD        YPL254W        2        2        0        0.00100                2.00
translat18530        YHL027WD        YHL027W        2        2        0        1.00000                1.00
translat208684        YDL017WD        YDL017W        2        2        0        0.00300                1.00
translat21346        YAL056WD        YAL056W        2        2        0        1.00000                1.00
translat23604        YAL011WD        YAL011W        2        2        0        1.00000                1.00
translat2562        YER022WD        YER022W        2        2        0        0.06000                2.03
translat30851        YOR043WD        YOR043W        2        2        0        1.00000                1.00
translat41850        YKL081WD        YKL081W        2        2        0        0.02300                1.00
translat4925        YLR103CD        YLR103C        2        2        0        1.00000                1.00
translat5542        YLR113WD        YLR113W        2        2        0        1.00000                6.53
translat73652        YLR055CD        YLR055C        2        2        0        1.00000                1.00
translat81797        YDR448WD        YDR448W        2        2        0        0.79800                1.00
translat9528        YGR097WD        YGR097W        2        2        0        1.00000                1.04
dnabind114400        YBR112C        YDR172WD        2        0        2        1.00000                7.14
dnabind120395        YDR207C        YIL015WD        2        0        2        1.00000                5.88
dnabind133373        YCL067C        YKL209CD        2        0        2        0.08900                1.00
dnabind147081        YCR084C        YIL015WD        2        0        2        1.00000               20.75
dnabind148417        YDR207C        YOL006CD        2        0        2        1.00000                5.88
dnabind149260        YCR084C        YER070WD        2        0        2        1.00000               21.72
dnabind150664        YCL067C        YFL026WD        2        0        2        0.08900                1.00
dnabind151869        YDR207C        YMR108WD        2        0        2        1.00000                8.88
dnabind169042        YBR112C        YIL162WD        2        0        2        1.00000                2.32
dnabind182860        YCR084C        YIL066CD        2        0        2        1.00000               20.75
dnabind187553        YCR084C        YFL026WD        2        0        2        1.00000               20.75
dnabind200167        YCL067C        YOR212WD        2        0        2        0.08900                1.00
dnabind201776        YCR084C        YDR172WD        2        0        2        1.00000               20.75
dnabind202848        YDR207C        YGL073WD        2        0        2        1.00000                1.87
dnabind212586        YGL035C        YDR516CD        2        0        2        1.00000                2.77
dnabind215337        YGL209W        YKL109WD        2        0        2        0.14100                1.00
dnabind216381        YDR207C        YHR152WD        2        0        2        1.00000                4.00
dnabind217734        YCL067C        YIL015WD        2        0        2        0.08900                1.00
dnabind219331        YGL035C        YDR040CD        2        0        2        1.00000                2.77
dnabind222139        YBR112C        YML058WAD        2        0        2        1.00000                4.82
dnabind225100        YGL209W        YHR043CD        2        0        2        0.14100                1.00
dnabind22838        YGL035C        YFL054CD        2        0        2        1.00000                2.77
dnabind232050        YCR084C        YPR065WD        2        0        2        1.00000               10.40
dnabind233910        YGL209W        YFL054CD        2        0        2        0.14100                1.00
dnabind234425        YCL067C        YHR084WD        2        0        2        0.08900                1.00
dnabind234632        YCR084C        YML058WAD        2        0        2        1.00000               10.35
dnabind23576        YGL035C        YKL109WD        2        0        2        1.00000                2.77
dnabind24556        YGL035C        YIL162WD        2        0        2        1.00000                2.77
dnabind247790        YCR084C        YHR084WD        2        0        2        1.00000               20.75
dnabind249764        YDR207C        YJL106WD        2        0        2        1.00000                1.66
dnabind250680        YCR084C        YLR452CD        2        0        2        1.00000               20.75
dnabind250866        YCR084C        YKL209CD        2        0        2        1.00000               20.75
dnabind39054        YGL035C        YFR053CD        2        0        2        1.00000                2.77
dnabind39385        YBR112C        YJR048WD        2        0        2        1.00000                1.00
dnabind49582        YLR256W        YHR007CD        2        0        2        1.00000                7.65
[truncated: 2,279,474 more chars]
