# Supplementary material for: Pathway connectivity and signaling coordination in the yeast stress-activated signaling network
Source: Mol Syst Biol. 2014 Nov 19;10(11):759. doi: 10.15252/msb.20145120 (PMC4299600; doi:10.15252/msb.20145120)
Supplement: Supplementary file 8 — Supplementary Dataset S7 [file msb0010-0759-sd8.zip › readme.txt]

Integer program code for subnetwork inference
---------------------------------------------

The included GAMS files allow for the inference of an ensemble of subnetworks
using the background network and salt-specific experimental data as reported
in our manuscript. 

GAMS and CPLEX (or another GAMS-supported MIP solver) are required.

To run, use:
gams main_inference.gms lo=2

Files:
main_inference.gms : The main program, including three out of four objective functions
nacl_data_sets.gms : Background network and experimental data, 
					 including candidate paths, encoded as GAMS sets
					 called from main_inference.gms
ip_constraints.gms : The IP constraints, called from main_inference.gms
final_loop_and_print.gms : Solves the maximize-paths portion of the objective 
					 function, aggregates and prints the results	
cplex.opt		   : CPLEX option file to find one solution
cplex.op2		   : CPLEX option file to find multiple solutions (used for minimize-nodes)

Questions? Contact chasman@cs.wisc.edu or craven@biostat.wisc.edu
