# Supplementary material for: Pathway connectivity and signaling coordination in the yeast stress-activated signaling network
Source: Mol Syst Biol. 2014 Nov 19;10(11):759. doi: 10.15252/msb.20145120 (PMC4299600; doi:10.15252/msb.20145120)
Supplement: Supplementary file 10 — Supplementary Dataset S9 [file msb0010-0759-sd10.xls]

## Sheet: Sheet1
Dataset S9: Predicted ESR bifurcation points ranked by B(n).
Symbol	ORF	B(n) (bits)	I(n) (bits)	S(n)	C(T(n)) (bits)	Predicted ESR direct regulator	ESR targets downstream
SCH9	YHR205W	239	208.509	0.872421	208.509		376
PAN1	YIR006C	232	229.556	0.989467	229.556		232
SPT5	YML010W	203.115	320.396	1.57742	432.166		544
CYR1	YJL005W	179.277	216.438	1.20728	216.438		220
RPB3	YIL021W	162.724	380.233	2.33668	443.673		543
ASK10	YGR097W	154.344	154.342	0.999984	205.216		416
SUB1	YMR039C	150.193	399.645	2.66087	460.848		527
SHO1	YER118C	144	125.404	0.870864	125.404		204
SDS3	YIL084C	143.817	132.983	0.924669	162.479		256
BCY1	YIL033C	142.342	158.287	1.11202	158.287		172
PPH3	YDR075W	140.707	391.2	2.78025	417.002		518
PDE2	YOR360C	139.218	244.078	1.7532	400.592		547
PKC1	YBL105C	137	126.137	0.92071	126.137		137
RIM15	YFL033C	133.432	478.265	3.58433	493.55		553
SNF1	YDR477W	132.098	205.986	1.55934	205.986		372
PMD1	YER132C	130.234	287.388	2.2067	353.922		410
CMK1	YFR014C	124.083	278.18	2.24189	319.273		324
RTG3	YBL103C	123.12	282.836	2.29723	327.4		385
NNK1	YKL171W	120.789	433.146	3.58597	443.723		507
GSY2	YLR258W	120.75	283.917	2.35127	297.961		359
GPA1	YHR005C	114	55.3425	0.485461	55.3425		372
MTC5	YDR128W	110.83	71.1812	0.642256	248.578		555
HRR25	YPL204W	109.439	325.636	2.9755	325.636		346
YAK1	YJL141C	105.332	209.876	1.99251	209.876		285
GCN4	YEL009C	100	52.9361	0.529361	52.9361	iESR	100
HOT1	YMR172W	98.3652	153.081	1.55625	153.081	iESR	154
UBP3	YER151C	94.0341	205.288	2.18312	233.556	RP	234
NET1	YJL076W	91.8458	359.421	3.91331	359.421		425
CDC28	YBR160W	91.488	183.743	2.00838	183.743		218
TPK1	YJL164C	90.2085	489.878	5.43051	489.963		543
CDC14	YFR028C	90.0569	381.174	4.23259	381.63		408
BMH2	YDR099W	89.2402	190.64	2.13626	190.64		264
CKB1	YGL019W	88.3997	307.657	3.4803	320.3		486
RAD53	YPL153C	87.4616	242.518	2.77285	242.518		296
MCM2	YBL023C	87.0608	184.677	2.12124	242.665		271
MCK1	YNL307C	86.4215	532.845	6.16566	533.172		555
RPO21	YDL140C	85.8317	293.592	3.42055	296.715		523
SEA4	YBL104C	84.6125	62.1316	0.734308	199.027		555
NPR3	YHL023C	84.1727	215.082	2.55525	300.202		555
PHO85	YPL031C	83.789	455.35	5.43448	455.388		552
CDC11	YJR076C	83.2087	198.582	2.38655	228.921		302
CKA2	YOR061W	82.6912	81.8012	0.989237	81.8012		158
SPT15	YER148W	82.2566	260.237	3.16372	260.237		393
TPK3	YKL166C	77.0946	352.197	4.56838	353.654		551
GAL11	YOL051W	74.9765	94.8517	1.26509	157.33		218
SRS2	YJL092W	74.5934	217.094	2.91036	218		292
BMH1	YER177W	73.8733	203.384	2.75315	203.384		272
HOG1	YLR113W	72.7599	414.366	5.69498	414.827		433
RCK1	YGL158W	72.416	337.478	4.66026	345.25		551
TPK2	YPL203W	71.6487	401.433	5.6028	401.885		416
NPR2	YEL062W	71.3379	214.665	3.00913	260.237		555
CLB2	YPR119W	70.4411	292.461	4.15186	294.802		542
SMT3	YDR510W	68.6346	214.487	3.12505	219.327		283
MSN4	YKL062W	65	34.9792	0.538141	34.9792	iESR	65
HSL1	YKL101W	64.2171	249.535	3.8858	250.508		293
GPB2	YAL056W	63.0226	85.4125	1.35527	196.692		543
ORC1	YML065W	60.0965	65.418	1.08855	158.765		174
MSN2	YMR037C	59.6207	171.055	2.86906	174.473	iESR	266
TOR1	YJR066W	59.3132	217.844	3.67278	218.055		516
PBS2	YJL128C	56.9283	70.3664	1.23605	175.288		404
UBI4	YLL039C	55.4149	165.496	2.98649	170.825		374
MCM4	YPR019W	55.2883	44.8773	0.811695	171.461		234
TUP1	YCR084C	53.9878	98.6349	1.82699	156.475		225
RGC1	YPR115W	52.3146	42.0741	0.804252	123.049		416
CYC8	YBR112C	52.2161	72.3688	1.38595	160.651	iESR	225
KIN2	YLR096W	51.7042	258.165	4.99312	260.842		289
PFK2	YMR205C	50.921	50.3581	0.988947	133.212		353
WHI2	YOR043W	50.4902	11.3299	0.224398	174.839		232
SKO1	YNL167C	48.3594	19.8092	0.409625	163.434	iESR	207
CIN5	YOR028C	48.3483	19.1608	0.396307	167.227	iESR	217
SKY1	YMR216C	24.5133	19.3379	0.788871	19.3379		95
PMA1	YGL008C	18.9638	15.1203	0.797327	16.785		29
IST2	YBR086C	16.5635	10.9848	0.663197	16.785		251
YAP1	YML007W	0	0	0	63.6811	RP|iESR	74
ATG1	YGL180W	0	0	0	63.6811		74
FLO8	YER109C	0	0	0	147.742		156
APL3	YBL037W	0	0	0	126.137		137
YAP6	YDR259C	0	0	0	128.88	RP|iESR	137
YDJ1	YNL064C	0	0	0	147.742		156
CDC15	YAR019C	0	0	0	86.7926		87
RIM11	YMR139W	0	0	0	86.7926		87
SLT2	YHR030C	0	0	0	147.742		156
KSP1	YHR082C	0	0	0	128.88		137
AMD1	YML035C	0	0	0	209.876		210
TOA2	YKL058W	0	0	0	63.6811		74
HRB1	YNL004W	0	0	0	6.8966	RP|iESR	7
PSR1	YLL010C	0	0	0	170.473		227
UME6	YDR207C	0	0	0	86.7926	RP|iESR	87
STE12	YHR084W	0	0	0	147.742	RP|iESR	156
RRD1	YIL153W	0	0	0	208.509		239
RED1	YLR263W	0	0	0	191.865		224
NAF1	YNL124W	0	0	0	6.8966		29
