# Supplementary material for: Pathway connectivity and signaling coordination in the yeast stress-activated signaling network
Source: Mol Syst Biol. 2014 Nov 19;10(11):759. doi: 10.15252/msb.20145120 (PMC4299600; doi:10.15252/msb.20145120)
Supplement: Supplementary file 12 — Source Data for Figure 6C, D [file msb0010-0759-sd12.zip › Source_Data_Fig_6C_and_D/Chasman-Ho_Fig6CDblots_LANES.xlsx]

## Sheet: Sheet1
Fig6C. Cka2-GST pull down: blots were probed with anti-GST, -Cdc14, -Hog1, -Phospho-Hog1 antibodies
Lane1	3% input of cells carrying GST vector before stress
Lane2	3% input of cells carrying GST vector after 10min 0.7N NaCl treatment
Lane3	3% input of cells carrying Cka2-GST plasmid before stress
Lane4	3% input of cells carrying Cka2-GST plasmid after 10min 0.7N NaCl treatment
Lane5	GST-IP of cells carrying GST vector before stress
Lane6	GST-IP of cells carrying GST vector after 10min 0.7N NaCl treatment
Lane7	GST-IP of cells carrying Cka2-GST plasmid before stress
Lane8	GST-IP of cells carrying Cka2-GST plasmid after 10min 0.7N NaCl treatment
Fig6D. Cka1-GST pull down: blots were probed with anti-GST, -Cdc14, -Hog1, -Phospho-Hog1 antibodies
Lane1	3% input of cells carrying GST vector before stress
Lane2	3% input of cells carrying GST vector after 10min 0.7N NaCl treatment
Lane3	3% input of cells carrying Cka1-GST plasmid before stress
Lane4	3% input of cells carrying Cka1-GST plasmid after 10min 0.7N NaCl treatment
Lane5	GST-IP of cells carrying GST vector before stress
Lane6	GST-IP of cells carrying GST vector after 10min 0.7N NaCl treatment
Lane7	GST-IP of cells carrying Cka1-GST plasmid before stress
Lane8	GST-IP of cells carrying Cka1-GST plasmid after 10min 0.7N NaCl treatment
