# Supplementary material for: Pathway connectivity and signaling coordination in the yeast stress-activated signaling network
Source: Mol Syst Biol. 2014 Nov 19;10(11):759. doi: 10.15252/msb.20145120 (PMC4299600; doi:10.15252/msb.20145120)
Supplement: Supplementary file 13 — Source Data for Figure 6E [file msb0010-0759-sd13.xlsx]

## Sheet: Sheet1
Hot1 targets	WT-t0_vs_WT-t30min+0.7M NaCl_Replicate1	WT-t0_vs_WT-t30min+0.7M NaCl_Replicate2	WT-t0_vs_WT-t30min+0.7M NaCl_Replicate3	WT-t0_vs_WT-t30min+0.7M NaCl_Replicate4	WT-t0_vs_WT-t30min+0.7M NaCl_Replicate5	hog1-t0_vs_hog1-t30min+0.7M NaCl_Replicate1	hog1-t0_vs_hog1-t30min+0.7M NaCl_Replicate2	hog1-t0_vs_hog1-t30min+0.7M NaCl_Replicate3	x	WT_W303_90 min at 35C_vs_+0.7M NaCl at 35C_Replicate1	WT_W303_90 min at 35C_vs_+0.7M NaCl at 35C_Replicate3	WT_W303_90 min at 35C_vs_+0.7M NaCl at 35C_Replicate2	W303_cdc14-3_90 min at 35C_vs_+0.7M NaCl at 35C_Replicate2	W303_cdc14-3_90 min at 35C_vs_+0.7M NaCl at 35C_Replicate1	W303_cdc14-3_90 min at 35C_vs_+0.7M NaCl at 35C_Replicate3	x	SetA_WT-t0_vs_WT-t30min+0.7M NaCl_Replicate8	SetB_WT-t0_vs_WT-t30min+0.7M NaCl_Replicate9	SetA_cka2-t0_vs_cka2-t30min+0.7M NaCl_Replicate1	SetB_cka2-t0_vs_cka2-t30min+0.7M NaCl_Replicate2
YAL061W	4.87255	4.80865	5.01624	5.54125	5.00413	3.63595	3.86044	2.74313		4.00505	3.60492	3.90652	4.02801	4.74589	4.53964		4.19341	4.05156	2.84747	3.08401
YCL040W	5.10256	5.22767	5.96843	4.8729	5.59782	3.62765	4.26901	3.53594		3.70866	3.68401	3.87437	2.76699	3.60334	3.06312		3.7031	3.64408	2.83031	2.52753
YDL022W	5.95147	5.92927	6.0273	6.05856	6.27547	4.59965	5.14408	4.3587		4.78176	4.60694	4.0589	3.38661	4.16834	3.7827		4.85655	4.83193	2.98471	3.06263
YDR074W	5.06136	5.43704	5.45463	5.07859	5.48459	2.11313	2.87437	2.34487		4.11774	4.19039	3.6764	3.06496	3.66723	3.48341		4.57339	4.72406	3.29172	3.72575
YDR535C	3.47658	3.80259	3.1878	3.4008	3.92478	1.64259	x	0.80782		2.99612	2.92312	2.42088	2.1831	1.56962	1.92997		3.06027	3.4493	1.64554	2.29269
YER062C	5.8021	5.70257	6.67107	6.61289	6.26643	3.59628	3.59878	3.31706		5.2961	4.92606	4.31454	3.65075	4.02572	4.04488		4.89992	4.85191	3.9019	3.98254
YER150W	5.3577	5.06378	6.04476	4.63019	5.63354	2.08786	2.45849	1.39268		5.82043	5.96151	5.61233	4.71402	4.93687	5.10657		6.24541	6.66168	5.50639	5.34462
YFL014W	8.5707	8.15628	8.79968	8.57751	8.87213	6.34193	7.18084	4.31136		6.53874	5.61973	5.52406	4.97748	5.24947	5.59662		7.84305	8.21324	4.01682	4.04228
YFR015C	4.8321	5.17663	5.36429	4.54343	5.56261	4.26187	5.13199	3.90717		2.15581	1.5594	1.23227	0.88795	0.9414	1.39396		3.03279	3.57746	1.35609	1.64216
YGR043C	6.91158	6.85056	7.03357	6.91148	6.76441	2.6796	2.43392	1.91936		6.49497	7.02737	5.31856	6.39896	6.42545	6.97605		7.44961	7.26303	6.1448	6.40778
YGR052W	6.90463	6.82076	7.02229	6.96324	7.5179	3.63438	3.4423	2.75995		6.61943	5.93477	4.22018	4.26004	4.8891	5.56569		7.20371	7.6692	4.44482	5.34749
YGR243W	5.57718	6.20063	6.35775	6.86371	7.4033	3.24071	x	2.7117		6.61097	5.67623	4.63182	4.34849	4.02292	5.3402		5.27242	6.06822	3.60331	4.62393
YHR087W	8.30521	7.87268	8.56118	7.97782	8.34999	5.11516	x	4.42321		7.22493	6.92571	5.4812	4.85507	5.49641	5.53618		7.60556	7.53895	4.32124	4.48662
YHR094C	2.44024	2.19084	2.86903	2.92774	3.08598	-1.01941	-1.12001	-1.42029		1.45032	1.88598	1.57895	1.26881	1.72081	1.58263		3.15373	3.36162	1.5866	1.97856
YHR139C	5.26249	5.06878	4.93495	4.7483	5.28465	1.73151	0.68512	1.66273		6.61498	6.55546	6.56647	6.88107	6.55814	6.58073		6.43615	6.66123	7.76575	7.56492
YLR042C	2.85507	2.98073	2.65538	3.82654	3.50822	3.36989	3.45489	2.36276		2.93799	2.88543	2.89613	3.77502	3.82265	3.48622		1.9931	2.1897	-0.26958	-0.23971
YMR251W-A	4.65186	3.76032	4.21654	3.54914	3.80445	3.83215	3.60196	3.12501		2.55654	2.48787	2.60459	1.95176	1.6102	2.15805		3.28574	3.40279	2.37349	2.14282
YNL160W	3.98249	4.92942	4.47209	4.39125	4.19196	2.58402	3.02471	2.45127		2.19075	2.67932	2.91166	1.25119	1.54609	1.23312		3.83354	3.78466	2.69953	2.54539
YOL151W	5.11351	5.05585	5.31642	5.52757	5.2665	1.89068	1.87315	1.04264		3.91707	3.56142	3.5346	2.72763	3.48987	3.03063		4.30579	4.38355	2.99664	3.45851
YOR161C	4.69579	4.75079	5.26434	5.24758	5.16625	1.33802	2.40469	1.28133		4.54534	4.18873	3.69273	3.25733	3.69968	3.62075		4.99698	5.0574	3.24997	3.22759
YOR178C	1.81905	1.86933	x	2.28315	1.4396	1.59047	x	1.24699		0.69566	1.87958	1.75014	0.80383	0.83383	1.16301		4.13659	4.57199	3.08766	3.31971
YOR273C	4.64094	4.25056	4.04547	3.15309	4.18633	4.67268	5.10977	4.35334		2.62448	1.69685	1.57693	0.64905	0.71189	1.21152		2.74316	3.01009	0.99978	1.48051
YOR374W	4.42027	5.46905	5.09305	5.32197	5.72472	1.426	1.89788	1.08116		2.55071	3.12898	3.26531	3.62813	4.13255	3.77917		3.7882	3.76762	2.94359	2.36757
YPL061W	1.37992	1.94143	2.26247	2.3772	2.84086	-0.17226	0.18491	-0.24907		0.59182	0.50957	0.59453	0.44914	1.15066	0.60177		0.70503	0.98179	-0.1742	-0.12198
YDL021W	2.9499	3.20154	3.29413	2.96126	3.05583	2.77401	2.69753	2.60783		1.95431	2.27256	2.56565	1.13498	0.32019	1.32133		2.03673	2.07118	1.92338	2.12711
YDL024C	4.17641	3.05316	3.09983	3.38323	4.17122	1.31324	1.07228	1.03069		4.1258	4.093	3.53598	2.331	1.98146	2.38274		4.45467	4.39741	4.52259	5.02531
YDL199C	2.78326	2.60184	2.82739	2.60956	2.94993	2.46995	2.39392	1.81998		2.93871	3.29354	2.89261	2.12025	2.30265	2.48197		2.58677	2.89587	2.19383	2.38187
YDR018C	3.47569	2.67478	x	2.29996	3.03248	2.63749	x	1.47071		1.98186	2.74713	2.94098	1.4632	1.38953	2.00349		3.33103	3.80254	2.99348	3.17425
YER053C	2.79539	2.44613	2.49819	2.08211	2.34188	1.42482	1.47576	0.99493		2.35465	2.56295	2.47735	1.47988	2.16363	1.71221		2.91307	2.90532	2.52651	2.86938
YGL037C	4.40147	4.60349	5.7278	4.36175	4.97057	3.24722	4.19328	3.56332		3.4678	3.43687	3.21777	2.24491	2.65314	2.36863		3.31412	3.46944	2.69042	2.81747
YGR066C	3.97753	3.15502	2.88619	x	4.4382	x	x	0.90009		5.26749	5.19435	3.91678	3.59153	3.3833	4.24842		5.25006	5.62296	4.6112	4.68062
YGR144W	2.65702	2.37026	3.08438	2.96469	2.67079	1.13407	1.03579	0.6134		4.52625	3.67678	3.43174	2.86657	3.04715	3.19206		3.50737	3.51693	3.05728	3.16994
YGR194C	2.86908	3.45331	3.00868	3.12682	3.06422	1.8951	2.66529	2.13397		2.33465	2.33325	2.02149	0.82048	0.81438	1.0923		2.21382	2.25834	1.5376	2.04272
YIL055C	2.97583	2.7088	2.91346	3.14308	3.30648	2.91852	3.24299	2.77847		2.03507	2.15628	1.66046	0.95037	1.09805	1.17763		2.40978	2.16598	1.83223	2.00519
YIL158W	-1.7796	-1.6005	-1.93727	-1.65611	-1.56798	-1.09901	-1.18286	-1.401		-2.27905	-2.64084	-1.54889	-0.29167	-1.22066	-0.70644		-1.55983	-1.47208	-1.52489	-2.02007
YJL089W	3.23228	x	3.14553	1.16852	2.69214	3.06422	x	1.98552		3.6628	3.90213	3.37294	2.47312	2.00223	2.44849		4.37209	4.54946	4.21364	4.19446
YJR008W	2.56532	2.18601	2.8515	1.8176	2.10214	2.06707	1.89411	1.21298		2.72686	2.99353	2.58241	1.94266	1.49333	2.1584		2.89567	2.89498	2.45265	3.26108
YKL051W	1.27785	0.87636	1.01264	0.49588	0.96262	1.17304	1.16872	0.68745		1.24616	1.43987	1.4306	0.55129	0.8314	0.67837		1.891	1.99785	1.47951	1.56088
YLR270W	3.28012	3.71167	3.70607	3.42972	3.3909	1.53199	1.72675	1.46282		3.12516	3.38709	3.03957	2.57939	2.40525	2.72249		2.9381	2.98014	2.80878	3.00616
YMR315W	1.40657	1.39001	1.35892	1.45857	1.47533	0.52149	0.89012	0.55245		1.11964	1.05388	1.19394	0.58215	0.73269	0.61311		1.3338	1.15994	1.56902	1.77599
YOR386W	1.72067	2.00888	1.9429	1.19255	1.73745	1.16848	1.19738	1.01068		1.75662	1.76762	1.44932	0.88793	0.4035	1.10619		1.50589	1.60247	1.33993	1.81938
YBR126C	3.74206	4.19792	4.09239	3.52115	3.85062	1.78241	2.57902	1.80479		3.12054	3.40259	3.37067	3.07551	3.57251	3.11562		3.42048	3.42794	3.09848	3.21078
YDR040C	3.07766	3.2752	2.74063	2.98792	3.18299	1.2959	1.18021	0.80224		2.72906	2.80385	2.45932	2.60265	3.03007	2.74607		3.11308	3.33591	2.6087	2.60294
YDR077W	1.49591	1.41399	1.4248	1.61276	1.24038	0.14533	0.14154	-0.43905		-0.01208	0.77471	1.30575	0.30965	0.84458	0.46135		1.15091	1.45824	1.54597	0.9844
YDR536W	7.44618	7.11985	7.39721	8.12497	7.54859	x	x	1.18186		8.84622	7.7037	5.2587	6.62468	8.43858	8.16006		8.20337	8.86429	8.97754	8.44107
YER063W	-0.31618	0.10762	0.14672	0.44252	-0.22484	-1.28967	-0.94925	-1.09668		1.05376	0.86354	0.80417	0.90597	1.10482	1.13393		0.11215	-0.00269	0.10791	0.42674
YGL062W	1.35336	1.5632	1.51177	1.9651	2.25975	-0.01381	0.4594	0.11677		0.76037	1.06167	1.01596	0.82569	1.05717	0.85424		0.78929	0.81521	0.98137	0.25145
YGR086C	2.31672	2.83053	2.56192	2.66808	2.46911	0.89045	1.21235	0.78929		1.71574	1.69108	1.52757	1.24172	1.61595	1.43896		1.99744	1.89689	1.51768	1.80922
YHR140W	3.25837	2.80688	2.98376	2.80934	3.09325	2.22245	2.11167	1.88251		2.50565	3.10167	3.1857	2.29786	2.65747	2.6834		2.62742	2.96157	2.96583	3.02933
YIL053W	0.86781	0.67795	0.45046	0.77016	0.56939	-1.64057	-1.45347	-1.51043		0.60064	0.73235	0.67067	0.91079	1.26461	1.11229		1.09343	0.94157	0.61548	0.75833
YJL107C	3.925	3.10927	3.70775	4.04844	4.84651	0.78759	1.14703	0.685		4.27458	3.01213	2.1856	2.23945	2.24055	2.80187		3.85581	3.5799	2.40307	3.51969
YKL035W	2.75279	3.24423	2.60984	2.61666	2.69782	1.29941	1.91268	1.25517		1.90761	2.59568	2.29183	1.95103	2.21823	2.02536		2.77498	2.73691	2.38266	2.31293
YKR058W	1.9067	2.68843	2.80968	2.29437	2.52624	1.4823	1.67695	1.43952		2.14839	2.09105	1.74879	1.46005	0.97654	1.58662		2.21174	2.31625	1.65612	2.31168
YLR271W	0.99842	1.27262	1.58569	1.10788	1.22629	-0.19363	0.12591	0.20425		1.62515	1.838	1.36779	0.95834	0.09668	1.63241		1.24495	1.08424	1.02745	1.6085
YMR271C	1.81092	1.62059	1.45253	1.40851	1.37501	0.86701	0.57312	0.91049		2.38779	3.01015	2.98973	3.16026	2.51113	2.94268		1.9232	2.05411	2.32556	2.73123
YNL036W	2.14836	3.62643	4.2868	4.20894	3.97687	0.62732	1.45885	0.89895		2.77985	2.7784	2.07565	2.00119	2.04289	2.19906		1.54456	2.96711	2.16887	1.56563
YOL084W	6.9916	6.50798	7.17308	6.95614	7.26203	3.49059	2.70926	2.29074		7.35059	7.28877	5.90468	6.66741	7.42366	7.64369		7.803	8.26885	7.37803	7.32234
YOR062C	3.6554	3.13221	4.16747	3.8739	4.36909	2.11074	2.58011	2.18863		3.78341	3.36413	3.11561	2.93725	2.63072	3.36676		3.22309	3.30379	2.43505	2.87011
YOR120W	1.8472	2.47511	2.3566	2.09084	1.92993	1.01479	1.11398	0.85856		2.6775	3.5865	3.2983	2.67191	2.47168	2.43939		3.15912	3.03274	3.34508	3.41588
YOR347C	2.16695	2.63363	2.60574	2.59016	2.68172	1.12006	1.67724	0.87613		1.04245	1.32505	1.47651	0.7133	1.12843	0.73295		1.70582	1.70208	1.25881	1.03987
YPL221W	1.65138	1.4175	1.68843	1.97189	2.17921	0.97614	1.09984	0.95389		1.55999	1.25745	0.95313	1.1534	1.67436	1.38001		1.50852	1.69792	1.01123	1.30968
YPR149W	2.21287	2.64035	2.75549	2.48347	2.68029	-1.19954	-0.07654	-0.92998		1.5054	1.47801	1.40522	1.29171	1.26226	1.52476		2.11602	2.24097	1.66251	1.77112
YAL005C	-0.38426	-0.01207	0.18483	0.09019	0.1094	-0.27631	0.56852	0.42258		-0.06452	0.03708	0.02802	-0.32071	-0.36566	-0.59519		-0.60455	-0.74421	0.06108	-0.08973
YCL018W	1.3658	-0.91337	x	x	-1.87139	-0.28804	x	0.97417		-1.01369	-0.78567	-0.3103	-0.56475	-0.77298	-0.68401		-3.30203	0.17255	-2.11546	-0.52875
YDR534C	-1.3804	-0.98608	2.02721	-0.79514	0.70864	-1.01842	-0.61821	-0.61314		2.88295	2.87358	2.28965	2.1076	2.69268	2.71122		1.92635	1.85594	1.75235	2.14676
YGR019W	1.57876	1.6816	1.81451	2.29416	1.76311	1.68072	1.67279	1.64326		1.55182	1.78508	1.71598	1.4591	1.76968	1.46087		1.44744	1.4013	1.59144	1.82421
YMR081C	1.41681	1.54329	2.68211	1.13015	2.4262	1.25513	0.92524	0.77354		1.03348	1.62007	1.77337	2.07299	1.68855	2.05111		3.00096	3.13103	3.07106	3.47843
