# Supplementary material for: Pathway connectivity and signaling coordination in the yeast stress-activated signaling network
Source: Mol Syst Biol. 2014 Nov 19;10(11):759. doi: 10.15252/msb.20145120 (PMC4299600; doi:10.15252/msb.20145120)
Supplement: Supplementary file 14 — Source Data for Figure 6F, G [file msb0010-0759-sd14.xlsx]

## Sheet: Sheet1
UID	NAME	WT_W303_90 min at 35C_vs_+0.7M NaCl at 35C_Replicate1	WT_W303_90 min at 35C_vs_+0.7M NaCl at 35C_Replicate2	WT_W303_90 min at 35C_vs_+0.7M NaCl at 35C_Replicate3		W303_cdc14-3_90 min at 35C_vs_+0.7M NaCl at 35C_Replicate1	W303_cdc14-3_90 min at 35C_vs_+0.7M NaCl at 35C_Replicate2	W303_cdc14-3_90 min at 35C_vs_+0.7M NaCl at 35C_Replicate3	W303_cdc14-3_2h at 35C_vs_+0.7M NaCl at 35C_Replicate2	W303_cdc14-3_2h at 35C_vs_+0.7M NaCl at 35C_Replicate3		snf1_90 min at 35C_vs_+0.7M NaCl at 35C_Replicate1	snf1_2h at 35C_vs_+0.7M NaCl at 35C_Replicate2	snf1_2h at 35C_vs_+0.7M NaCl at 35C_Replicate3		cdc14-3_snf1_90 min at 35C_vs_+0.7M NaCl at 35C_Replicate1	cdc14-3_snf1_2h at 35C_vs_+0.7M NaCl at 35C_Replicate2	cdc14-3_snf1_2h at 35C_vs_+0.7M NaCl at 35C_Replicate3
YAR007C	G1 - YAR007C ... RFA1 DNA recombination* damaged DNA binding* cytoplasm* | YAR008W	0.43471	0.18894	0.33786		0.79524	0.84167	0.83602	1.12348	0.98932		-0.0899	-0.08173	-0.164		0.43025	0.83175	0.57507
YAR008W	G1 - YAR008W ... SEN34 tRNA splicing tRNA-intron endonuclease activity mitochondrial outer membrane* | YAR014C	-0.70267	-0.72988	-0.9618		-0.2621	0.46442	0.34959	1.2183	0.50118		-0.45694	-0.26076	-0.1919		0.42223	0.53305	0.26754
YBL002W	S - YBL002W ... HTB2 chromatin assembly or disassem DNA binding nuclear nucleosome | YBL003C	-1.0211	-0.76591	-0.74093		1.89673	1.84832	1.64041	2.39895	2.12528		-1.44173	-0.74288	-0.32902		-0.77538	1.97513	1.01631
YBL003C	S - YBL003C ... HTA2 chromatin assembly or disassem DNA binding nuclear nucleosome | YBL004W	-0.67418	-0.59417	-0.53161		0.3541	1.62376	1.66993	2.48001	2.12678		-1.94012	-1.41946	-1.18241		-1.1424	1.32484	0.48951
YBL035C	G1 - YBL035C PAC cluster POL12 DNA replication initiation* alpha DNA polymerase activity nucleus* | YBL036C	-1.23664	-1.19414	-1.23223		0.76212	0.78155	0.73501	1.10429	1.09782		-0.58175	-0.59913	-0.73699		0.23523	0.60296	0.39946
YBR009C	S - YBR009C ... HHF1 chromatin assembly or disassem DNA binding nuclear nucleosome | YBR010W	-0.43839	-0.48344	-0.52287		0.39573	1.64189	1.48538	2.27294	1.68072		-1.62754	-1.19122	-0.73345		-0.808	1.17932	0.41322
YBR010W	S - YBR010W ... HHT1 chromatin assembly or disassem DNA binding nucleus* | YBR011C	-0.56388	-0.6208	-0.74131		0.60304	1.15171	1.29579	1.51415	1.27753		-1.0712	-0.30046	-0.42378		-0.51553	0.62248	0.03838
YBR070C	G1 - YBR070C ... ALG14 dolichol-linked oligosaccharid "transferase activity, transferring"nuclear envelope-endoplasmic reticu | YBR071W	-0.18682	-0.02776	-0.31045		0.60182	0.6587	0.50478	1.24479	0.60566		-0.12241	0.04149	0.32904		0.01141	0.80143	0.36803
YBR071W	G1 - YBR071W ... YBR071W biological process unknown molecular function unknown cytoplasm | YBR072C-A	-0.49666	-0.6136	-0.88801		2.33343	2.08684	1.91287	2.05531	2.42362		-0.85396	-0.2183	0.16751		-0.31785	1.17308	0.67928
YBR088C	G1 - YBR088C ... POL30 nucleotide-excision repair* DNA polymerase processivity factor nucleus* | YBR089C-A	-0.18901	-0.73541	-0.70127		1.39797	1.72311	1.68682	2.35369	2.14821		-0.24604	-0.1456	-0.19424		0.46397	1.41648	1.14925
YBR243C	S/G2 - YBR243C ... ALG7 N-linked glycosylation UDP-N-acetylglucosamine-dolichyl-phendoplasmic reticulum | YBR244W	-0.45886	-0.29685	-0.30078		0.28108	0.24255	0.20766	0.56845	0.11919		-0.77396	-0.56293	0.02877		-0.65309	0.13887	-0.05012
YCL061C	G1 - YCL061C ... MRC1 chromatin silencing at telomer molecular function unknown nucleus* | YCL063W	-0.29983	-0.49704	-0.39012		0.16308	0.53943	0.58363	0.62459	0.92345		-0.5734	-0.07287	-0.61433		-0.02606	0.51532	0.504
YCR065W	G1 - YCR065W ... HCM1 transcription initiation from specific RNA polymerase II transcrinucleus | YCR066W	-0.53907	-0.32131	-0.38152		1.28055	0.7237	0.9027	0.83969	1.04803		0.64464	0.32509	0.03506		0.84084	0.5772	0.94884
YDL003W	G1 - YDL003W ... MCD1 mitotic sister chromatid cohes molecular function unknown nucleus* | YDL004W	-0.18672	-0.83836	-1.02804		1.86493	2.52866	2.47366	3.12661	3.23223		0.03134	0.48079	0.05831		0.78696	2.09409	1.9306
YDL127W	G1 - YDL127W ... PCL2 cell cycle cyclin-dependent protein kinase regcyclin-dependent protein kinase hol | YDL128W	-0.93196	-0.04381	-0.36616		1.68545	1.11755	1.00516	1.45006	1.39681		0.08992	-0.21147	0.10847		-0.46575	0.21275	0.28476
YDL156W	G1 - YDL156W ... YDL156W biological process unknown molecular function unknown cytoplasm* | YDL157C	-0.35681	-0.44428	-0.4706		0.33905	0.3236	0.21616	0.10125	0.37573		0.2085	-0.40438	-0.74018		0.61735	0.36183	0.47005
YDL164C	G1 - YDL164C ... CDC9 DNA recombination* DNA ligase (ATP) activity nucleus* | YDL165W	-0.21023	-0.17891	-0.28255		0.64246	0.49932	0.48365	0.56833	0.58599		-0.11944	-0.39006	-0.59302		0.15983	0.51274	0.06084
YDL179W	M/G1 - YDL179W ... PCL9 cell cycle cyclin-dependent protein kinase regcyclin-dependent protein kinase hol | YDL180W	-1.7932	-1.42079	-1.29689		0.20129	0.05828	0.42443	-0.02669	0.13821		-0.39487	-0.36196	-0.21884		0.25643	0.16378	0.28379
YDL197C	G1 - YDL197C ... ASF2 chromatin silencing at silent molecular function unknown nucleus* | YDL198C	0.31259	0.10075	0.37396		1.04399	0.74205	1.06068	0.48373	0.89616		0.78722	0.8813	0.45482		0.94856	0.30305	0.72123
YDL211C	G1 - YDL211C ... YDL211C biological process unknown molecular function unknown vacuole (sensu Fungi) | YDL212W	-0.45953	-0.67792	-0.75114		0.44375	0.16771	0.13548	0.4465	0.20605		0.72703	0.78251	0.62366		0.46783	0.18144	0.22021
YDL227C	G1 - YDL227C ... HO mating type switching and reco endonuclease activity nucleus | YDL228C	-3.19696	-3.39414	-3.64284		0.18854	0.60096	-0.27029	-0.0645	-0.16371		-1.64918	-1.23189	-0.8067		-0.97351	-0.78787	-0.16076
YDR113C	G1 - YDR113C ... PDS1 mitotic sister chromatid segre protein binding nucleus* | YDR114C	0.08899	-0.53946	-0.57666		1.72849	1.46043	1.54718	1.0173	1.60741		0.33024	0.48223	0.26087		1.23539	1.04348	1.22994
YDR224C	S - YDR224C ... HTB1 chromatin assembly or disassem DNA binding nuclear nucleosome | YDR225W	-0.53032	-0.69908	-0.56483		0.27703	0.87311	1.00065	1.14642	1.00667		-1.37603	-0.8454	-0.76062		-0.91007	0.71396	0.14538
YDR225W	S - YDR225W ... HTA1 chromatin assembly or disassem DNA binding nuclear nucleosome | YDR226W	-0.60866	-0.82711	-1.1379		0.36383	0.79005	0.74366	1.23882	0.84266		-1.4536	-0.57548	-0.42847		-1.10294	0.78449	0.07402
YDR309C	G1 - YDR309C ... GIC2 establishment of cell polarity small GTPase regulator activity bud tip* | YDR310C	-0.53227	-0.12711	-0.75267		1.56684	0.66513	0.60781	1.06291	1.02611		0.13407	0.10073	0.29146		-0.02771	-0.0194	0.39057
YDR451C	S - YDR451C ... YHP1 negative regulation of transcr DNA binding* nuclear chromosome | YDR452W	-1.69028	-0.3172	-0.98099		1.61832	1.11581	0.98281	0.95491	0.5891		-1.55889	-0.7685	-0.30392		-1.35225	0.04606	0.15274
YDR501W	G1 - YDR501W ... PLM2 G1/S-specific transcription in transcription factor activity nucleus | YDR502C	0.56449	0.07248	0.10475		2.94923	2.94544	3.01771	2.46099	3.01752		2.37659	2.1631	1.89389		2.48083	1.25305	1.842
YDR507C	G1 - YDR507C ... GIN4 protein amino acid phosphoryla protein kinase activity bud neck | YDR508C	-0.76779	-0.64007	-0.85646		0.76704	0.73728	0.64547	0.55966	0.91169		-0.82112	-0.48852	-0.59997		-0.36573	0.43123	0.30976
YDR528W	G1 - YDR528W ... HLR1 cell wall organization and bio molecular function unknown cytoplasm | YDR529C	-0.67101	-0.47722	-0.45834		0.22454	-0.04204	-0.01643	-0.04624	0.04845		0.13718	0.18977	0.07221		0.32933	-0.10082	0.11281
YEL047C	G1 - YEL047C ... YEL047C metabolism fumarate reductase (NADH) activity mitochondrion* | YEL048C	-0.15016	-0.0728	-0.29908		0.64702	0.49365	0.48324	0.35933	0.30724		0.18575	0.08568	0.35228		0.32058	0.07177	0.29707
YEL061C	S - YEL061C ... CIN8 mitotic sister chromatid segre microtubule motor activity mitochondrion* | YEL062W	-0.61958	-1.01756	-0.95416		-0.09016	0.03799	0.09834	-0.19982	0.18853		0.07984	0.27659	-0.28421		-0.03376	-0.10383	0.24652
YER003C	S - YER003C ... PMI40 protein amino acid glycosylati mannose-6-phosphate isomerase activcytoplasm* | YER004W	-1.11122	-0.84996	-0.66936		0.45356	0.20122	0.19244	0.29008	0.14868		-0.48598	-0.16571	0.05665		-0.35677	-0.12196	-0.22006
YER018C	S/G2 - YER018C ... SPC25 chromosome segregation* structural constituent of cytoskelecondensed nuclear chromosome kineto | YER019C-A	-0.92502	-0.27084	-0.93301		0.66036	0.05434	-0.08818	-0.43678	-0.29273		0.0408	0.1394	-0.00783		-0.2217	-0.50373	-0.52171
YER070W	G1 - YER070W PAC cluster RNR1 DNA replication ribonucleoside-diphosphate reductascytoplasm* | YER071C	-2.11007	-1.34219	-1.66326		3.20643	2.75349	2.72337	3.18713	3.30411		-1.14938	-0.66559	-0.23999		-0.312	1.902	1.89208
YER152C	G1 - YER152C ... YER152C biological process unknown molecular function unknown cytoplasm* | YER153C	-1.7143	-0.95308	-1.06069		0.70117	-0.17283	0.0895	-0.51572	-0.54331		-1.05624	-0.35008	-0.86115		-0.77703	-0.57294	-0.79491
YFL060C	G1 - YFL060C ... SNO3 thiamin biosynthesis* molecular function unknown cellular component unknown | YFL061W	0.13643	-0.02695	0.16996		0.55247	0.71797	0.63279	0.7573	0.65749		0.2237	0.02898	-0.10814		0.70715	0.44745	0.47243
YFL067W	M/G1 - YFL067W ... YFL067W biological process unknown molecular function unknown cellular component unknown | YFL068W	-0.10897	-0.51413	-0.52641		1.44753	0.75803	-0.43222	0.54207	-0.14318		-0.70002	0.11706	-0.10909		-0.26697	-0.23651	0.16918
YGL028C	G1 - YGL028C ... SCW11 cytokinesis, completion of sep "glucan 1,3-beta-glucosidase activit"cell wall (sensu Fungi) | YGL029W	-1.77764	-0.69889	-0.82468		-0.01201	0.2562	0.08608	0.26622	0.30755		-0.81683	-0.36415	-0.17782		0.04647	0.13362	0.46511
YGR014W	G1 - YGR014W ... MSB2 establishment of cell polarity osmosensor activity integral to plasma membrane* | YGR015C	-1.48805	-0.53254	-0.79528		1.58163	0.4668	0.38378	0.62053	0.71235		-1.1295	-1.32551	-1.18756		-1.06372	-0.02376	0.22541
YGR041W	G1 - YGR041W ... BUD9 bud site selection molecular function unknown bud neck | YGR042W	-1.37859	-0.99564	-1.09708		1.40579	0.94324	1.04297	0.54745	0.90798		-0.15759	-0.02586	0.08677		0.39671	0.7706	0.91807
YGR044C	G1 - YGR044C ... RME1 meiosis* specific transcriptional repressor nucleus | YGR045C	-0.21826	-0.1743	0.05394		1.09487	0.71981	0.78798	0.46856	0.14409		-0.68909	-0.20218	-0.27914		-0.53446	-0.36983	0.18353
YGR109C	G1 - YGR109C ... CLB6 G1/S transition of mitotic cel cyclin-dependent protein kinase regcellular component unknown | YGR110W	-0.77489	-1.0581	-1.17431		5.31259	5.29492	5.24627	5.07577	4.87018		-0.28855	-0.57445	-0.30544		1.01467	3.7912	3.32016
YGR188C	G1 - YGR188C ... BUB1 protein amino acid phosphoryla protein binding* nucleus* | YGR189C	-0.55511	-0.62124	-0.63649		0.39253	0.5276	0.08466	-0.01191	0.22966		0.50665	0.59236	0.31925		0.42084	-0.11545	-0.11868
YGR189C	G1 - YGR189C ... CRH1 biological process unknown molecular function unknown cell wall (sensu Fungi)* | YGR190C	-0.03642	0.10412	0.05217		1.08493	0.65095	0.59931	1.03921	0.79932		-0.5695	-0.11541	0.01043		-0.30039	0.41319	0.3731
YGR221C	G1 - YGR221C ... TOS2 budding cell bud growth molecular function unknown bud neck* | YGR222W	-0.97321	-0.49885	-0.52015		1.5576	0.89001	0.98882	0.46399	0.79651		-0.24105	-0.64964	-0.12627		0.03008	0.13216	0.14151
YGR279C	G2/M - YGR279C ... SCW4 conjugation with cellular fusi glucosidase activity cell wall (sensu Fungi) | YGR280C	-1.19541	-0.64856	-0.90446		0.54594	0.03384	-0.21295	0.40212	0.18726		-0.16164	0.43624	0.33416		-0.18648	0.08587	0.37996
YHR143W	G1 - YHR143W ... DSE2 cell wall organization and bio "glucan 1,3-beta-glucosidase activit"cell wall (sensu Fungi)* | YHR143W-A	-0.96487	-0.01197	-0.02696		-0.03974	0.94119	0.355	0.56043	0.75332		-0.46886	0.40175	0.14063		0.20125	0.46751	0.77405
YHR153C	G1 - YHR153C ... SPO16 sporulation (sensu Fungi) molecular function unknown cellular component unknown | YHR154W	0.01507	-0.36476	-0.34428		1.53064	1.87321	2.17384	2.55454	2.19515		0.7835	0.5915	0.74811		1.11046	1.86445	1.63597
YIL026C	G1 - YIL026C ... IRR1 mitotic sister chromatid cohes protein binding nuclear cohesin complex | YIL027C	-0.54932	-0.80224	-0.61592		0.69631	0.67921	0.6178	1.00251	1.00219		-0.31962	-0.34003	-0.4413		0.14927	0.42979	0.55263
YIL123W	S/G2 - YIL123W ... SIM1 microtubule cytoskeleton organ molecular function unknown cell wall (sensu Fungi) | YIL124W	-2.15473	-1.12102	-1.49523		0.61315	0.24177	0.19152	0.22028	0.14861		-1.47888	-0.47178	-0.71707		-0.87402	-0.31468	-0.22556
YIL132C	G1 - YIL132C ... CSM2 meiotic chromosome segregation molecular function unknown cytoplasm* | YIL133C	-0.45449	-0.15884	-0.36719		0.53156	0.10491	0.31852	0.48473	0.38112		0.57103	-0.16459	0.45768		0.66083	-0.01118	0.29869
YIL140W	G1 - YIL140W ... AXL2 bud site selection* molecular function unknown bud neck* | YIL141W	0.18222	0.42934	0.20432		3.18098	2.59054	2.60147	3.10682	2.73475		-0.83308	-0.60104	-0.20245		-0.24047	1.89377	1.40675
YIL141W	G1 - YIL141W | YIL142C-A	0.03635	0.46865	0.41897		2.09336	1.40225	1.25732	3.02537	0.90404		1.77503	0.03975	0.97888		0.30684	1.46559	1.51698
YJL019W	G1 - YJL019W ... MPS3 mitotic sister chromatid cohes molecular function unknown integral to membrane* | YJL020C	0.08263	-0.20158	-0.29995		0.69036	0.38851	0.47423	0.8587	0.60582		0.86604	0.70826	0.29111		0.7972	0.73146	0.72523
YJL073W	G1 - YJL073W ... JEM1 protein folding* unfolded protein binding* endoplasmic reticulum* | YJL074C	-0.46945	-0.07077	-0.18023		0.42517	0.38636	0.40184	0.17319	0.42786		-1.34955	-1.21692	-0.87109		-0.72905	0.16719	-0.19231
YJL078C	G1 - YJL078C ... PRY3 biological process unknown molecular function unknown cell wall (sensu Fungi) | YJL079C	-1.98017	-0.75589	-1.35936		0.57579	-0.10213	0.01275	-0.34682	0.0021		-0.73886	0.27829	0.24469		-0.10625	-0.42066	0.09241
YJL173C	G1 - YJL173C ... RFA3 DNA recombination* DNA binding "chromosome, telomeric region*" | YJL174W	-0.50403	-0.19096	-0.49896		0.15693	0.45436	0.22094	0.95299	0.2383		-0.68662	-0.423	-0.04421		-0.43458	0.53545	-0.05701
YJL187C	G1 - YJL187C ... SWE1 G2/M transition of mitotic cel protein kinase activity nucleus* | YJL188C	-0.09804	-0.33014	-0.16382		1.44881	1.38553	1.50696	1.60764	1.784		0.11605	0.13998	-0.03279		0.65404	1.19281	1.17417
YJL201W	S - YJL201W ... ECM25 cell wall organization and bio molecular function unknown cytoplasm | YJL202C	0.36835	0.10272	0.42652		0.77139	0.81471	0.94815	0.57284	0.81999		0.86127	0.67549	0.68998		0.7601	0.62623	0.69976
YJR030C	G1 - YJR030C ... YJR030C biological process unknown molecular function unknown cellular component unknown | YJR031C	-0.75138	-0.79831	-0.57155		1.05726	0.90166	1.02841	1.24075	1.24464		-0.37249	-0.86649	-0.81028		0.04621	0.88052	0.79453
YKL042W	G1 - YKL042W ... SPC42 microtubule nucleation* structural constituent of cytoskelecentral plaque of spindle pole body | YKL043W	-0.02353	-0.71991	-0.5486		0.56405	0.52153	0.33638	0.32883	0.59687		0.6695	0.42007	0.28691		0.59974	0.35078	0.58713
YKL044W	G2/M - YKL044W ... | YKL045W	-1.12737	-1.03323	-1.48961		0.26316	-0.75403	-0.21388	-1.45867	-0.36571		0.71973	0.97285	0.46854		-0.45134	-0.18212	-0.08994
YKL101W	G1 - YKL101W ... HSL1 protein amino acid phosphoryla protein kinase activity bud neck* | YKL102C	-0.53742	-0.44368	-0.58503		0.80861	0.68817	0.59693	0.79085	0.93152		-0.56033	-0.23621	-0.58779		-0.39778	0.26231	0.42144
YKL113C	G1 - YKL113C ... RAD27 DNA repair* 5'-flap endonuclease activity nucleus | YKL114C	-0.33696	-0.92125	-0.87787		0.47016	0.73024	0.72885	1.03537	1.02884		0.0436	0.76537	0.50574		0.62279	0.56829	0.46648
YKR013W	G1 - YKR013W ... PRY2 biological process unknown molecular function unknown vacuole (sensu Fungi)* | YKR014C	-1.0913	0.42122	-0.69814		2.43785	2.26383	1.73685	2.36082	1.71371		-0.69215	0.10957	0.4329		-0.36798	0.55318	0.28502
YKR077W	G1 - YKR077W ®Æ_“ MSA2 biological process unknown molecular function unknown | Putative transcriptional activator, that interacts with G1-specific transcription factor, MBF and G1-specific promoters; ortholog of Msa2p, an MBF and SBF activator that regulates G1-specific transcription and cell cycle initiationYKR078W	0.27783	0.49301	0.54414		2.85074	2.33072	2.47899	2.94191	2.64879		0.48594	0.11647	0.32057		1.30926	1.6421	1.64492
YLL002W	G1 - YLL002W ... RTT109 negative regulation of DNA tra molecular function unknown nucleus | YLL003W	0.16028	-0.3208	-0.19076		0.39958	0.36081	0.56867	0.50222	0.5551		0.2385	-0.08124	0.0368		0.49151	0.46164	0.54645
YLR049C	G1 - YLR049C ... YLR049C biological process unknown molecular function unknown cellular component unknown | YLR050C	-0.32004	-0.53339	-0.29569		0.32257	0.97646	1.07686	1.06864	1.20261		0.20135	0.10764	0.22992		1.04804	0.90406	0.92594
YLR103C	G1 - YLR103C ... CDC45 DNA replication initiation* DNA binding pre-replicative complex* | YLR104W	-0.35341	-0.68234	-0.66926		0.70284	0.91554	0.96378	1.13598	1.10079		-0.04837	0.38611	0.10849		0.73736	0.88941	0.62054
YLR121C	G1 - YLR121C ... YPS3 protein metabolism aspartic-type endopeptidase activitplasma membrane | YLR122C	-0.18468	-0.75672	-1.09046		1.31766	-0.09324	-0.13038	-0.07893	0.19922		-1.01929	-0.82244	-0.44487		-0.42709	-0.02852	0.20149
YLR183C	G1 - YLR183C PAC cluster TOS4 G1/S-specific transcription in transcription factor activity cytoplasm* | YLR184W	-0.72813	-0.91459	-0.73954		-0.23121	0.81744	0.88789	1.33525	1.35518		-0.02492	0.19258	-0.11471		0.53068	0.8071	0.76013
YLR231C	G1 - YLR231C ... BNA5 NAD biosynthesis kynureninase activity cytoplasm* | YLR232W	0.09087	0.54677	0.73803		1.1016	1.03621	1.18805	0.85585	0.4568		-0.17872	-0.27294	-0.09581		-0.10914	0.36418	0.11124
YLR286C	G1 - YLR286C ... CTS1 cytokinesis, completion of sep endochitinase activity endoplasmic reticulum* | YLR287C	-0.05079	0.13926	0.12757		2.15458	1.83023	2.25342	2.49759	2.01155		-0.3113	0.33275	0.19668		0.62262	1.91814	1.58379
YLR300W	G1 - YLR300W ... EXG1 cell wall organization and bio "glucan 1,3-beta-glucosidase activit"cell wall (sensu Fungi) | YLR301W	-1.39032	-0.68389	-0.99721		0.61833	0.65616	0.37621	0.8379	0.58389		-2.1558	-1.01266	-0.72555		-1.57154	-0.14539	-0.19577
YLR313C	G1 - YLR313C ... SPH1 actin filament organization* cytoskeletal regulatory protein binbud neck* | YLR314C	-0.16205	-0.50388	-0.36339		0.29406	0.64722	0.60027	0.73441	0.8052		-0.46696	-1.10149	-0.86875		0.09846	-0.01079	0.07014
YLR383W	G1 - YLR383W ... SMC6 DNA repair* molecular function unknown nucleus* | YLR384C	-0.24192	-0.70483	-0.51544		0.01832	0.56488	0.48657	0.38686	0.64858		-0.58275	-0.37905	-0.61608		-0.08796	0.26578	0.1338
YLR463C	M/G1 - YLR463C ... | YLR464W	-0.62495	-0.35645	-0.79279		1.07549	0.5906	0.18219	0.17323	0.26502		-0.2156	-0.74199	-0.19718		-0.07348	-0.29195	-0.04778
YLR465C	M/G1 - YLR465C ®Æ_“ BSC3 | Dubious open reading frame, unlikely to encode a protein; not conserved in closely related Saccharomyces species; 100% of YLR465C overlaps the uncharacterized ORF YLR464W and 86% of YLR465C overlaps the verified gene YRF1-4YLR466C-B	-0.76658	-0.17081	-0.4891		1.36584	0.69514	0.31447	0.62975	0.46341		-0.34423	-0.44499	-0.21823		-0.21859	-0.03255	0.04624
YML027W	G1 - YML027W ... YOX1 negative regulation of transcr DNA binding* nucleus | YML028W	-1.10862	-0.35531	-0.71593		2.76071	1.62481	1.74197	1.5055	1.71946		-1.15328	-1.13012	-0.75724		-0.24378	1.11582	1.25834
YML052W	G2/M - YML052W ... SUR7 sporulation (sensu Fungi) molecular function unknown mitochondrion* | YML053C	-0.92826	-1.0946	-1.50238		0.66453	0.55383	0.29672	1.18102	0.68062		0.67271	0.78669	0.82408		0.26609	0.56136	0.6163
YML058W	S/G2 - YML058W ... SML1 mitochondrion organization and enzyme inhibitor activity cytoplasm* | YML058W-A	-0.62269	-0.07509	-0.23823		1.42914	0.99309	0.73283	1.73651	0.91872		-0.76433	-0.31632	-0.08418		-0.02424	0.83026	0.31358
YML061C	G1 - YML061C ... PIF1 DNA recombination* DNA helicase activity nucleus* | YML062C	-0.1521	-0.63651	-0.5683		0.15792	0.26546	0.17111	0.27825	0.30527		-0.41151	-0.48499	-0.51339		0.07912	0.23564	-0.00398
YML102W	G1 - YML102W ... CAC2 DNA repair* transcription regulator activity chromatin assembly complex* | YML103C	-0.30908	-0.37859	-0.38561		0.28417	-0.03303	0.11315	0.09111	-0.06262		-0.0824	0.22939	-0.14069		0.16872	-0.16147	-0.33542
YMR058W	G2/M - YMR058W ... FET3 high affinity iron ion transpo ferroxidase activity plasma membrane | YMR059W	-0.48361	0.32579	-0.25112		1.24826	1.48894	0.66039	2.48933	1.24273		-0.17675	-0.32036	-0.16557		0.3219	1.48207	0.4617
YMR076C	G1 - YMR076C ... PDS5 mitotic sister chromatid cohes structural molecule activity condensed nuclear chromosome | YMR077C	-0.66166	-1.13454	-0.76307		1.02402	1.00638	0.94631	1.06357	1.30745		0.45166	0.24711	-0.15379		0.7083	0.81711	0.8389
YMR144W	S - YMR144W ... YMR144W biological process unknown molecular function unknown nucleus | YMR145C	0.01573	-0.46338	-0.49978		0.42298	1.12601	0.96653	0.68037	1.14075		0.90209	0.99756	0.75608		0.60654	0.55746	0.23515
YMR179W	G1 - YMR179W ... SPT21 regulation of transcription fr molecular function unknown nucleus | YMR180C	-0.46671	-0.79206	-0.60888		1.02872	1.06205	1.06748	1.42863	1.60041		0.16063	0.06931	-0.27116		0.59505	0.88772	0.70739
YMR199W	G1 - YMR199W ... CLN1 regulation of cyclin dependent cyclin-dependent protein kinase regcytoplasm* | YMR200W	-1.48154	-0.66332	-0.86324		1.91242	1.4932	1.51319	1.34806	1.66959		-1.02879	-1.16529	-0.82998		-0.87077	0.27049	0.31834
YMR215W	S/G2 - YMR215W PAC cluster GAS3 biological process unknown "1,3-beta-glucanosyltransferase acti"cell wall (sensu Fungi) | YMR216C	-1.60055	-1.59766	-1.72003		0.30925	0.16797	-0.07807	0.09155	0.00281		-0.51273	-0.17888	0.10338		-0.59342	-0.0054	0.0249
YMR295C	S - YMR295C ... YMR295C biological process unknown molecular function unknown bud | YMR296C	0.36013	0.44932	0.2908		0.62632	1.04154	1.03686	0.92588	0.73705		-0.84888	-0.37572	-0.35044		-0.29331	0.57827	-0.1866
YNL030W	S - YNL030W ... HHF2 chromatin assembly or disassem DNA binding nuclear nucleosome | YNL031C	-0.53532	-0.39866	-0.58731		0.50253	1.51605	1.34228	2.05064	1.68017		-1.79395	-1.1994	-1.12375		-0.84065	0.82569	0.01748
YNL031C	S - YNL031C ... HHT2 chromatin assembly or disassem DNA binding nuclear nucleosome | YNL032W	-0.31804	-0.29797	-0.12571		0.98548	0.95314	0.97034	1.45362	1.17966		-1.37639	-0.96983	-0.51778		-0.65347	0.46427	0.08337
YNL046W	M/G1 - YNL046W ... YNL046W biological process unknown molecular function unknown endoplasmic reticulum | YNL047C	-0.7702	-0.56241	-0.83861		0.77048	0.59601	0.63872	0.80741	0.76599		0.13386	0.11562	0.47704		1.02871	0.58709	0.77182
YNL126W	G1 - YNL126W ... SPC98 mitotic spindle organization a structural constituent of cytoskeleouter plaque of spindle pole body* | YNL127W	-0.59753	-0.79136	-0.72776		0.30341	0.36094	0.21481	0.1577	0.04433		0.42294	-0.26672	-0.15849		0.08648	0.01108	0.11888
YNL197C	S/G2 - YNL197C ... WHI3 regulation of cell size RNA binding cytoplasm | YNL198C	-0.77127	-0.68191	-0.57273		0.26132	-0.23686	-0.19726	-0.16896	-0.02893		-0.03717	-0.52318	-0.47982		-0.27907	-0.09186	0.15925
YNL216W	S/G2 - YNL216W ... RAP1 chromatin silencing at telomer DNA binding* nucleus* | YNL217W	-0.6025	-0.68599	-0.62972		0.43447	0.01185	-0.01883	0.02765	0.01905		0.42218	0.31287	0.01631		0.36367	0.50882	0.2076
YNL233W	G1 - YNL233W ... BNI4 chitin biosynthesis* protein binding bud neck* | YNL234W	-0.02618	-0.27161	-0.15455		0.51629	0.50024	0.553	0.98475	0.79623		-0.12214	-0.2485	-0.4059		0.28183	0.65792	0.57815
YNL276C	S/G2 - YNL276C ... | YNL277W	-0.53869	0.38313	-0.23957		0.5635	1.03992	0.82774	0.47664	0.3593		0.40823	-0.73601	-0.26466		0.14367	-0.1857	-0.02287
YNL283C	S - YNL283C ... WSC2 cell wall organization and bio transmembrane receptor activity cytoplasm* | YNL284C	-1.052	-0.33087	-0.62323		0.88458	0.50755	0.42446	0.95137	0.80201		-0.31874	-0.21829	0.14372		-0.37694	0.09062	0.25417
YNL289W	G1 - YNL289W ... PCL1 cell cycle cyclin-dependent protein kinase regcyclin-dependent protein kinase hol | YNL290W	0.09759	0.7044	0.30324		3.61554	3.57461	3.47091	3.05061	3.67404		-0.4958	-0.56993	-0.47164		0.71514	2.82349	2.09734
YNL300W	G1 - YNL300W ®Æ_“ TOS6 biological process unknown molecular function unknown | Glycosylphosphatidylinositol-dependent cell wall protein, expression is periodic and decreases in respone to ergosterol perturbation or upon entry into stationary phase; depletion increases resistance to lactic acidYNL301C	-2.21295	-0.93956	-1.37685		5.52472	5.15596	4.86226	4.40668	4.56157		-3.05205	-2.08059	-1.60011		-2.02644	1.90762	0.7908
YNL309W	G1 - YNL309W ... STB1 G1/S transition of mitotic cel transcriptional activator activity cytoplasm* | YNL310C	-1.02318	-0.61348	-0.72713		0.98801	0.18357	0.54209	0.32858	0.24156		-0.07933	-0.1319	-0.36016		0.13811	0.0553	-0.02548
YNL327W	M/G1 - YNL327W ... EGT2 cytokinesis cellulase activity cell wall (sensu Fungi) | YNL328C	-2.65159	-1.5194	-1.4042		2.59837	2.45502	2.94096	2.24239	2.25967		-0.95985	-0.47097	-0.24515		0.58772	1.96464	1.2435
YNL328C	M/G1 - YNL328C ... MDJ2 protein folding chaperone binding mitochondrial inner membrane | YNL329C	-0.88803	-0.67834	-0.95628		0.57123	0.23606	0.37938	-0.10567	0.37393		-0.20673	-0.57767	-0.47946		-0.06184	0.1103	0.33071
YNR009W	S - YNR009W ®Æ_“ PAC cluster NRM1 biological process unknown molecular function unknown | Transcriptional co-repressor of MBF (MCB binding factor)-regulated gene expression; Nrm1p associates stably with promoters via MBF to repress transcription upon exit from G1 phaseYNR010W	-2.23709	-1.86263	-2.4643		1.01434	0.85775	0.42571	0.85957	0.59294		-1.14069	-0.8441	-0.4711		-0.86933	-0.55734	-0.29084
YNR067C	M/G1 - YNR067C ... DSE4 cytokinesis, completion of sep "glucan 1,3-beta-glucosidase activit"cell wall (sensu Fungi)* | YNR068C	-2.69252	-1.52557	-1.57749		0.1006	0.41774	0.08657	0.2128	-0.36221		-1.13094	-0.48486	-0.2252		-0.00327	0.6525	0.15531
YOL007C	G1 - YOL007C ®Æ_“ CSI2 biological process unknown molecular function unknown | Protein of unknown function; green fluorescent protein (GFP)- fusion protein localizes to the mother side of the bud neck and the vacuole; YOL007C is not an essential geneYOL008W	-0.53757	0.28434	-0.2038		3.24396	2.57402	2.48951	3.01788	2.83387		-1.1408	-0.83858	-0.59858		-0.23439	1.60997	1.05613
YOL012C	S - YOL012C ... HTZ1 regulation of transcription fr chromatin binding nuclear chromatin* | YOL013C	-0.56867	-0.46761	-0.75061		-0.12025	0.24997	0.19595	0.60865	-0.10368		-0.12995	0.33278	0.47742		0.17283	0.17184	-0.02038
YOL017W	G1 - YOL017W ... ESC8 chromatin silencing molecular function unknown nucleus | YOL018C	0.44046	-0.36357	-0.17776		1.35697	1.81007	1.70056	1.9441	2.18199		0.67737	0.66029	0.44313		1.13735	1.04009	0.93487
YOL019W	G1 - YOL019W ... YOL019W biological process unknown molecular function unknown plasma membrane* | YOL019W-A	-0.88432	-0.71629	-0.84099		0.83616	0.2324	0.09231	0.4767	0.42017		-1.45105	-0.9907	-0.58782		-1.18228	-0.06995	-0.3251
YOR033C	G1 - YOR033C ... EXO1 mismatch repair 5'-flap endonuclease activity* nucleus | YOR034C	0.10255	-0.26306	-0.04251		0.4757	0.43398	0.44527	0.19706	0.46742		0.37125	-0.10767	-0.33996		0.13893	0.16452	0.27061
YOR074C	G1 - YOR074C ... CDC21 DNA-dependent DNA replication* thymidylate synthase activity nucleus | YOR075W	-0.20631	-0.58022	-0.2051		0.57423	0.87993	1.01298	0.86168	0.99854		-0.41025	-0.11324	-0.60298		0.35299	0.54464	0.27166
YOR084W	G1 - YOR084W ®Æ_“ LPX1 peroxisome organization and bi lipase activity | Oleic acid-inducible, peroxisomal matrix localized lipase; transcriptionally activated by Yrm1p along with genes involved in multidrug resistance; peroxisomal import is dependent on the PTS1 receptor, Pex5p and on self-interactionYOR085W	-1.77035	-1.06332	-1.01928		1.01308	0.36228	0.38123	-0.08785	-0.03227		-0.56851	-0.69483	-1.4088		-0.64072	-0.27058	-0.33371
YOR144C	G1 - YOR144C ... ELG1 DNA replication* molecular function unknown cytoplasm* | YOR145C	-0.11977	-0.47462	-0.31553		0.54692	0.35147	0.34612	0.75998	0.52701		0.11719	-0.33832	-0.49866		0.20954	0.42867	0.35703
YOR264W	M/G1 - YOR264W ... DSE3 biological process unknown molecular function unknown bud neck | YOR265W	-1.43169	-0.9991	-0.8875		0.58169	0.23911	0.58448	0.32195	0.17617		0.11343	0.42235	0.40256		0.60292	0.41872	0.63504
YOR321W	G1 - YOR321W ... PMT3 O-linked glycosylation dolichyl-phosphate-mannose-protein endoplasmic reticulum | YOR322C	-0.50549	-0.18719	-0.13662		0.17372	0.25753	0.18675	0.44727	0.08448		-0.56578	-0.68607	-0.42084		-0.48782	0.09391	0.00792
YOR372C	G1 - YOR372C ... NDD1 G2/M-specific transcription in transcriptional activator activity nucleus | YOR373W	-0.25597	-0.35077	-0.29184		0.59931	0.33745	0.54765	0.47692	0.64957		-0.00252	-0.62377	-0.82645		0.13675	0.49168	0.45703
YPL057C	G1 - YPL057C ... SUR1 sphingolipid biosynthesis* mannosyltransferase activity* intracellular | YPL058C	0.4377	-0.05426	0.26205		1.04235	0.76825	0.96925	1.19437	1.1176		1.05875	0.30239	0.30157		0.6084	1.05893	0.88301
YPL127C	S - YPL127C ... HHO1 regulation of transcription, D DNA binding nucleus* | YPL128C	-1.41585	-1.12886	-1.23828		0.56585	0.12091	0.11306	0.13503	0.04556		-0.86101	-0.37537	-0.48558		-0.65832	-0.14697	-0.05813
YPL128C	S/G2 - YPL128C ... TBF1 loss of chromatin silencing DNA binding* nucleus* | YPL129W	-0.58739	-0.56669	-0.45331		0.16084	-0.09258	0.03245	0.08617	-0.03364		0.60402	0.44948	0.17472		0.4531	0.15459	0.41169
YPL153C	G1 - YPL153C ... RAD53 DNA repair* protein threonine/tyrosine kinase anucleus | YPL154C	-0.0035	-0.40896	-0.30505		0.41825	0.85624	0.76507	1.16305	1.07016		0.11233	0.00067	-0.52905		0.33673	0.53303	0.29753
YPL163C	G1 - YPL163C ... SVS1 response to chemical substance molecular function unknown cell wall (sensu Fungi)* | YPL164C	-1.89234	-0.5586	-1.2863		2.85894	2.44804	2.19382	2.28235	2.17326		-1.19682	-0.51202	-0.18527		-0.93096	0.19753	-0.04896
YPL241C	G1 - YPL241C ... CIN2 microtubule-based process molecular function unknown cellular component unknown | YPL242C	-1.43296	-1.01561	-1.01094		0.52429	0.54853	0.12081	0.41695	0.78056		-0.98472	-1.32477	-0.44901		-0.96311	-0.11062	-0.17037
YPL255W	G1 - YPL255W ... BBP1 microtubule nucleation* structural constituent of cytoskelespindle pole body | YPL256C	-0.29215	-0.40382	-0.50353		0.3079	0.68554	0.62691	0.53841	0.98157		0.18815	0.73686	0.25224		0.6123	0.2326	0.20195
YPL256C	G1 - YPL256C ... CLN2 regulation of cyclin dependent cyclin-dependent protein kinase regcytoplasm* | YPL257W	-1.79723	-0.99203	-1.29616		2.4364	1.69749	1.69819	1.16364	1.24603		-1.8631	-1.49102	-1.18374		-1.27909	0.24743	0.10811
YPL267W	G1 - YPL267W ... ACM1 biological process unknown molecular function unknown cellular component unknown | YPL268W	-0.07346	-0.23033	-0.03652		2.13581	2.91057	2.89948	2.91934	3.19073		-0.73802	0.6096	0.57219		0.56819	1.6907	1.52129
YPL269W	S - YPL269W ... KAR9 nuclear migration, microtubule molecular function unknown mating projection tip* | YPL270W	-0.15133	-0.39988	-0.13303		0.52111	0.26431	0.12106	-0.05084	0.1046		0.0221	-0.83936	-0.64686		-0.24447	-0.2991	-0.04928
YPR018W	G1 - YPR018W ... RLF2 nucleosome assembly transcription regulator activity nucleus* | YPR019W	-0.12217	-0.20648	-0.07084		0.17779	0.44409	0.51845	0.52905	0.71711		-0.08839	0.75391	-0.11275		0.28401	0.79832	0.76981
YPR106W	G1 - YPR106W ... ISR1 biological process unknown protein kinase activity cellular component unknown | YPR107C	0.61066	0.26428	0.88424		1.43258	1.30525	1.3408	1.02578	0.77959		1.50088	0.79148	0.9563		1.27748	0.87223	0.97899
YPR120C	G1 - YPR120C ... CLB5 G1/S transition of mitotic cel cyclin-dependent protein kinase regnucleus | YPR121W	-0.67828	-1.00552	-0.85017		1.82212	1.63855	1.69915	1.7596	1.90586		-0.07759	0.13624	0.05264		0.4366	1.09645	0.94018
YPR135W	G1 - YPR135W ... CTF4 DNA repair* DNA binding nucleus* | YPR136C	-0.03476	-0.43309	-0.09328		0.68509	0.61868	0.65062	0.97326	0.98734		0.27141	0.03807	-0.15476		0.48902	0.71218	0.43307
